# Supplementary material for: Arabinogalactan enhances Mycobacterium marinum virulence by suppressing host innate immune responses
Source: Front Immunol. 2022 Aug 26;13:879775. doi: 10.3389/fimmu.2022.879775 (PMC9459032; doi:10.3389/fimmu.2022.879775)
Supplement: Supplementary file 8 [file Table_4.xlsx]

## Sheet: 表达差异详情表
Gene_id	Gene name	Gene description	FC(EmbA/P962)	Log2FC(EmbA/P962)	Pvalue	Padjust	Significant	Regulate	P962_ATC_1	P962_ATC_2	P962_ATC_3	EmbA_ATC_1	EmbA_ATC_2	EmbA_ATC_3	P962	EmbA
ENSMUSG00000056501	Cebpb	CCAAT/enhancer binding protein (C/EBP), beta [Source:MGI Symbol;Acc:MGI:88373]	3.207	1.68121	0	3.49242e-308	yes	up	32.43	36.43	44.71	168.2	108.23	86.5	37.8567	120.977
ENSMUSG00000043866	Taf10	TATA-box binding protein associated factor 10 [Source:MGI Symbol;Acc:MGI:1346320]	1.895	0.921929	2.17963e-85	2.74034e-81	yes	up	87.8	100.32	113.11	221.4	216.22	170.93	100.41	202.85
ENSMUSG00000046721	Rpl14-ps1	ribosomal protein L14, pseudogene 1 [Source:MGI Symbol;Acc:MGI:3710579]	2.232	1.15815	1.53264e-68	9.63457e-65	yes	up	38.76	76.91	56.2	191.68	130.99	68.99	57.29	130.553
ENSMUSG00000044147	Arf6	ADP-ribosylation factor 6 [Source:MGI Symbol;Acc:MGI:99435]	1.582	0.661352	9.07131e-63	4.56196e-59	yes	up	71.44	71.57	84.01	126.6	118.22	112.07	75.6733	118.963
ENSMUSG00000081214	Rpl35a-ps2	ribosomal protein L35A, pseudogene 2 [Source:MGI Symbol;Acc:MGI:3705461]	2.752	1.46067	3.67579e-58	1.54046e-54	yes	up	2.06	63.55	450.92	208.24	785.19	289.1	172.177	427.51
ENSMUSG00000094664	Rpl35a-ps6	ribosomal protein L35A, pseudogene 6 [Source:MGI Symbol;Acc:MGI:3704258]	2.532	1.34037	3.35516e-51	1.20522e-47	yes	up	508.96	0	73.71	820.76	0	508.21	194.223	442.99
ENSMUSG00000113811	Gm47882	predicted gene, 47882 [Source:MGI Symbol;Acc:MGI:6097109]	170.657	7.41495	4.28701e-43	1.34746e-39	yes	up	0.41	0	0	53.97	13.5	27.1	0.136667	31.5233
ENSMUSG00000064358	mt-Co3	mitochondrially encoded cytochrome c oxidase III [Source:MGI Symbol;Acc:MGI:102502]	1.367	0.450591	5.12765e-36	1.43261e-32	yes	up	439.5	307.69	140.3	489.57	314.98	378.01	295.83	394.187
ENSMUSG00000064356	mt-Atp8	mitochondrially encoded ATP synthase 8 [Source:MGI Symbol;Acc:MGI:99926]	1.292	0.369493	1.92477e-32	4.39986e-29	yes	up	52080.9	50357.7	52300.3	59688.6	62138	55401.4	51579.6	59076
ENSMUSG00000020358	Hnrnpab	heterogeneous nuclear ribonucleoprotein A/B [Source:MGI Symbol;Acc:MGI:1330294]	1.255	0.32794	9.52273e-32	1.99541e-28	yes	up	563.33	572.48	640.96	779.65	780.63	767.17	592.257	775.817
ENSMUSG00000019158	Tmem160	transmembrane protein 160 [Source:MGI Symbol;Acc:MGI:1916344]	2.034	1.02431	1.9945e-31	3.85781e-28	yes	up	28.62	27.98	29.25	57.17	52.39	58.94	28.6167	56.1667
ENSMUSG00000024091	Vapa	vesicle-associated membrane protein, associated protein A [Source:MGI Symbol;Acc:MGI:1353561]	1.322	0.402662	9.56765e-30	1.71842e-26	yes	up	50.21	53.45	54.57	67.14	69.03	67.31	52.7433	67.8267
ENSMUSG00000028639	Ybx1	Y box protein 1 [Source:MGI Symbol;Acc:MGI:99146]	1.217	0.2829	5.34314e-27	7.90313e-24	yes	up	1360.09	1339.76	1380.22	1713.08	1594.96	1548.92	1360.02	1618.99
ENSMUSG00000032002	Dcun1d5	DCN1, defective in cullin neddylation 1, domain containing 5 (S. cerevisiae) [Source:MGI Symbol;Acc:MGI:1924113]	1.291	0.368243	1.60611e-25	2.24364e-22	yes	up	98.17	101.99	118.65	160.59	153.38	156.35	106.27	156.773
ENSMUSG00000030680	Pagr1a	PAXIP1 associated glutamate rich protein 1A [Source:MGI Symbol;Acc:MGI:1914528]	11.336	3.50283	2.65865e-24	3.34259e-21	yes	up	2.72	0.61	0.29	9.91	0	2.8	1.20667	4.23667
ENSMUSG00000037827	Gm5884	predicted pseudogene 5884 [Source:MGI Symbol;Acc:MGI:3644646]	2.261	1.17723	1.03024e-23	1.23358e-20	yes	up	1.8	8.07	3.92	8.82	11.36	11.55	4.59667	10.5767
ENSMUSG00000046711	Hmga1	high mobility group AT-hook 1 [Source:MGI Symbol;Acc:MGI:96160]	1.301	0.379826	2.33267e-23	2.66614e-20	yes	up	153.74	156.73	158.24	177.06	186.36	187.03	156.237	183.483
ENSMUSG00000092274	Neat1	nuclear paraspeckle assembly transcript 1 (non-protein coding) [Source:MGI Symbol;Acc:MGI:1914211]	1.193	0.254758	3.90131e-22	4.08744e-19	yes	up	413.7	356.95	429.49	546.06	434.09	439.56	400.047	473.237
ENSMUSG00000031029	Eif3f	eukaryotic translation initiation factor 3, subunit F [Source:MGI Symbol;Acc:MGI:1913335]	1.24	0.30998	3.01161e-21	3.02908e-18	yes	up	104.6	108.6	112.79	136.28	134.21	133.78	108.663	134.757
ENSMUSG00000083061	Gm12191	predicted gene 12191 [Source:MGI Symbol;Acc:MGI:3651293]	1.344	0.426137	3.60097e-21	3.48255e-18	yes	up	1010.94	1046.57	599.83	902.82	1337.1	975.28	885.78	1071.73
ENSMUSG00000109941	Exosc6	exosome component 6 [Source:MGI Symbol;Acc:MGI:1919794]	1.753	0.809966	2.21864e-20	2.06621e-17	yes	up	14.33	16.73	15.45	29.94	25.95	24.98	15.5033	26.9567
ENSMUSG00000064357	mt-Atp6	mitochondrially encoded ATP synthase 6 [Source:MGI Symbol;Acc:MGI:99927]	1.211	0.27674	1.13958e-18	9.55156e-16	yes	up	851.92	622.35	1005.47	996.12	989.15	936.39	826.58	973.887
ENSMUSG00000065947	mt-Nd4l	mitochondrially encoded NADH dehydrogenase 4L [Source:MGI Symbol;Acc:MGI:102497]	1.417	0.503337	3.4632e-18	2.8091e-15	yes	up	786.98	929.5	945.54	940.49	1362.45	1012.11	887.34	1105.02
ENSMUSG00000064368	mt-Nd6	mitochondrially encoded NADH dehydrogenase 6 [Source:MGI Symbol;Acc:MGI:102495]	1.213	0.277988	5.50749e-18	4.32768e-15	yes	up	1147.99	1122.85	1165.4	1292.98	1398.79	1287.11	1145.41	1326.29
ENSMUSG00000073060	Zxda	zinc finger, X-linked, duplicated A [Source:MGI Symbol;Acc:MGI:1921689]	211.81	7.72663	2.94875e-17	2.24686e-14	yes	up	0	0	0	1.89	0	0	0	0.63
ENSMUSG00000027637	Rab5if	RAB5 interacting factor [Source:MGI Symbol;Acc:MGI:1914638]	1.232	0.301421	5.00225e-16	3.69946e-13	yes	up	163.31	172.71	177.4	211.64	198.36	219.21	171.14	209.737
ENSMUSG00000101249	Gm29216	predicted gene 29216 [Source:MGI Symbol;Acc:MGI:5579922]	1.189	0.249453	1.24565e-15	8.70051e-13	yes	up	1621.79	1690.93	1687.67	2033.33	1780.37	1842.99	1666.8	1885.56
ENSMUSG00000051149	Adnp	activity-dependent neuroprotective protein [Source:MGI Symbol;Acc:MGI:1338758]	2.022	1.01587	2.25146e-15	1.53008e-12	yes	up	3.35	2.56	1.28	5.93	5.41	3.08	2.39667	4.80667
ENSMUSG00000097221	1810049J17Rik	RIKEN cDNA 1810049J17 gene [Source:MGI Symbol;Acc:MGI:3704453]	4.067	2.02389	2.63518e-15	1.74372e-12	yes	up	1.66	14.55	0.55	16.29	28.31	19.18	5.58667	21.26
ENSMUSG00000071076	Jund	jun D proto-oncogene [Source:MGI Symbol;Acc:MGI:96648]	1.222	0.289565	2.87327e-15	1.85252e-12	yes	up	98.09	100.86	111.59	134.16	121.91	121.42	103.513	125.83
ENSMUSG00000028889	Yrdc	yrdC domain containing (E.coli) [Source:MGI Symbol;Acc:MGI:2387201]	1.216	0.282118	3.17978e-14	1.95013e-11	yes	up	183.9	164.14	189.97	154.98	170.72	164.65	179.337	163.45
ENSMUSG00000045817	Zfp36l2	zinc finger protein 36, C3H type-like 2 [Source:MGI Symbol;Acc:MGI:107945]	1.168	0.223721	4.10764e-14	2.45921e-11	yes	up	165.09	162.88	182.06	197.04	202.19	195.53	170.01	198.253
ENSMUSG00000030431	Tmem238	transmembrane protein 238 [Source:MGI Symbol;Acc:MGI:1922935]	1.878	0.908937	3.47108e-13	1.98364e-10	yes	up	5.77	7.55	7.17	13.56	11.73	12.9	6.83	12.73
ENSMUSG00000063412	Gm10131	predicted pseudogene 10131 [Source:MGI Symbol;Acc:MGI:3704308]	1.481	0.566711	5.96957e-13	3.33567e-10	yes	up	53.37	41.05	50.79	66.24	73.82	69.89	48.4033	69.9833
ENSMUSG00000040128	Pnrc1	proline-rich nuclear receptor coactivator 1 [Source:MGI Symbol;Acc:MGI:1917838]	1.256	0.328568	1.17229e-12	6.40808e-10	yes	up	51.83	50.81	57.49	64.89	68.51	60.34	53.3767	64.58
ENSMUSG00000028333	Anp32b	acidic (leucine-rich) nuclear phosphoprotein 32 family, member B [Source:MGI Symbol;Acc:MGI:1914878]	1.162	0.215994	1.32604e-12	7.09429e-10	yes	up	300.03	298.28	295.93	356.59	338.15	337.14	298.08	343.96
ENSMUSG00000051495	Irf2bp2	interferon regulatory factor 2 binding protein 2 [Source:MGI Symbol;Acc:MGI:2443921]	1.191	0.25235	1.33978e-12	7.01849e-10	yes	up	34.69	32.42	35.41	43.4	37.14	41.52	34.1733	40.6867
ENSMUSG00000021102	Glrx5	glutaredoxin 5 [Source:MGI Symbol;Acc:MGI:1920296]	1.253	0.325273	2.27913e-12	1.14617e-09	yes	up	37.19	34.86	39.26	42.63	49.16	41.45	37.1033	44.4133
ENSMUSG00000020496	Rnf187	ring finger protein 187 [Source:MGI Symbol;Acc:MGI:1914224]	1.228	0.296373	3.05908e-12	1.50825e-09	yes	up	50.86	51.68	51.97	64.99	62.33	61.53	51.5033	62.95
ENSMUSG00000028416	Bag1	BCL2-associated athanogene 1 [Source:MGI Symbol;Acc:MGI:108047]	1.201	0.264033	3.27953e-12	1.58584e-09	yes	up	121.94	126.2	127.59	149.59	144.59	140.51	125.243	144.897
ENSMUSG00000031586	Rbpms	RNA binding protein gene with multiple splicing [Source:MGI Symbol;Acc:MGI:1334446]	1.362	0.445973	3.78027e-12	1.79349e-09	yes	up	18.69	19.23	20.83	29.76	27.41	25.34	19.5833	27.5033
ENSMUSG00000031609	Sap30	sin3 associated polypeptide [Source:MGI Symbol;Acc:MGI:1929129]	1.24	0.309891	1.12623e-11	5.05698e-09	yes	up	67.39	79.35	81.38	89.22	94.86	97.09	76.04	93.7233
ENSMUSG00000032803	Cdv3	carnitine deficiency-associated gene expressed in ventricle 3 [Source:MGI Symbol;Acc:MGI:2448759]	1.148	0.198892	1.59065e-11	7.01701e-09	yes	up	209.16	201.94	212.68	254.83	243.8	223.62	207.927	240.75
ENSMUSG00000108774	Gm45136	predicted gene 45136 [Source:MGI Symbol;Acc:MGI:5753712]	113.425	6.82559	1.90718e-11	8.12813e-09	yes	up	0	0.01	0	3.1	0	1.48	0.00333333	1.52667
ENSMUSG00000066443	Gm10163	predicted pseudogene 10163 [Source:MGI Symbol;Acc:MGI:3704341]	1.198	0.260796	2.2527e-11	9.44068e-09	yes	up	542.22	598.74	588.75	663.15	623.3	681.11	576.57	655.853
ENSMUSG00000054871	Tmem158	transmembrane protein 158 [Source:MGI Symbol;Acc:MGI:1919559]	2.534	1.34161	2.43316e-11	1.00298e-08	yes	up	1.39	1.19	1.79	3.88	3.41	3.76	1.45667	3.68333
ENSMUSG00000072940	Gm10443	predicted pseudogene 10443 [Source:MGI Symbol;Acc:MGI:3704272]	1.341	0.423116	4.66496e-11	1.89194e-08	yes	up	4139.77	4268.82	4239.35	5281.06	4876.82	4799.67	4215.98	4985.85
ENSMUSG00000101939	Gm28438	predicted gene 28438 [Source:MGI Symbol;Acc:MGI:5579144]	1.147	0.198269	5.78444e-11	2.30873e-08	yes	up	6103.72	5771.7	6210.8	6317.6	6590.1	5846.96	6028.74	6251.55
ENSMUSG00000036478	Btg1	BTG anti-proliferation factor 1 [Source:MGI Symbol;Acc:MGI:88215]	1.147	0.198383	9.41444e-11	3.64194e-08	yes	up	106.71	101.85	121.69	126.52	132.55	123.18	110.083	127.417
ENSMUSG00000096056	Gm21986	predicted gene 21986 [Source:MGI Symbol;Acc:MGI:5439455]	6.856	2.77743	1.19001e-10	4.46609e-08	yes	up	0	0	0.15	0.49	0.58	0	0.05	0.356667
ENSMUSG00000066632	Pgk1-rs7	phosphoglycerate kinase-1, related sequence-7 [Source:MGI Symbol;Acc:MGI:97562]	1.278	0.354409	1.33737e-10	4.94534e-08	yes	up	21.66	40.99	63.85	43.18	62.19	54.75	42.1667	53.3733
ENSMUSG00000060708	Bloc1s4	biogenesis of lysosomal organelles complex-1, subunit 4, cappuccino [Source:MGI Symbol;Acc:MGI:1929230]	1.489	0.574599	1.38117e-10	5.03327e-08	yes	up	16.53	15.53	19.17	28.12	25.55	22.03	17.0767	25.2333
ENSMUSG00000046229	Scand1	SCAN domain-containing 1 [Source:MGI Symbol;Acc:MGI:1343132]	1.333	0.414813	1.39004e-10	4.99323e-08	yes	up	51.81	65.5	68.29	88.66	78.14	76.18	61.8667	80.9933
ENSMUSG00000056612	Ppp1r14b	protein phosphatase 1, regulatory inhibitor subunit 14B [Source:MGI Symbol;Acc:MGI:107682]	1.155	0.20821	1.75487e-10	6.21497e-08	yes	up	460.97	422.52	457.01	482.43	449.59	465.76	446.833	465.927
ENSMUSG00000074228	Gm10645	predicted gene 10645 [Source:MGI Symbol;Acc:MGI:3704313]	16.392	4.0349	2.24572e-10	7.84287e-08	yes	up	0	0	0.25	1.47	1.8	1.38	0.0833333	1.55
ENSMUSG00000091337	Eid1	EP300 interacting inhibitor of differentiation 1 [Source:MGI Symbol;Acc:MGI:1889651]	1.277	0.352658	3.38285e-10	1.14948e-07	yes	up	28.4	30.43	30.62	37.08	39	37.46	29.8167	37.8467
ENSMUSG00000083833	Gm13841	predicted gene 13841 [Source:MGI Symbol;Acc:MGI:3650890]	1.169	0.224762	7.12062e-10	2.29549e-07	yes	up	918.09	562.32	771.23	888.31	741.9	862.15	750.547	830.787
ENSMUSG00000080058	Gm11175	predicted gene 11175 [Source:MGI Symbol;Acc:MGI:3809055]	121.307	6.92252	7.56867e-10	2.40904e-07	yes	up	0	0	0	0	9.42	0	0	3.14
ENSMUSG00000069662	Marcks	myristoylated alanine rich protein kinase C substrate [Source:MGI Symbol;Acc:MGI:96907]	1.229	0.297255	9.12611e-10	2.83304e-07	yes	up	15.64	15.53	15.33	20.72	20.22	16.53	15.5	19.1567
ENSMUSG00000024014	Pim1	proviral integration site 1 [Source:MGI Symbol;Acc:MGI:97584]	1.143	0.193142	1.0334e-09	3.16888e-07	yes	up	145.43	135.69	144.17	150.84	158.57	157.44	141.763	155.617
ENSMUSG00000033701	Acbd6	acyl-Coenzyme A binding domain containing 6 [Source:MGI Symbol;Acc:MGI:1919732]	1.231	0.30022	1.1023e-09	3.33943e-07	yes	up	68.57	75.5	75.24	88.13	85.43	91.49	73.1033	88.35
ENSMUSG00000116988	Gm49673	predicted gene, 49673 [Source:MGI Symbol;Acc:MGI:6215117]	1.281	0.357818	2.4328e-09	7.28246e-07	yes	up	62.94	53.77	57.69	71.22	74.45	74.37	58.1333	73.3467
ENSMUSG00000063358	Mapk1	mitogen-activated protein kinase 1 [Source:MGI Symbol;Acc:MGI:1346858]	1.16	0.214638	3.1207e-09	9.23175e-07	yes	up	68.66	69.17	65.22	84.54	75.72	74.83	67.6833	78.3633
ENSMUSG00000117310	Ptp4a1	protein tyrosine phosphatase 4a1 [Source:MGI Symbol;Acc:MGI:1277096]	1.15	0.201912	3.13444e-09	9.16458e-07	yes	up	63.82	58.6	67.35	71.8	72.6	68.56	63.2567	70.9867
ENSMUSG00000052681	Rap1b	RAS related protein 1b [Source:MGI Symbol;Acc:MGI:894315]	1.131	0.177593	3.91547e-09	1.1188e-06	yes	up	196.98	189.1	195.58	222.26	216.09	217.95	193.887	218.767
ENSMUSG00000017831	Rab5a	RAB5A, member RAS oncogene family [Source:MGI Symbol;Acc:MGI:105926]	1.163	0.218108	4.86902e-09	1.37564e-06	yes	up	63.05	63.73	69.98	76.35	78.74	73.27	65.5867	76.12
ENSMUSG00000034892	Rps29	ribosomal protein S29 [Source:MGI Symbol;Acc:MGI:107681]	1.142	0.192129	5.91592e-09	1.65284e-06	yes	up	2094.59	2044.51	2026.94	2207.42	2095.69	2202.39	2055.35	2168.5
ENSMUSG00000090946	Ccdc71l	coiled-coil domain containing 71 like [Source:MGI Symbol;Acc:MGI:1919373]	1.437	0.522632	8.83009e-09	2.4134e-06	yes	up	3.8	3.91	4.97	6.49	5.93	5.82	4.22667	6.08
ENSMUSG00000040331	Nsmce4a	NSE4 homolog A, SMC5-SMC6 complex component [Source:MGI Symbol;Acc:MGI:1915122]	1.233	0.302354	9.34511e-09	2.49982e-06	yes	up	46.79	47.26	44.37	59.37	50.1	49.5	46.14	52.99
ENSMUSG00000007836	Hnrnpa0	heterogeneous nuclear ribonucleoprotein A0 [Source:MGI Symbol;Acc:MGI:1924384]	1.129	0.174925	1.29226e-08	3.31571e-06	yes	up	161.76	158.23	163.86	194.05	173.27	176.21	161.283	181.177
ENSMUSG00000064354	mt-Co2	mitochondrially encoded cytochrome c oxidase II [Source:MGI Symbol;Acc:MGI:102503]	1.164	0.218753	1.74771e-08	4.39461e-06	yes	up	457.76	175.27	253.92	284.18	284.29	430.51	295.65	332.993
ENSMUSG00000039208	Metrnl	meteorin, glial cell differentiation regulator-like [Source:MGI Symbol;Acc:MGI:2384806]	1.207	0.271808	1.86949e-08	4.65429e-06	yes	up	53.01	51.56	56.71	59.27	55.37	60.93	53.76	58.5233
ENSMUSG00000018446	C1qbp	complement component 1, q subcomponent binding protein [Source:MGI Symbol;Acc:MGI:1194505]	1.129	0.175567	2.63564e-08	6.43429e-06	yes	up	360.39	358.33	378.22	396.95	409.41	412.26	365.647	406.207
ENSMUSG00000116895	Gm3435	predicted gene 3435 [Source:MGI Symbol;Acc:MGI:3810125]	1.731	0.791812	2.79446e-08	6.75641e-06	yes	up	4.77	1.81	1.16	2.64	6.9	9.58	2.58	6.37333
ENSMUSG00000019857	Asf1a	anti-silencing function 1A histone chaperone [Source:MGI Symbol;Acc:MGI:1913653]	1.32	0.400786	3.34875e-08	8.01947e-06	yes	up	33.01	26.12	35.8	31.47	32.93	30.79	31.6433	31.73
ENSMUSG00000064345	mt-Nd2	mitochondrially encoded NADH dehydrogenase 2 [Source:MGI Symbol;Acc:MGI:102500]	1.101	0.138756	3.88764e-08	9.22214e-06	yes	up	3620.51	3470.49	3532.35	3777.5	3998.89	3758.44	3541.12	3844.94
ENSMUSG00000014771	Pdcd2	programmed cell death 2 [Source:MGI Symbol;Acc:MGI:104643]	1.359	0.442781	4.39547e-08	1.03294e-05	yes	up	31.1	23.62	33.61	33.22	35.9	38.54	29.4433	35.8867
ENSMUSG00000014907	Naf1	nuclear assembly factor 1 ribonucleoprotein [Source:MGI Symbol;Acc:MGI:2682306]	1.212	0.277068	4.84392e-08	1.11744e-05	yes	up	19.44	18.34	20.22	22.46	23.3	24.68	19.3333	23.48
ENSMUSG00000021264	Yy1	YY1 transcription factor [Source:MGI Symbol;Acc:MGI:99150]	1.154	0.206875	5.9206e-08	1.3534e-05	yes	up	22.48	23.56	22.88	24.23	28.04	24.46	22.9733	25.5767
ENSMUSG00000064367	mt-Nd5	mitochondrially encoded NADH dehydrogenase 5 [Source:MGI Symbol;Acc:MGI:102496]	1.1	0.137223	6.4397e-08	1.44577e-05	yes	up	1664.63	1586.37	1681.72	1735.94	1853.45	1803.46	1644.24	1797.62
ENSMUSG00000056708	Ier5	immediate early response 5 [Source:MGI Symbol;Acc:MGI:1337072]	1.122	0.166506	7.18675e-08	1.59921e-05	yes	up	121.7	123.16	140.14	139.71	147.04	144.7	128.333	143.817
ENSMUSG00000037075	Rnf139	ring finger protein 139 [Source:MGI Symbol;Acc:MGI:1923091]	1.26	0.333151	7.90293e-08	1.74315e-05	yes	up	9.21	6.56	10.35	10.59	11.55	10.78	8.70667	10.9733
ENSMUSG00000008859	Rala	v-ral simian leukemia viral oncogene A (ras related) [Source:MGI Symbol;Acc:MGI:1927243]	1.312	0.391456	8.09993e-08	1.77107e-05	yes	up	10.92	12.82	11.88	15.44	14.55	14.3	11.8733	14.7633
ENSMUSG00000033863	Klf9	Kruppel-like factor 9 [Source:MGI Symbol;Acc:MGI:1333856]	1.152	0.204559	1.10479e-07	2.35423e-05	yes	up	30.33	27.13	30.96	32.4	37	31.64	29.4733	33.68
ENSMUSG00000030265	Kras	Kirsten rat sarcoma viral oncogene homolog [Source:MGI Symbol;Acc:MGI:96680]	1.227	0.294645	1.25122e-07	2.62184e-05	yes	up	24.13	23.03	26.55	26.59	29.4	29.06	24.57	28.35
ENSMUSG00000020349	Ppp2ca	protein phosphatase 2 (formerly 2A), catalytic subunit, alpha isoform [Source:MGI Symbol;Acc:MGI:1321159]	1.122	0.165646	1.27505e-07	2.62795e-05	yes	up	54.09	50.75	52.85	60.84	57.83	55.61	52.5633	58.0933
ENSMUSG00000029394	Cdk2ap1	CDK2 (cyclin-dependent kinase 2)-associated protein 1 [Source:MGI Symbol;Acc:MGI:1202069]	1.163	0.217232	1.322e-07	2.68077e-05	yes	up	147.75	144.31	135.67	160.71	162.22	144.16	142.577	155.697
ENSMUSG00000053094	Tmem248	transmembrane protein 248 [Source:MGI Symbol;Acc:MGI:1918917]	1.139	0.187908	2.3133e-07	4.54436e-05	yes	up	49.24	44.99	44.31	53.81	50.57	50.74	46.18	51.7067
ENSMUSG00000098387	Pet117	PET117 homolog [Source:MGI Symbol;Acc:MGI:5295678]	14.871	3.89439	2.99526e-07	5.79352e-05	yes	up	0	0.39	0	0	5.67	0.57	0.13	2.08
ENSMUSG00000072692	Rpl37rt	ribosomal protein L37, retrotransposed [Source:MGI Symbol;Acc:MGI:3651519]	1.443	0.529156	3.15089e-07	6.04802e-05	yes	up	391.48	261.85	290.94	410.25	438.3	352.88	314.757	400.477
ENSMUSG00000079225	Gm9531	predicted gene 9531 [Source:MGI Symbol;Acc:MGI:3779940]	1.246	0.316848	3.74729e-07	7.08463e-05	yes	up	78.42	76.01	62.09	80.35	83.42	99.65	72.1733	87.8067
ENSMUSG00000090381	Gm6158	predicted gene 6158 [Source:MGI Symbol;Acc:MGI:3779562]	85.521	6.4182	3.97456e-07	7.45823e-05	yes	up	0	0	0	0.49	1.72	0.66	0	0.956667
ENSMUSG00000047843	Bri3	brain protein I3 [Source:MGI Symbol;Acc:MGI:1933174]	1.275	0.350305	4.33297e-07	8.07057e-05	yes	up	39.47	31.79	33.85	44.99	40.27	42.92	35.0367	42.7267
ENSMUSG00000022863	Btg3	BTG anti-proliferation factor 3 [Source:MGI Symbol;Acc:MGI:109532]	1.183	0.242085	5.68464e-07	0.000104336	yes	up	56.75	49.53	55.56	65.3	59.98	60.54	53.9467	61.94
ENSMUSG00000082585	Gm15387	predicted gene 15387 [Source:MGI Symbol;Acc:MGI:3705374]	1.137	0.185829	7.42855e-07	0.000133422	yes	up	369.74	379.45	367.37	391.68	424.03	416.99	372.187	410.9
ENSMUSG00000028820	Sfpq	splicing factor proline/glutamine rich (polypyrimidine tract binding protein associated) [Source:MGI Symbol;Acc:MGI:1918764]	1.103	0.141959	7.97512e-07	0.000142223	yes	up	289.94	288.14	311.42	309.54	327.61	308.3	296.5	315.15
ENSMUSG00000028669	Pithd1	PITH (C-terminal proteasome-interacting domain of thioredoxin-like) domain containing 1 [Source:MGI Symbol;Acc:MGI:1913443]	1.243	0.313653	1.08573e-06	0.000190914	yes	up	23.42	28.71	25.4	32.05	29.77	30.8	25.8433	30.8733
ENSMUSG00000034120	Srsf2	serine and arginine-rich splicing factor 2 [Source:MGI Symbol;Acc:MGI:98284]	1.108	0.147732	1.25264e-06	0.000215737	yes	up	299.71	293	313.7	329.31	338.29	322.8	302.137	330.133
ENSMUSG00000043415	Otud1	OTU domain containing 1 [Source:MGI Symbol;Acc:MGI:1918448]	1.336	0.418142	1.48886e-06	0.000254677	yes	up	6.48	8.23	7.61	10.34	10.55	8.9	7.44	9.93
ENSMUSG00000034789	Rab24	RAB24, member RAS oncogene family [Source:MGI Symbol;Acc:MGI:105065]	1.237	0.30683	1.89858e-06	0.000316157	yes	up	33.93	43.35	38.92	48.27	44.72	44.6	38.7333	45.8633
ENSMUSG00000028790	Khdrbs1	KH domain containing, RNA binding, signal transduction associated 1 [Source:MGI Symbol;Acc:MGI:893579]	1.115	0.156674	2.01995e-06	0.000334156	yes	up	68.95	65.83	70.39	77.12	75.06	76.76	68.39	76.3133
ENSMUSG00000028560	Usp1	ubiquitin specific peptidase 1 [Source:MGI Symbol;Acc:MGI:2385198]	1.122	0.166553	2.74641e-06	0.000437078	yes	up	53.08	51.43	53.74	58.32	61.59	59.01	52.75	59.64
ENSMUSG00000005705	Agrp	agouti related neuropeptide [Source:MGI Symbol;Acc:MGI:892013]	2.298	1.20014	2.75249e-06	0.000435292	yes	up	1.07	1.33	1.94	3.37	3.5	3.09	1.44667	3.32
ENSMUSG00000021681	Aggf1	angiogenic factor with G patch and FHA domains 1 [Source:MGI Symbol;Acc:MGI:1913799]	1.131	0.177995	3.41497e-06	0.000536684	yes	up	42.74	43.5	40.93	46.78	47.53	49.15	42.39	47.82
ENSMUSG00000095597	Rps7-ps3	ribosomal protein S7, pseudogene 3 [Source:MGI Symbol;Acc:MGI:3648396]	1.101	0.139147	3.56973e-06	0.000557521	yes	up	1323.83	1390.05	1371.47	1414.95	1489.53	1472.38	1361.78	1458.95
ENSMUSG00000071748	Gm14698	predicted gene 14698 [Source:MGI Symbol;Acc:MGI:3709613]	1.985	0.989094	3.6139e-06	0.000560936	yes	up	0.56	0.66	0.42	1.32	1.14	0.78	0.546667	1.08
ENSMUSG00000105446	Gm42605	predicted gene 42605 [Source:MGI Symbol;Acc:MGI:5662742]	1.482	0.567948	3.65511e-06	0.000563852	yes	up	139.54	14.87	90.37	132.58	86.87	114.02	81.5933	111.157
ENSMUSG00000029836	Cbx3	chromobox 3 [Source:MGI Symbol;Acc:MGI:108515]	1.123	0.167203	3.77787e-06	0.000575725	yes	up	104.8	100.48	100.9	112.97	119.18	107.56	102.06	113.237
ENSMUSG00000062997	Rpl35	ribosomal protein L35 [Source:MGI Symbol;Acc:MGI:1913739]	1.101	0.138938	3.97834e-06	0.000602623	yes	up	849.47	880.62	881.64	885.68	962.89	938.98	870.577	929.183
ENSMUSG00000004591	Pkn2	protein kinase N2 [Source:MGI Symbol;Acc:MGI:109211]	1.145	0.194719	4.09139e-06	0.000616036	yes	up	21.28	23.99	20.65	22.15	26.06	22.83	21.9733	23.68
ENSMUSG00000045503	Sys1	SYS1 Golgi-localized integral membrane protein homolog (S. cerevisiae) [Source:MGI Symbol;Acc:MGI:1913710]	1.197	0.259763	5.16519e-06	0.000759524	yes	up	27.73	30.78	30.94	37.46	40.78	36.59	29.8167	38.2767
ENSMUSG00000025825	Iscu	iron-sulfur cluster assembly enzyme [Source:MGI Symbol;Acc:MGI:1913633]	1.161	0.214953	5.79295e-06	0.000846883	yes	up	88.03	90.65	98.2	106.76	106.36	106.7	92.2933	106.607
ENSMUSG00000087153	Gm6483	predicted gene 6483 [Source:MGI Symbol;Acc:MGI:3644574]	1.159	0.212697	6.39512e-06	0.000918888	yes	up	16.88	15.18	17.86	19.09	19.42	19.42	16.64	19.31
ENSMUSG00000067736	Gm10222	predicted gene 10222 [Source:MGI Symbol;Acc:MGI:3642643]	1.101	0.139303	6.50084e-06	0.00092877	yes	up	10133.8	9496.89	9259.61	9662.03	8969.77	9381.68	9630.1	9337.83
ENSMUSG00000064341	mt-Nd1	mitochondrially encoded NADH dehydrogenase 1 [Source:MGI Symbol;Acc:MGI:101787]	1.076	0.105998	7.04676e-06	0.000995454	yes	up	7973.24	7713.88	7881.22	8246.22	8592.3	8134.28	7856.11	8324.27
ENSMUSG00000031642	Sh3rf1	SH3 domain containing ring finger 1 [Source:MGI Symbol;Acc:MGI:1913066]	1.167	0.222592	7.28833e-06	0.00102383	yes	up	185.39	166.07	175.62	201.69	216.5	178.23	175.693	198.807
ENSMUSG00000021067	Sav1	salvador family WW domain containing 1 [Source:MGI Symbol;Acc:MGI:1927144]	1.124	0.168882	9.04278e-06	0.00126323	yes	up	61.89	53.57	58.27	63.37	61.25	62.66	57.91	62.4267
ENSMUSG00000057322	Rpl38	ribosomal protein L38 [Source:MGI Symbol;Acc:MGI:1914921]	1.104	0.143279	9.17844e-06	0.00127509	yes	up	2890.6	2883.62	2838.87	3008.44	2805.23	2911.35	2871.03	2908.34
ENSMUSG00000028484	Psip1	PC4 and SFRS1 interacting protein 1 [Source:MGI Symbol;Acc:MGI:2142116]	1.132	0.179403	9.23068e-06	0.00127531	yes	up	45.6	43.23	46.91	55.83	52.87	49.77	45.2467	52.8233
ENSMUSG00000108014	Gm44380	predicted gene, 44380 [Source:MGI Symbol;Acc:MGI:5690772]	2.015	1.01076	9.76821e-06	0.0013422	yes	up	97.85	42.28	1.17	107.14	53.73	87.82	47.1	82.8967
ENSMUSG00000067038	Rps12-ps3	ribosomal protein S12, pseudogene 3 [Source:MGI Symbol;Acc:MGI:3704503]	1.167	0.222685	1.01917e-05	0.00139277	yes	up	440.52	479.34	460.63	456.57	588.83	442.62	460.163	496.007
ENSMUSG00000037434	Slc30a1	solute carrier family 30 (zinc transporter), member 1 [Source:MGI Symbol;Acc:MGI:1345281]	1.14	0.188554	1.03592e-05	0.00140801	yes	up	18.26	18.57	17.36	20.6	20.08	20.68	18.0633	20.4533
ENSMUSG00000024726	Carnmt1	carnosine N-methyltransferase 1 [Source:MGI Symbol;Acc:MGI:1914633]	1.51	0.594219	1.06456e-05	0.00143146	yes	up	1.87	1.6	2.26	3.9	26.05	3.51	1.91	11.1533
ENSMUSG00000041453	Rpl21	ribosomal protein L21 [Source:MGI Symbol;Acc:MGI:1278340]	1.104	0.142331	1.0973e-05	0.00146764	yes	up	186.23	185.97	177.75	195.4	206.67	194.6	183.317	198.89
ENSMUSG00000111692	Gm49373	predicted gene, 49373 [Source:MGI Symbol;Acc:MGI:6121591]	4.049	2.01761	1.12178e-05	0.00148458	yes	up	0.58	0	0	1.23	0	1.13	0.193333	0.786667
ENSMUSG00000022848	Slc49a4	solute carrier family 49 member 4 [Source:MGI Symbol;Acc:MGI:2387188]	1.374	0.458028	1.15862e-05	0.00152531	yes	up	4.74	3.45	4.83	7.22	5.18	5.38	4.34	5.92667
ENSMUSG00000079444	Gm21981	predicted gene 21981 [Source:MGI Symbol;Acc:MGI:5439450]	3.921	1.97116	1.16203e-05	0.00152183	yes	up	0.1	0.17	0.15	0.4	2.8	1.19	0.14	1.46333
ENSMUSG00000067288	Rps28	ribosomal protein S28 [Source:MGI Symbol;Acc:MGI:1859516]	1.106	0.14521	1.23402e-05	0.00160774	yes	up	2076.17	2113.81	2117.75	2118.54	2144.32	2204.29	2102.58	2155.72
ENSMUSG00000022792	Yars2	tyrosyl-tRNA synthetase 2 (mitochondrial) [Source:MGI Symbol;Acc:MGI:1917370]	1.2	0.263408	1.23939e-05	0.00160642	yes	up	27.38	28.92	27.69	34.59	33.25	32.51	27.9967	33.45
ENSMUSG00000054766	Set	SET nuclear oncogene [Source:MGI Symbol;Acc:MGI:1860267]	1.093	0.127746	1.30227e-05	0.00167926	yes	up	478.23	496.31	507.75	493.84	547.19	499.28	494.097	513.437
ENSMUSG00000024750	Zfand5	zinc finger, AN1-type domain 5 [Source:MGI Symbol;Acc:MGI:1278334]	1.104	0.143108	1.31625e-05	0.00168863	yes	up	67.47	69.56	71.31	65.71	69.05	67.24	69.4467	67.3333
ENSMUSG00000063410	Stk24	serine/threonine kinase 24 [Source:MGI Symbol;Acc:MGI:2385007]	1.157	0.209791	1.48786e-05	0.00188951	yes	up	20.51	20.03	21.77	27.3	23.09	24.9	20.77	25.0967
ENSMUSG00000047187	Rab2a	RAB2A, member RAS oncogene family [Source:MGI Symbol;Acc:MGI:1928750]	1.14	0.188939	1.67747e-05	0.0021196	yes	up	40.3	43.35	47.33	48.34	48.2	52.2	43.66	49.58
ENSMUSG00000099923	1700105P06Rik	RIKEN cDNA 1700105P06 gene [Source:MGI Symbol;Acc:MGI:1915479]	4.425	2.1457	1.69671e-05	0.00213319	yes	up	0.43	0.32	0.31	1.5	1.36	1.86	0.353333	1.57333
ENSMUSG00000017781	Pitpna	phosphatidylinositol transfer protein, alpha [Source:MGI Symbol;Acc:MGI:99887]	1.103	0.141454	1.75744e-05	0.00218766	yes	up	97.56	101.5	114.7	125.01	112.15	123.41	104.587	120.19
ENSMUSG00000019132	BC005537	cDNA sequence BC005537 [Source:MGI Symbol;Acc:MGI:2441726]	1.095	0.130891	1.77563e-05	0.00219943	yes	up	95.56	90.02	93.28	105.07	100.59	98.56	92.9533	101.407
ENSMUSG00000027329	Spef1	sperm flagellar 1 [Source:MGI Symbol;Acc:MGI:3513546]	1.782	0.833841	1.92704e-05	0.00236368	yes	up	0.11	0.96	0.75	0.81	0.63	1.44	0.606667	0.96
ENSMUSG00000072235	Tuba1a	tubulin, alpha 1A [Source:MGI Symbol;Acc:MGI:98869]	1.123	0.167232	1.96086e-05	0.00239349	yes	up	81.56	79.47	78.94	85.13	94.51	89.8	79.99	89.8133
ENSMUSG00000079501	Gm5138	predicted gene 5138 [Source:MGI Symbol;Acc:MGI:3779464]	5.511	2.46243	2.47336e-05	0.00300448	yes	up	0	0	0.7	1.82	1.17	1.05	0.233333	1.34667
ENSMUSG00000007415	Gatad1	GATA zinc finger domain containing 1 [Source:MGI Symbol;Acc:MGI:1914460]	1.196	0.258318	2.68745e-05	0.00323329	yes	up	46.6	47.85	50.7	51.27	49.29	47.7	48.3833	49.42
ENSMUSG00000022378	Fam49b	family with sequence similarity 49, member B [Source:MGI Symbol;Acc:MGI:1923520]	1.098	0.134472	3.03356e-05	0.00359806	yes	up	169.81	162.88	178.03	174.12	181.21	174.15	170.24	176.493
ENSMUSG00000070462	Tlnrd1	talin rod domain containing 1 [Source:MGI Symbol;Acc:MGI:1891420]	1.161	0.215617	3.0598e-05	0.00361214	yes	up	11.11	12.68	13.55	14.53	14.11	14.72	12.4467	14.4533
ENSMUSG00000029346	Srrd	SRR1 domain containing [Source:MGI Symbol;Acc:MGI:1917368]	1.45	0.536025	3.24856e-05	0.00381705	yes	up	10.23	11.88	12.7	20.27	15.29	14.61	11.6033	16.7233
ENSMUSG00000024712	Rfk	riboflavin kinase [Source:MGI Symbol;Acc:MGI:1914688]	1.131	0.177331	3.29754e-05	0.00383873	yes	up	36.55	40.8	44.24	44.2	45.39	45.57	40.53	45.0533
ENSMUSG00000015605	Srf	serum response factor [Source:MGI Symbol;Acc:MGI:106658]	1.131	0.177563	3.31382e-05	0.00383991	yes	up	34.9	35.78	39.93	45.8	37.5	35.37	36.87	39.5567
ENSMUSG00000020978	Klhdc2	kelch domain containing 2 [Source:MGI Symbol;Acc:MGI:1916804]	1.216	0.281691	4.16083e-05	0.00473412	yes	up	19.06	18.33	19.91	24.49	22.99	23	19.1	23.4933
ENSMUSG00000045763	Basp1	brain abundant, membrane attached signal protein 1 [Source:MGI Symbol;Acc:MGI:1917600]	1.096	0.132703	5.36543e-05	0.00604995	yes	up	152.97	153.83	158.88	169.66	176.59	158.51	155.227	168.253
ENSMUSG00000101013	A630072M18Rik	RIKEN cDNA A630072M18 gene [Source:MGI Symbol;Acc:MGI:2444702]	1.472	0.557873	5.41374e-05	0.00607717	yes	up	0.94	1.36	1.51	2.02	2.04	1.58	1.27	1.88
ENSMUSG00000048234	Rnf149	ring finger protein 149 [Source:MGI Symbol;Acc:MGI:2677438]	1.106	0.145266	5.86895e-05	0.00652985	yes	up	87.89	88.9	76.41	97.31	91.16	82.99	84.4	90.4867
ENSMUSG00000025234	Arih1	ariadne RBR E3 ubiquitin protein ligase 1 [Source:MGI Symbol;Acc:MGI:1344363]	1.102	0.139745	6.50022e-05	0.00720036	yes	up	57.36	57.36	55.97	56.41	56.01	62.45	56.8967	58.29
ENSMUSG00000062093	Gm10110	predicted gene 10110 [Source:MGI Symbol;Acc:MGI:3641718]	1.531	0.614667	6.52782e-05	0.00719921	yes	up	1.57	1.78	1.72	2.6	2.3	2.85	1.69	2.58333
ENSMUSG00000049775	Tmsb4x	thymosin, beta 4, X chromosome [Source:MGI Symbol;Acc:MGI:99510]	1.076	0.105493	6.69657e-05	0.0073211	yes	up	3497.76	3475.07	3527.42	3648.43	3738.93	3662.28	3500.08	3683.21
ENSMUSG00000073436	Eme2	essential meiotic structure-specific endonuclease subunit 2 [Source:MGI Symbol;Acc:MGI:1919889]	1.53	0.613613	7.47188e-05	0.00802908	yes	up	6.1	5.08	5.26	7.09	6.29	3.97	5.48	5.78333
ENSMUSG00000033182	Kbtbd12	kelch repeat and BTB (POZ) domain containing 12 [Source:MGI Symbol;Acc:MGI:1918481]	1.29	0.367293	7.75724e-05	0.00830025	yes	up	9.75	11.37	11.04	13.18	14.23	13.87	10.72	13.76
ENSMUSG00000071528	Atp5md	ATP synthase membrane subunit DAPIT [Source:MGI Symbol;Acc:MGI:1891435]	1.131	0.178046	7.82602e-05	0.00830318	yes	up	853.82	810.14	841.39	878.39	844.74	860.63	835.117	861.253
ENSMUSG00000035851	Ythdc1	YTH domain containing 1 [Source:MGI Symbol;Acc:MGI:2443713]	1.093	0.128922	7.89308e-05	0.00833914	yes	up	103.68	100.1	110.64	115.33	107.63	106.24	104.807	109.733
ENSMUSG00000019961	Tmpo	thymopoietin [Source:MGI Symbol;Acc:MGI:106920]	1.1	0.137257	8.80977e-05	0.00919177	yes	up	87.67	80.42	81.79	80.55	85.39	81.02	83.2933	82.32
ENSMUSG00000020330	Hmmr	hyaluronan mediated motility receptor (RHAMM) [Source:MGI Symbol;Acc:MGI:104667]	1.133	0.180453	9.06835e-05	0.00938369	yes	up	21.72	20.21	20.43	23.33	25.13	23.26	20.7867	23.9067
ENSMUSG00000032199	Polr2m	polymerase (RNA) II (DNA directed) polypeptide M [Source:MGI Symbol;Acc:MGI:107282]	1.097	0.133526	9.68234e-05	0.00997797	yes	up	109.34	101.31	105.78	221.13	165.55	160.22	105.477	182.3
ENSMUSG00000024030	Abcg1	ATP binding cassette subfamily G member 1 [Source:MGI Symbol;Acc:MGI:107704]	1.094	0.129995	0.000105651	0.0107554	yes	up	45.39	41.51	41.62	47.17	46.32	46.65	42.84	46.7133
ENSMUSG00000042854	Trp53rkb	transformation related protein 53 regulating kinase B [Source:MGI Symbol;Acc:MGI:1914050]	1.276	0.352155	0.000123778	0.0123508	yes	up	7.32	7.78	7.62	9.69	10.15	8.57	7.57333	9.47
ENSMUSG00000058603	Rpl28-ps1	ribosomal protein L28, pseudogene 1 [Source:MGI Symbol;Acc:MGI:3705349]	1.108	0.148443	0.000135996	0.0134102	yes	up	897.65	877.08	897.77	869.82	963.53	922.87	890.833	918.74
ENSMUSG00000040396	Abhd13	abhydrolase domain containing 13 [Source:MGI Symbol;Acc:MGI:1916154]	1.148	0.199593	0.000138938	0.0136468	yes	up	9.8	10.66	10.96	13.16	11.92	11.07	10.4733	12.05
ENSMUSG00000002083	Bbc3	BCL2 binding component 3 [Source:MGI Symbol;Acc:MGI:2181667]	1.105	0.143992	0.000142977	0.0139347	yes	up	75.87	78.88	87.04	88.94	87.33	93.21	80.5967	89.8267
ENSMUSG00000094724	Rnaset2b	ribonuclease T2B [Source:MGI Symbol;Acc:MGI:3702087]	1.255	0.328105	0.0001437	0.0138975	yes	up	35.65	27.87	27.51	39.71	37.68	34.48	30.3433	37.29
ENSMUSG00000028329	Xpa	xeroderma pigmentosum, complementation group A [Source:MGI Symbol;Acc:MGI:99135]	1.416	0.501477	0.000148763	0.014332	yes	up	11.85	8.68	13.65	15.72	16.82	15.32	11.3933	15.9533
ENSMUSG00000002297	Dbf4	DBF4 zinc finger [Source:MGI Symbol;Acc:MGI:1351328]	1.118	0.160656	0.000151762	0.0145097	yes	up	44.31	42.72	42.6	45.72	50.28	49.8	43.21	48.6
ENSMUSG00000070003	Ssbp4	single stranded DNA binding protein 4 [Source:MGI Symbol;Acc:MGI:1924150]	1.131	0.177782	0.000157418	0.0149935	yes	up	66.53	62.04	70.13	73.34	75.48	71.71	66.2333	73.51
ENSMUSG00000027236	Eif3j1	eukaryotic translation initiation factor 3, subunit J1 [Source:MGI Symbol;Acc:MGI:1925905]	1.105	0.144052	0.000158049	0.0149967	yes	up	64.34	69.82	68.01	79.3	85.09	75.24	67.39	79.8767
ENSMUSG00000113786	Gm49384	predicted gene, 49384 [Source:MGI Symbol;Acc:MGI:6121607]	1.876	0.907704	0.000166071	0.0155237	yes	up	2.11	2.49	3.15	5.11	4.46	4.81	2.58333	4.79333
ENSMUSG00000030232	Aebp2	AE binding protein 2 [Source:MGI Symbol;Acc:MGI:1338038]	1.106	0.144747	0.000178446	0.016376	yes	up	41.16	37.86	41.55	41.83	42.35	40.29	40.19	41.49
ENSMUSG00000013663	Pten	phosphatase and tensin homolog [Source:MGI Symbol;Acc:MGI:109583]	1.095	0.130745	0.000182424	0.0166802	yes	up	26.67	24.45	26.45	28.4	28.72	27.59	25.8567	28.2367
ENSMUSG00000106334	Gm43549	predicted gene 43549 [Source:MGI Symbol;Acc:MGI:5663686]	2.632	1.39594	0.000186258	0.016969	yes	up	0.36	0.45	0	1.7	0.42	0	0.27	0.706667
ENSMUSG00000084111	Gm15710	predicted gene 15710 [Source:MGI Symbol;Acc:MGI:3783151]	50.274	5.65175	0.000189312	0.017185	yes	up	0	0	0	2.95	0	0	0	0.983333
ENSMUSG00000062203	Gspt1	G1 to S phase transition 1 [Source:MGI Symbol;Acc:MGI:1316728]	1.086	0.118904	0.000189325	0.0171244	yes	up	106.19	100.41	102.8	111.06	110.91	107.5	103.133	109.823
ENSMUSG00000015452	Ager	advanced glycosylation end product-specific receptor [Source:MGI Symbol;Acc:MGI:893592]	1.595	0.673418	0.000190343	0.0170934	yes	up	1.62	1.05	1.72	1.94	2.34	1.64	1.46333	1.97333
ENSMUSG00000030678	Maz	MYC-associated zinc finger protein (purine-binding transcription factor) [Source:MGI Symbol;Acc:MGI:1338823]	1.105	0.144536	0.000190704	0.0170649	yes	up	69.19	64.29	69.42	80.83	76.65	74.74	67.6333	77.4067
ENSMUSG00000027011	Ube2e3	ubiquitin-conjugating enzyme E2E 3 [Source:MGI Symbol;Acc:MGI:107412]	1.141	0.190207	0.000195148	0.0172781	yes	up	29.69	28.87	28.65	32.95	32.6	33.37	29.07	32.9733
ENSMUSG00000030619	Eed	embryonic ectoderm development [Source:MGI Symbol;Acc:MGI:95286]	1.105	0.144512	0.000196702	0.0173546	yes	up	105.01	102.18	97.16	103.92	107.34	104.89	101.45	105.383
ENSMUSG00000068523	Gng5	guanine nucleotide binding protein (G protein), gamma 5 [Source:MGI Symbol;Acc:MGI:109164]	1.14	0.189435	0.000198424	0.0174454	yes	up	172.3	167.43	166.9	185.27	193.9	175.69	168.877	184.953
ENSMUSG00000024213	Nudt3	nudix (nucleotide diphosphate linked moiety X)-type motif 3 [Source:MGI Symbol;Acc:MGI:1928484]	1.116	0.158714	0.000203249	0.0177454	yes	up	74.13	58.46	62.18	64.64	51.73	61.09	64.9233	59.1533
ENSMUSG00000041841	Rpl37	ribosomal protein L37 [Source:MGI Symbol;Acc:MGI:1914531]	1.083	0.11466	0.000206061	0.0179287	yes	up	712.16	746.86	720.47	773.78	764.56	772.56	726.497	770.3
ENSMUSG00000020525	Ppm1d	protein phosphatase 1D magnesium-dependent, delta isoform [Source:MGI Symbol;Acc:MGI:1858214]	1.225	0.292725	0.000208598	0.0180869	yes	up	9.43	9.39	9.58	11.55	10.99	12.2	9.46667	11.58
ENSMUSG00000090175	Ugt1a9	UDP glucuronosyltransferase 1 family, polypeptide A9 [Source:MGI Symbol;Acc:MGI:3576092]	48.918	5.6123	0.000213466	0.0183822	yes	up	0	0	0	0	0	0.53	0	0.176667
ENSMUSG00000117621	Hspe1-rs1	heat shock protein 1 (chaperonin 10), related sequence 1 [Source:MGI Symbol;Acc:MGI:1935159]	1.194	0.255797	0.00022139	0.0188707	yes	up	129.74	130.2	134.25	150.73	143.56	155.29	131.397	149.86
ENSMUSG00000029234	Tmem165	transmembrane protein 165 [Source:MGI Symbol;Acc:MGI:894407]	1.201	0.264231	0.000232029	0.0194479	yes	up	21.63	16.94	20.49	25.08	21.42	22.17	19.6867	22.89
ENSMUSG00000021377	Dek	DEK oncogene (DNA binding) [Source:MGI Symbol;Acc:MGI:1926209]	1.082	0.113293	0.00023988	0.0200392	yes	up	210.97	209.51	218.19	224.76	228.14	234.71	212.89	229.203
ENSMUSG00000038388	Mpp6	membrane protein, palmitoylated 6 (MAGUK p55 subfamily member 6) [Source:MGI Symbol;Acc:MGI:1927340]	1.089	0.122703	0.000244315	0.0203421	yes	up	120.31	120.65	120.27	125.83	120.61	126.26	120.41	124.233
ENSMUSG00000027368	Dusp2	dual specificity phosphatase 2 [Source:MGI Symbol;Acc:MGI:101911]	1.15	0.201421	0.000247698	0.0205557	yes	up	36.32	37.02	41.29	46.19	43.69	39.32	38.21	43.0667
ENSMUSG00000031885	Cbfb	core binding factor beta [Source:MGI Symbol;Acc:MGI:99851]	1.098	0.135402	0.000249444	0.0206325	yes	up	58.28	59.88	58.66	62.04	64.48	61.96	58.94	62.8267
ENSMUSG00000005312	Ubqln1	ubiquilin 1 [Source:MGI Symbol;Acc:MGI:1860276]	1.087	0.120193	0.000256888	0.0211785	yes	up	73.32	72.28	73.7	80.46	79.09	77.62	73.1	79.0567
ENSMUSG00000094874	AC132444.3	sp110 nuclear body protein-like [Source:NCBI gene;Acc:102633783]	16.759	4.06686	0.000258829	0.0212688	yes	up	0	0	0.75	13.52	1.42	1.01	0.25	5.31667
ENSMUSG00000090077	Lime1	Lck interacting transmembrane adaptor 1 [Source:MGI Symbol;Acc:MGI:1919949]	1.557	0.638647	0.000262603	0.0214388	yes	up	6.98	5.54	6.29	9.58	9.09	10.47	6.27	9.71333
ENSMUSG00000021973	Micu2	mitochondrial calcium uptake 2 [Source:MGI Symbol;Acc:MGI:1915764]	1.173	0.230037	0.000264707	0.0215406	yes	up	16.64	16.46	19.42	20.99	18.68	21.73	17.5067	20.4667
ENSMUSG00000006471	Ndor1	NADPH dependent diflavin oxidoreductase 1 [Source:MGI Symbol;Acc:MGI:1926047]	1.424	0.509472	0.000269616	0.021799	yes	up	10.25	9.05	11.98	15.9	10.88	13.17	10.4267	13.3167
ENSMUSG00000034252	Senp6	SUMO/sentrin specific peptidase 6 [Source:MGI Symbol;Acc:MGI:1922075]	1.09	0.124812	0.000271858	0.0219098	yes	up	86.83	76.96	88.28	92.58	94.42	84.04	84.0233	90.3467
ENSMUSG00000021870	Slmap	sarcolemma associated protein [Source:MGI Symbol;Acc:MGI:1933549]	1.114	0.15575	0.000276366	0.022202	yes	up	30.66	30.69	25.32	31.98	33.08	33.31	28.89	32.79
ENSMUSG00000074506	Gm10705	predicted gene 10705 [Source:MGI Symbol;Acc:MGI:3708678]	1.427	0.51267	0.000285878	0.0227481	yes	up	30.89	31.83	42.68	59.36	45.94	37.24	35.1333	47.5133
ENSMUSG00000000568	Hnrnpd	heterogeneous nuclear ribonucleoprotein D [Source:MGI Symbol;Acc:MGI:101947]	1.081	0.112604	0.00029979	0.0236308	yes	up	373.86	357.71	346.75	360.33	391.14	386.04	359.44	379.17
ENSMUSG00000027829	Ccnl1	cyclin L1 [Source:MGI Symbol;Acc:MGI:1922664]	1.086	0.118983	0.000307732	0.0240308	yes	up	123.43	114.56	120.54	133.87	128.21	125.32	119.51	129.133
ENSMUSG00000028461	Ccdc107	coiled-coil domain containing 107 [Source:MGI Symbol;Acc:MGI:1913423]	1.259	0.332334	0.000314128	0.0243788	yes	up	33.69	60.2	42.35	59.94	60.69	49.02	45.4133	56.55
ENSMUSG00000068964	Gm6361	predicted gene 6361 [Source:MGI Symbol;Acc:MGI:3646180]	1.468	0.554318	0.000316783	0.0245093	yes	up	44.77	23.08	31.25	49.28	40.74	46.2	33.0333	45.4067
ENSMUSG00000028826	Maco1	macoilin 1 [Source:MGI Symbol;Acc:MGI:1913396]	1.134	0.180786	0.000317335	0.0244766	yes	up	16.32	16.71	16.9	18.61	19.31	19.13	16.6433	19.0167
ENSMUSG00000086539	Gm16759	predicted gene, 16759 [Source:MGI Symbol;Acc:MGI:4439683]	2.669	1.41643	0.00031975	0.0245875	yes	up	0.07	0.18	0.17	0.45	0.31	0.36	0.14	0.373333
ENSMUSG00000026974	Zmynd19	zinc finger, MYND domain containing 19 [Source:MGI Symbol;Acc:MGI:1914437]	1.115	0.157272	0.00032346	0.024797	yes	up	39.86	38.13	34.81	33.19	41.47	39.12	37.6	37.9267
ENSMUSG00000112808	Gm4739	predicted gene 4739 [Source:MGI Symbol;Acc:MGI:3642984]	1.119	0.162014	0.000331547	0.0253396	yes	up	205.87	219.96	218.05	225.9	223.64	251.67	214.627	233.737
ENSMUSG00000090733	Rps27	ribosomal protein S27 [Source:MGI Symbol;Acc:MGI:1888676]	1.081	0.112434	0.00036859	0.0278324	yes	up	4141.54	4361.29	4295.66	4223.61	4025.88	4279.81	4266.16	4176.43
ENSMUSG00000105018	Gm43546	predicted gene 43546 [Source:MGI Symbol;Acc:MGI:5663683]	4.007	2.00237	0.000390097	0.0293682	yes	up	0	1.05	0	0	4.17	0	0.35	1.39
ENSMUSG00000085875	Gm12905	predicted gene 12905 [Source:MGI Symbol;Acc:MGI:3702581]	3.093	1.62909	0.000410222	0.0306084	yes	up	0.97	0.56	0.15	0.98	1.22	1.8	0.56	1.33333
ENSMUSG00000028756	Pink1	PTEN induced putative kinase 1 [Source:MGI Symbol;Acc:MGI:1916193]	1.328	0.409324	0.000416218	0.0309639	yes	up	5.37	4.31	6.36	6.29	7.54	7.04	5.34667	6.95667
ENSMUSG00000026820	Ptges2	prostaglandin E synthase 2 [Source:MGI Symbol;Acc:MGI:1917592]	1.264	0.338038	0.000418669	0.0310544	yes	up	13.31	10.2	12.99	13.82	14.21	16.19	12.1667	14.74
ENSMUSG00000074280	Gm6166	predicted gene 6166 [Source:MGI Symbol;Acc:MGI:3645893]	1.289	0.366581	0.000424455	0.0311164	yes	up	99.14	110.3	109.8	123.94	122.56	136.59	106.413	127.697
ENSMUSG00000069972	Rps13-ps2	ribosomal protein S13, pseudogene 2 [Source:MGI Symbol;Acc:MGI:3704295]	1.135	0.182916	0.000428528	0.0313237	yes	up	315.8	287.7	306.25	319.07	302.99	350.74	303.25	324.267
ENSMUSG00000060419	Rps16-ps2	ribosomal protein S16, pseudogene 2 [Source:MGI Symbol;Acc:MGI:3704259]	1.091	0.125895	0.000450245	0.0328157	yes	up	985.83	1043.08	1082.01	1082.98	996.07	1112.54	1036.97	1063.86
ENSMUSG00000048039	Isg20l2	interferon stimulated exonuclease gene 20-like 2 [Source:MGI Symbol;Acc:MGI:2140076]	1.095	0.130419	0.000461768	0.0335583	yes	up	53.56	51.79	53.61	56.99	60.23	56.28	52.9867	57.8333
ENSMUSG00000027602	Map1lc3a	microtubule-associated protein 1 light chain 3 alpha [Source:MGI Symbol;Acc:MGI:1915661]	1.515	0.599708	0.00048083	0.0347427	yes	up	5.08	3.88	6.37	7.08	6.83	6.99	5.11	6.96667
ENSMUSG00000025451	Paip1	polyadenylate binding protein-interacting protein 1 [Source:MGI Symbol;Acc:MGI:2384993]	1.14	0.188711	0.000512599	0.0368266	yes	up	36.49	34.48	30.79	36.65	36.73	31.7	33.92	35.0267
ENSMUSG00000020493	Prr11	proline rich 11 [Source:MGI Symbol;Acc:MGI:2444496]	1.161	0.21572	0.000513504	0.0367865	yes	up	11.69	9.46	10.16	11.42	11.41	13.42	10.4367	12.0833
ENSMUSG00000006442	Srm	spermidine synthase [Source:MGI Symbol;Acc:MGI:102690]	1.1	0.137965	0.000538813	0.0383809	yes	up	99.03	100.9	100.98	104.61	108.72	114.13	100.303	109.153
ENSMUSG00000090553	Snrpe	small nuclear ribonucleoprotein E [Source:MGI Symbol;Acc:MGI:98346]	1.093	0.128323	0.000543515	0.0386065	yes	up	682.73	640.03	632.58	695.31	694.44	649.67	651.78	679.807
ENSMUSG00000006724	Cyp27b1	cytochrome P450, family 27, subfamily b, polypeptide 1 [Source:MGI Symbol;Acc:MGI:1098274]	1.884	0.913921	0.000548346	0.0388399	yes	up	0.53	0.49	0.18	0.45	0.84	0.62	0.4	0.636667
ENSMUSG00000093674	Rpl41	ribosomal protein L41 [Source:MGI Symbol;Acc:MGI:1915195]	1.072	0.100875	0.000554269	0.0390395	yes	up	2436.58	2385.31	2318.36	2483.97	2410.03	2485.25	2380.08	2459.75
ENSMUSG00000022106	Rcbtb2	regulator of chromosome condensation (RCC1) and BTB (POZ) domain containing protein 2 [Source:MGI Symbol;Acc:MGI:1917200]	1.093	0.127922	0.000565856	0.0396335	yes	up	27.97	24.92	24.85	27.65	28.16	27.01	25.9133	27.6067
ENSMUSG00000041845	Rhod	ras homolog family member D [Source:MGI Symbol;Acc:MGI:108446]	1.248	0.319538	0.000566499	0.0395684	yes	up	14.85	15.71	15.49	17.92	18.25	19.35	15.35	18.5067
ENSMUSG00000049686	Orai1	ORAI calcium release-activated calcium modulator 1 [Source:MGI Symbol;Acc:MGI:1925542]	1.315	0.394773	0.000581894	0.0404191	yes	up	9.15	9.25	7.97	10.41	9.8	12.34	8.79	10.85
ENSMUSG00000025103	Btbd1	BTB (POZ) domain containing 1 [Source:MGI Symbol;Acc:MGI:1933765]	1.15	0.201967	0.000583027	0.0403863	yes	up	18.79	21.48	21.45	20.65	25.83	23.4	20.5733	23.2933
ENSMUSG00000066415	Msl2	MSL complex subunit 2 [Source:MGI Symbol;Acc:MGI:1925103]	1.091	0.125689	0.000583471	0.040306	yes	up	33.36	31.34	34.38	37.06	33.55	36.06	33.0267	35.5567
ENSMUSG00000004455	Ppp1cc	protein phosphatase 1 catalytic subunit gamma [Source:MGI Symbol;Acc:MGI:104872]	1.081	0.11296	0.000623119	0.0423468	yes	up	149.43	154.93	160.19	163.01	170.69	160.47	154.85	164.723
ENSMUSG00000095567	Noc2l	NOC2 like nucleolar associated transcriptional repressor [Source:MGI Symbol;Acc:MGI:1931051]	1.092	0.126415	0.000629739	0.0426814	yes	up	65.61	63.5	67.13	73.82	69.07	69.98	65.4133	70.9567
ENSMUSG00000096910	Zfp955b	zinc finger protein 955B [Source:MGI Symbol;Acc:MGI:4834573]	1.153	0.204811	0.000660717	0.0446606	yes	up	7.06	8.81	8.19	9.72	10.77	8.99	8.02	9.82667
ENSMUSG00000020458	Rtn4	reticulon 4 [Source:MGI Symbol;Acc:MGI:1915835]	1.077	0.107497	0.000679897	0.0455894	yes	up	148.1	145.01	150.48	168.65	156.99	155.24	147.863	160.293
ENSMUSG00000033411	Ctdspl2	CTD (carboxy-terminal domain, RNA polymerase II, polypeptide A) small phosphatase like 2 [Source:MGI Symbol;Acc:MGI:1196405]	1.131	0.177152	0.000687976	0.0458864	yes	up	16.92	14.17	15.27	15.13	18.05	14.75	15.4533	15.9767
ENSMUSG00000001025	S100a6	S100 calcium binding protein A6 (calcyclin) [Source:MGI Symbol;Acc:MGI:1339467]	1.083	0.114887	0.000699775	0.0465499	yes	up	474	473.89	497.7	520.13	479.38	542.41	481.863	513.973
ENSMUSG00000036432	Siah2	siah E3 ubiquitin protein ligase 2 [Source:MGI Symbol;Acc:MGI:108062]	1.152	0.204004	0.000701629	0.04655	yes	up	18.08	17.23	18.56	22.32	18.32	20.77	17.9567	20.47
ENSMUSG00000104498	Gm37110	predicted gene, 37110 [Source:MGI Symbol;Acc:MGI:5610338]	1.633	0.707703	0.000714592	0.0472853	yes	up	1.56	2.2	1.74	6.44	0	2.53	1.83333	2.99
ENSMUSG00000020519	Sap30l	SAP30-like [Source:MGI Symbol;Acc:MGI:1354709]	1.338	0.419637	0.000734293	0.0483345	yes	up	9.89	9.69	11.47	13.6	14.03	13.47	10.35	13.7
ENSMUSG00000104728	Gm42462	predicted gene 42462 [Source:MGI Symbol;Acc:MGI:5662599]	42.152	5.39755	0.000741339	0.0485442	yes	up	0	0	0	0.82	0	0	0	0.273333
ENSMUSG00000054428	Atpif1	ATPase inhibitory factor 1 [Source:MGI Symbol;Acc:MGI:1196457]	1.091	0.126284	0.000756387	0.0492729	yes	up	544.62	519.15	532.13	565.29	549.71	553.49	531.967	556.163
ENSMUSG00000114277	Gm48583	predicted gene, 48583 [Source:MGI Symbol;Acc:MGI:6098152]	1.717	0.780031	0.000765058	0.049709	yes	up	123.99	258.8	211.52	276.86	416.79	193.2	198.103	295.617
ENSMUSG00000028832	Stmn1	stathmin 1 [Source:MGI Symbol;Acc:MGI:96739]	1.082	0.113989	0.000787806	0.0509238	yes	up	267.29	275.15	273.61	291.07	301.22	288.97	272.017	293.753
ENSMUSG00000044982	Sft2d3	SFT2 domain containing 3 [Source:MGI Symbol;Acc:MGI:1914408]	1.494	0.57928	0.000790294	0.0509537	yes	up	1.23	1.63	1.8	2.23	2.46	2.27	1.55333	2.32
ENSMUSG00000023286	Ube2j2	ubiquitin-conjugating enzyme E2J 2 [Source:MGI Symbol;Acc:MGI:2153608]	1.114	0.156077	0.000804611	0.0517441	yes	up	63.03	67.42	67.11	70.62	85.92	73.69	65.8533	76.7433
ENSMUSG00000029030	Tprgl	transformation related protein 63 regulated like [Source:MGI Symbol;Acc:MGI:1915058]	1.263	0.336552	0.000814418	0.0522411	yes	up	11.85	12.18	12.63	14.29	14.25	15.99	12.22	14.8433
ENSMUSG00000024955	Esrra	estrogen related receptor, alpha [Source:MGI Symbol;Acc:MGI:1346831]	1.132	0.179427	0.000828614	0.0530166	yes	up	30	25.86	25.73	32.52	29.36	29.2	27.1967	30.36
ENSMUSG00000033022	Cdo1	cysteine dioxygenase 1, cytosolic [Source:MGI Symbol;Acc:MGI:105925]	1.35	0.433057	0.000853365	0.05405	yes	up	1.45	2.01	1.49	1.83	1.8	2.42	1.65	2.01667
ENSMUSG00000073407	Gm6034	predicted gene 6034 [Source:MGI Symbol;Acc:MGI:3646212]	1.174	0.231086	0.000857859	0.0540623	yes	up	672.92	671.87	692.02	695.24	746.64	671.85	678.937	704.577
ENSMUSG00000095595	Fam177a	family with sequence similarity 177, member A [Source:MGI Symbol;Acc:MGI:1920635]	1.264	0.337704	0.000860615	0.0541004	yes	up	4.16	4.24	3.7	5.53	4.85	4.9	4.03333	5.09333
ENSMUSG00000049422	Chchd10	coiled-coil-helix-coiled-coil-helix domain containing 10 [Source:MGI Symbol;Acc:MGI:2143558]	1.337	0.419292	0.000862602	0.0540901	yes	up	9.11	15.43	16.93	19.32	16.96	17.58	13.8233	17.9533
ENSMUSG00000034640	Tiparp	TCDD-inducible poly(ADP-ribose) polymerase [Source:MGI Symbol;Acc:MGI:2159210]	1.08	0.110815	0.000921455	0.0570689	yes	up	58.9	56.85	64.29	64.15	64.72	65.95	60.0133	64.94
ENSMUSG00000058715	Fcer1g	Fc receptor, IgE, high affinity I, gamma polypeptide [Source:MGI Symbol;Acc:MGI:95496]	1.087	0.120341	0.000924139	0.0570945	yes	up	340.05	363.2	347.67	375.86	368.39	373.44	350.307	372.563
ENSMUSG00000041629	Fam104a	family with sequence similarity 104, member A [Source:MGI Symbol;Acc:MGI:106351]	1.154	0.206273	0.0009379	0.0572415	yes	up	16.83	18.16	19.31	20.04	21.24	20.54	18.1	20.6067
ENSMUSG00000024072	Yipf4	Yip1 domain family, member 4 [Source:MGI Symbol;Acc:MGI:1915114]	1.127	0.17304	0.000967377	0.0587553	yes	up	27.54	28.2	32.11	32.54	31.12	31.64	29.2833	31.7667
ENSMUSG00000084416	Rpl10a-ps1	ribosomal protein L10A, pseudogene 1 [Source:MGI Symbol;Acc:MGI:3705885]	1.077	0.107618	0.000971057	0.0586952	yes	up	723.34	671.43	684.54	718.39	748.77	707.49	693.103	724.883
ENSMUSG00000018481	Appbp2	amyloid beta precursor protein (cytoplasmic tail) binding protein 2 [Source:MGI Symbol;Acc:MGI:1914134]	1.098	0.13493	0.00098114	0.0587399	yes	up	16.36	15.68	15.79	17.7	18.17	16.96	15.9433	17.61
ENSMUSG00000049969	Plekhf2	pleckstrin homology domain containing, family F (with FYVE domain) member 2 [Source:MGI Symbol;Acc:MGI:1919051]	1.117	0.160105	0.000983196	0.0587232	yes	up	23.2	20.74	24.46	25.81	26.2	24.3	22.8	25.4367
ENSMUSG00000032698	Lmo2	LIM domain only 2 [Source:MGI Symbol;Acc:MGI:102811]	1.243	0.313558	0.000991511	0.0590795	yes	up	12.86	14.74	13.03	16.95	13.46	17.06	13.5433	15.8233
ENSMUSG00000081788	Gm5898	predicted gene 5898 [Source:MGI Symbol;Acc:MGI:3644921]	1.149	0.200744	0.00102407	0.0605887	yes	up	22.03	21.2	21.99	23.37	26.22	24.98	21.74	24.8567
ENSMUSG00000036781	Rps27l	ribosomal protein S27-like [Source:MGI Symbol;Acc:MGI:1915191]	1.082	0.113473	0.00102545	0.0605279	yes	up	906.73	878.58	902.57	951.98	902.4	915.37	895.96	923.25
ENSMUSG00000064339	mt-Rnr2	mitochondrially encoded 16S rRNA [Source:MGI Symbol;Acc:MGI:102492]	1.062	0.0873273	0.00102792	0.060532	yes	up	1208.3	1285.61	1235.83	1254.39	1403.1	1278.14	1243.25	1311.88
ENSMUSG00000053436	Mapk14	mitogen-activated protein kinase 14 [Source:MGI Symbol;Acc:MGI:1346865]	1.102	0.140666	0.00104798	0.0615686	yes	up	34.08	31.73	31.21	32.51	31.71	34.09	32.34	32.77
ENSMUSG00000100862	Gm10925	predicted gene 10925 [Source:MGI Symbol;Acc:MGI:3809095]	1.054	0.0764308	0.00105754	0.0619855	yes	up	15102.4	15084	15256.5	15550.3	15959.7	15111.4	15147.6	15540.5
ENSMUSG00000111264	E030022I16Rik	RIKEN cDNA E030022I16 gene [Source:MGI Symbol;Acc:MGI:2444690]	1.538	0.620991	0.00107937	0.0631181	yes	up	1.21	1.22	1.26	2.01	1.9	1.76	1.23	1.89
ENSMUSG00000030189	Ybx3	Y box protein 3 [Source:MGI Symbol;Acc:MGI:2137670]	1.073	0.101642	0.00108839	0.0633508	yes	up	315.27	301.28	298.2	321.65	330.31	310.69	304.917	320.883
ENSMUSG00000061024	Rrs1	ribosome biogenesis regulator 1 [Source:MGI Symbol;Acc:MGI:1929721]	1.088	0.121267	0.00110116	0.0639461	yes	up	79	83.09	82.93	90.08	89.74	85.56	81.6733	88.46
ENSMUSG00000025034	Trim8	tripartite motif-containing 8 [Source:MGI Symbol;Acc:MGI:1933302]	1.104	0.143093	0.00110485	0.0640123	yes	up	27.94	24.18	22.87	27.34	26.87	27.34	24.9967	27.1833
ENSMUSG00000023460	Rab12	RAB12, member RAS oncogene family [Source:MGI Symbol;Acc:MGI:894284]	1.124	0.168693	0.00112411	0.0649788	yes	up	35.93	34.21	29.99	37.53	36.02	40.93	33.3767	38.16
ENSMUSG00000107071	Gm42420	predicted gene, 42420 [Source:MGI Symbol;Acc:MGI:5649067]	39.356	5.29852	0.00112907	0.0651155	yes	up	0	0	0	0.84	0	1.44	0	0.76
ENSMUSG00000059422	Gm8116	predicted gene 8116 [Source:MGI Symbol;Acc:MGI:3648797]	1.226	0.293705	0.00112997	0.0650183	yes	up	14.18	13.75	14.61	14.31	15.64	13.38	14.18	14.4433
ENSMUSG00000079555	Haus3	HAUS augmin-like complex, subunit 3 [Source:MGI Symbol;Acc:MGI:2387633]	1.137	0.185486	0.00120477	0.0683834	yes	up	23.24	24.58	24.53	26.94	26.99	27.3	24.1167	27.0767
ENSMUSG00000021326	Trim27	tripartite motif-containing 27 [Source:MGI Symbol;Acc:MGI:97904]	1.103	0.141866	0.00120901	0.0684699	yes	up	55.8	57.25	57.94	61.16	62.33	63.17	56.9967	62.22
ENSMUSG00000041740	Rnf10	ring finger protein 10 [Source:MGI Symbol;Acc:MGI:1859162]	1.08	0.11099	0.00125354	0.070515	yes	up	76.43	72.18	74.46	79.21	78.27	77.35	74.3567	78.2767
ENSMUSG00000064370	mt-Cytb	mitochondrially encoded cytochrome b [Source:MGI Symbol;Acc:MGI:102501]	1.051	0.0711475	0.00127479	0.0712326	yes	up	12279.6	11997.9	12175.1	12542.2	12762	12546.5	12150.9	12616.9
ENSMUSG00000050549	Fam241a	family with sequence similarity 241, member A [Source:MGI Symbol;Acc:MGI:1917867]	1.432	0.517794	0.00128562	0.0716781	yes	up	2.9	2.72	2.56	4.09	2.9	3.91	2.72667	3.63333
ENSMUSG00000049866	Arl4c	ADP-ribosylation factor-like 4C [Source:MGI Symbol;Acc:MGI:2445172]	1.087	0.12027	0.00131521	0.073004	yes	up	38.62	36.83	37.67	42.55	38.5	41.75	37.7067	40.9333
ENSMUSG00000020589	Fam49a	family with sequence similarity 49, member A [Source:MGI Symbol;Acc:MGI:1261783]	1.082	0.113102	0.00134618	0.0745587	yes	up	57	51.38	51.41	56.36	54.46	59.01	53.2633	56.61
ENSMUSG00000109105	Gm44873	predicted gene 44873 [Source:MGI Symbol;Acc:MGI:5753449]	1.501	0.586376	0.00135722	0.075005	yes	up	0.98	0.96	1.24	1.79	1.51	1.48	1.06	1.59333
ENSMUSG00000002068	Ccne1	cyclin E1 [Source:MGI Symbol;Acc:MGI:88316]	1.155	0.208436	0.00136487	0.0752623	yes	up	20.86	19.51	20.85	23.47	24.33	23.47	20.4067	23.7567
ENSMUSG00000037514	Pank2	pantothenate kinase 2 [Source:MGI Symbol;Acc:MGI:1921700]	1.218	0.284323	0.00138175	0.0760266	yes	up	12.77	11.74	13.38	15.87	17.98	16.01	12.63	16.62
ENSMUSG00000006941	Eif1b	eukaryotic translation initiation factor 1B [Source:MGI Symbol;Acc:MGI:1916219]	1.159	0.212356	0.00140645	0.0772165	yes	up	46.28	41.88	43.78	51.05	51.02	49.25	43.98	50.44
ENSMUSG00000064363	mt-Nd4	mitochondrially encoded NADH dehydrogenase 4 [Source:MGI Symbol;Acc:MGI:102498]	1.056	0.0785019	0.00143081	0.0780428	yes	up	3234.5	3196.69	3143.61	3282.09	3433.32	3305.92	3191.6	3340.44
ENSMUSG00000015568	Lpl	lipoprotein lipase [Source:MGI Symbol;Acc:MGI:96820]	1.143	0.192416	0.00143897	0.0783177	yes	up	13	14.83	12.73	13.63	16.69	16.4	13.52	15.5733
ENSMUSG00000026205	Slc23a3	solute carrier family 23 (nucleobase transporters), member 3 [Source:MGI Symbol;Acc:MGI:104516]	1.399	0.484476	0.00145008	0.0785823	yes	up	0.94	1.32	1.54	1.81	2.06	1.88	1.26667	1.91667
ENSMUSG00000102839	Gm37385	predicted gene, 37385 [Source:MGI Symbol;Acc:MGI:5610613]	1.289	0.366514	0.00150387	0.0811475	yes	up	109.14	102.64	94.5	119.02	107.82	137.43	102.093	121.423
ENSMUSG00000062456	Rpl9-ps6	ribosomal protein L9, pseudogene 6 [Source:MGI Symbol;Acc:MGI:3642682]	2.347	1.23093	0.00154675	0.0829276	yes	up	1.45	1.04	1.74	3.11	2.2	4.47	1.41	3.26
ENSMUSG00000060860	Ube2s	ubiquitin-conjugating enzyme E2S [Source:MGI Symbol;Acc:MGI:1925141]	1.073	0.10196	0.00161754	0.0863548	yes	up	285.75	287.49	300.15	306.57	313.66	319.27	291.13	313.167
ENSMUSG00000108178	Gm44267	predicted gene, 44267 [Source:MGI Symbol;Acc:MGI:5690659]	1.296	0.374089	0.00164939	0.0878685	yes	up	17.47	148.98	117.41	97.16	142.74	101.07	94.62	113.657
ENSMUSG00000038690	Atp5j2	ATP synthase, H+ transporting, mitochondrial F0 complex, subunit F2 [Source:MGI Symbol;Acc:MGI:1927558]	1.093	0.128328	0.00168277	0.089457	yes	up	262.83	269.71	250.54	288.6	276.84	301.63	261.027	289.023
ENSMUSG00000018965	Ywhah	tyrosine 3-monooxygenase/tryptophan 5-monooxygenase activation protein, eta polypeptide [Source:MGI Symbol;Acc:MGI:109194]	1.071	0.0996222	0.00168311	0.0892867	yes	up	215.34	212.87	216.57	233.79	224.38	228.49	214.927	228.887
ENSMUSG00000091478	Gm10039	predicted pseudogene 10039 [Source:MGI Symbol;Acc:MGI:3704382]	1.232	0.300981	0.00170504	0.0902594	yes	up	127.43	123.48	123.61	143.45	148.02	137.55	124.84	143.007
ENSMUSG00000027999	Pla2g12a	phospholipase A2, group XIIA [Source:MGI Symbol;Acc:MGI:1913600]	1.126	0.171073	0.0017312	0.0914519	yes	up	38.65	36.13	36.54	44.71	37.69	43.1	37.1067	41.8333
ENSMUSG00000020482	Ccdc117	coiled-coil domain containing 117 [Source:MGI Symbol;Acc:MGI:2144383]	1.133	0.17985	0.00173625	0.091526	yes	up	12.64	13.74	14.91	15.91	15.3	15.39	13.7633	15.5333
ENSMUSG00000033166	Dis3	DIS3 homolog, exosome endoribonuclease and 3'-5' exoribonuclease [Source:MGI Symbol;Acc:MGI:1919912]	1.094	0.130224	0.00176051	0.0922251	yes	up	25.85	28.65	27.33	29.23	28.28	32.01	27.2767	29.84
ENSMUSG00000079067	Hmgn2-ps1	high mobility group nucleosomal binding domain 2, pseudogene 1 [Source:MGI Symbol;Acc:MGI:3783162]	1.086	0.118515	0.00180946	0.0938121	yes	up	181.41	173.63	182.95	192.03	193.46	184.31	179.33	189.933
ENSMUSG00000107002	0610012G03Rik	RIKEN cDNA 0610012G03 gene [Source:MGI Symbol;Acc:MGI:1913301]	1.212	0.277915	0.00186312	0.0960005	yes	up	16.57	16.8	15.54	20.08	18.59	20.12	16.3033	19.5967
ENSMUSG00000029390	Tmed2	transmembrane p24 trafficking protein 2 [Source:MGI Symbol;Acc:MGI:1929269]	1.068	0.0953154	0.00188557	0.0967605	yes	up	272.65	258.56	253.4	249.23	281.26	269.84	261.537	266.777
ENSMUSG00000024695	Zfp91	zinc finger protein 91 [Source:MGI Symbol;Acc:MGI:104854]	1.074	0.102629	0.00194356	0.0991293	yes	up	47.43	43.56	44.53	48.37	47.96	49.14	45.1733	48.49
ENSMUSG00000091625	Lsm5	LSM5 homolog, U6 small nuclear RNA and mRNA degradation associated [Source:MGI Symbol;Acc:MGI:1913623]	1.141	0.19012	0.0019624	0.0998875	yes	up	172.36	171.99	172.35	182.78	178.3	197.46	172.233	186.18
ENSMUSG00000107143	Gm6598	predicted gene 6598 [Source:MGI Symbol;Acc:MGI:3646314]	4.117	2.04151	0.00199067	0.101122	yes	up	0.03	0.06	0.11	0.35	0.34	0.19	0.0666667	0.293333
ENSMUSG00000106073	Gm42892	predicted gene 42892 [Source:MGI Symbol;Acc:MGI:5663029]	36.43	5.18706	0.00200137	0.101461	yes	up	0	0	0	0.08	0.11	0.02	0	0.07
ENSMUSG00000031438	Rnf128	ring finger protein 128 [Source:MGI Symbol;Acc:MGI:1914139]	1.121	0.16433	0.00200525	0.101453	yes	up	20.76	19.64	20.13	23.26	21.77	22.62	20.1767	22.55
ENSMUSG00000022890	Atp5j	ATP synthase, H+ transporting, mitochondrial F0 complex, subunit F [Source:MGI Symbol;Acc:MGI:107777]	1.096	0.131758	0.00200629	0.101302	yes	up	177.17	187.57	186.43	198.29	191.26	201.45	183.723	197
ENSMUSG00000027519	Rab22a	RAB22A, member RAS oncogene family [Source:MGI Symbol;Acc:MGI:105072]	1.117	0.15995	0.00200847	0.101208	yes	up	7.81	8.12	9.11	17.59	17.42	15.18	8.34667	16.73
ENSMUSG00000111497	Gm38431	predicted gene, 38431 [Source:MGI Symbol;Acc:MGI:5621316]	1.189	0.249244	0.00202272	0.101723	yes	up	6.97	5.73	7.1	9.46	7.44	7.46	6.6	8.12
ENSMUSG00000035397	Klf16	Kruppel-like factor 16 [Source:MGI Symbol;Acc:MGI:2153049]	1.152	0.204565	0.0020991	0.104934	yes	up	12.69	13.96	14.86	16.92	16.14	14.7	13.8367	15.92
ENSMUSG00000071547	Nt5dc2	5'-nucleotidase domain containing 2 [Source:MGI Symbol;Acc:MGI:1917271]	1.136	0.183555	0.00211553	0.105546	yes	up	29.31	28.72	31.63	31.05	27.57	32.73	29.8867	30.45
ENSMUSG00000024521	Pmaip1	phorbol-12-myristate-13-acetate-induced protein 1 [Source:MGI Symbol;Acc:MGI:1930146]	1.106	0.144923	0.0021369	0.106401	yes	up	27.96	26.6	29.3	30.3	31.2	29.57	27.9533	30.3567
ENSMUSG00000106675	Gm43798	predicted gene 43798 [Source:MGI Symbol;Acc:MGI:5663935]	1.314	0.394039	0.00214278	0.106483	yes	up	85.22	60.99	68.8	83.18	97.68	79.57	71.67	86.81
ENSMUSG00000094708	Gm10359	predicted gene 10359 [Source:MGI Symbol;Acc:MGI:3708724]	1.137	0.184737	0.00216689	0.107257	yes	up	57.3	46.6	60.31	62.74	62	59.4	54.7367	61.38
ENSMUSG00000018559	Ctdnep1	CTD nuclear envelope phosphatase 1 [Source:MGI Symbol;Acc:MGI:1914431]	1.092	0.12632	0.00216806	0.107104	yes	up	69.48	67.72	71.79	65.92	67.94	64.92	69.6633	66.26
ENSMUSG00000036678	Aaas	achalasia, adrenocortical insufficiency, alacrimia [Source:MGI Symbol;Acc:MGI:2443767]	1.112	0.152799	0.00216901	0.106941	yes	up	41.59	42.29	41.51	45.39	46.2	47.47	41.7967	46.3533
ENSMUSG00000098022	Zfp82	zinc finger protein 82 [Source:MGI Symbol;Acc:MGI:1890753]	1.691	0.757909	0.00221271	0.108457	yes	up	1.1	0.94	0.24	1.27	1.71	1.7	0.76	1.56
ENSMUSG00000097121	D130020L05Rik	RIKEN cDNA D130020L05 gene [Source:MGI Symbol;Acc:MGI:2450270]	2.016	1.0118	0.00222447	0.10861	yes	up	1.55	0.81	0.98	1.24	2.37	2.24	1.11333	1.95
ENSMUSG00000086329	Gm14233	predicted gene 14233 [Source:MGI Symbol;Acc:MGI:3705115]	35.717	5.15855	0.00223674	0.108787	yes	up	0	0	0	4.5	0	0	0	1.5
ENSMUSG00000027680	Fxr1	fragile X mental retardation gene 1, autosomal homolog [Source:MGI Symbol;Acc:MGI:104860]	1.09	0.124143	0.00225719	0.10957	yes	up	51.37	50.13	51.86	53.35	54.99	54.31	51.12	54.2167
ENSMUSG00000026646	Suv39h2	suppressor of variegation 3-9 2 [Source:MGI Symbol;Acc:MGI:1890396]	1.195	0.257053	0.00228404	0.110446	yes	up	9.37	8.32	9.14	10.45	10.71	11.27	8.94333	10.81
ENSMUSG00000003135	Cnot11	CCR4-NOT transcription complex, subunit 11 [Source:MGI Symbol;Acc:MGI:106580]	1.13	0.175702	0.00229791	0.110692	yes	up	16.09	15.09	14.19	16.69	16.64	16.22	15.1233	16.5167
ENSMUSG00000035572	Dcaf10	DDB1 and CUL4 associated factor 10 [Source:MGI Symbol;Acc:MGI:2140179]	1.145	0.194752	0.00233368	0.1122	yes	up	6.65	5.86	6.08	7.07	6.73	8.27	6.19667	7.35667
ENSMUSG00000000682	Cd52	CD52 antigen [Source:MGI Symbol;Acc:MGI:1346088]	1.083	0.114499	0.00233609	0.112101	yes	up	593.4	582.41	617.06	635.58	605.36	612.36	597.623	617.767
ENSMUSG00000041488	Stx3	syntaxin 3 [Source:MGI Symbol;Acc:MGI:103077]	1.12	0.163773	0.00233769	0.111964	yes	up	20.79	21.16	20.44	21.71	23.03	22.68	20.7967	22.4733
ENSMUSG00000097692	A230060F14Rik	RIKEN cDNA A230060F14 gene [Source:MGI Symbol;Acc:MGI:3642156]	2.878	1.5253	0.00234235	0.111974	yes	up	0.87	1.07	0.94	1.13	2.04	2.47	0.96	1.88
ENSMUSG00000069237	Fam8a1	family with sequence similarity 8, member A1 [Source:MGI Symbol;Acc:MGI:2145496]	1.177	0.235518	0.00237551	0.112915	yes	up	8.48	9.03	8.12	11.1	10.63	9.99	8.54333	10.5733
ENSMUSG00000021811	Dnajc9	DnaJ heat shock protein family (Hsp40) member C9 [Source:MGI Symbol;Acc:MGI:1915326]	1.105	0.144591	0.00237979	0.112906	yes	up	51.75	47.66	50.16	54.8	54.24	56.88	49.8567	55.3067
ENSMUSG00000112652	4921516A02Rik	RIKEN cDNA 4921516A02 gene [Source:MGI Symbol;Acc:MGI:3696861]	35.149	5.13541	0.00241288	0.113831	yes	up	0	0	0	0.13	0	0.05	0	0.06
ENSMUSG00000050856	Atp5k	ATP synthase, H+ transporting, mitochondrial F1F0 complex, subunit E [Source:MGI Symbol;Acc:MGI:106636]	1.173	0.22973	0.00245861	0.115339	yes	up	289.06	266.03	267.77	285.23	303.19	307.39	274.287	298.603
ENSMUSG00000085741	5430405H02Rik	RIKEN cDNA 5430405H02 gene [Source:MGI Symbol;Acc:MGI:1921737]	1.469	0.554363	0.00246004	0.115191	yes	up	2.63	2.13	2.88	2.94	4.9	3.08	2.54667	3.64
ENSMUSG00000030256	Bhlhe41	basic helix-loop-helix family, member e41 [Source:MGI Symbol;Acc:MGI:1930704]	1.29	0.367151	0.00252653	0.117866	yes	up	2.15	2.04	2.54	2.53	2.71	2.93	2.24333	2.72333
ENSMUSG00000028152	Tspan5	tetraspanin 5 [Source:MGI Symbol;Acc:MGI:1928096]	1.146	0.196131	0.00253179	0.117675	yes	up	14.82	14.66	13.66	14.18	13.83	14.62	14.38	14.21
ENSMUSG00000031666	Rbl2	RB transcriptional corepressor like 2 [Source:MGI Symbol;Acc:MGI:105085]	1.293	0.370878	0.00256098	0.118812	yes	up	3.64	3.3	3.18	4.76	4.58	4.72	3.37333	4.68667
ENSMUSG00000027108	Ola1	Obg-like ATPase 1 [Source:MGI Symbol;Acc:MGI:1914309]	1.088	0.121925	0.00257643	0.119308	yes	up	73.14	68.14	72.55	78.23	84.73	75.48	71.2767	79.48
ENSMUSG00000024480	Ap3s1	adaptor-related protein complex 3, sigma 1 subunit [Source:MGI Symbol;Acc:MGI:1337062]	1.112	0.153239	0.00262463	0.121094	yes	up	47.68	42.38	45.34	49.73	51.44	46.36	45.1333	49.1767
ENSMUSG00000092412	Gm20507	predicted gene 20507 [Source:MGI Symbol;Acc:MGI:5141972]	34.522	5.10944	0.00270043	0.124136	yes	up	0	0	0	0.28	0	0	0	0.0933333
ENSMUSG00000019782	Rwdd1	RWD domain containing 1 [Source:MGI Symbol;Acc:MGI:1913771]	1.096	0.132782	0.00270477	0.124108	yes	up	94.68	100.02	103.18	101.22	107.61	115.02	99.2933	107.95
ENSMUSG00000061787	Rps17	ribosomal protein S17 [Source:MGI Symbol;Acc:MGI:1309526]	1.066	0.0918309	0.0028047	0.127993	yes	up	1995.37	2023.44	1961.67	1999.35	2013.91	2044.67	1993.49	2019.31
ENSMUSG00000029638	Glcci1	glucocorticoid induced transcript 1 [Source:MGI Symbol;Acc:MGI:2179717]	1.641	0.714242	0.00280789	0.127675	yes	up	0.11	1.15	0.76	0.79	1.11	0.93	0.673333	0.943333
ENSMUSG00000025193	Cutc	cutC copper transporter [Source:MGI Symbol;Acc:MGI:1913638]	1.363	0.446824	0.00281808	0.127907	yes	up	7.12	5.28	5.64	8.51	7.81	7.34	6.01333	7.88667
ENSMUSG00000020257	Wdr82	WD repeat domain containing 82 [Source:MGI Symbol;Acc:MGI:1924555]	1.074	0.103004	0.00288439	0.130212	yes	up	63.88	59.14	73.25	65.17	63.86	79.6	65.4233	69.5433
ENSMUSG00000095937	Gm12671	predicted gene 12671 [Source:MGI Symbol;Acc:MGI:3651684]	1.14	0.188957	0.00290847	0.130595	yes	up	55.92	55.78	38.95	58.2	55.9	54.88	50.2167	56.3267
ENSMUSG00000095766	Gm21182	predicted gene, 21182 [Source:MGI Symbol;Acc:MGI:5434537]	1.583	0.662384	0.00294389	0.131715	yes	up	6.67	3.66	2.81	7.8	5.75	6.76	4.38	6.77
ENSMUSG00000034610	Tut4	terminal uridylyl transferase 4 [Source:MGI Symbol;Acc:MGI:2445126]	1.1	0.137068	0.0029455	0.131554	yes	up	24.15	21.36	23.46	26.63	23.26	23.55	22.99	24.48
ENSMUSG00000024869	Gm49405	predicted gene, 49405 [Source:MGI Symbol;Acc:MGI:6155029]	33.782	5.07819	0.00295968	0.131719	yes	up	0	0	0	0.14	0	0.05	0	0.0633333
ENSMUSG00000024563	Smad2	SMAD family member 2 [Source:MGI Symbol;Acc:MGI:108051]	1.109	0.149297	0.00296472	0.13171	yes	up	23.56	25.37	25.02	27.26	28.73	27.23	24.65	27.74
ENSMUSG00000025016	Tm9sf3	transmembrane 9 superfamily member 3 [Source:MGI Symbol;Acc:MGI:1914262]	1.067	0.0937844	0.00296546	0.131511	yes	up	106.88	104.19	108.87	112.54	110.5	111.75	106.647	111.597
ENSMUSG00000001847	Rac1	Rac family small GTPase 1 [Source:MGI Symbol;Acc:MGI:97845]	1.071	0.0991548	0.00303535	0.134137	yes	up	186.24	182.54	172.56	177.44	179.11	174.53	180.447	177.027
ENSMUSG00000074102	Rbm15b	RNA binding motif protein 15B [Source:MGI Symbol;Acc:MGI:1923598]	1.1	0.137601	0.00307991	0.135629	yes	up	11.15	11.41	11.09	11.89	12.37	12.76	11.2167	12.34
ENSMUSG00000030814	Bcl7c	B cell CLL/lymphoma 7C [Source:MGI Symbol;Acc:MGI:1332237]	1.193	0.254978	0.00308857	0.135773	yes	up	17.8	19.77	21.48	24.66	23.49	25.39	19.6833	24.5133
ENSMUSG00000026437	Cdk18	cyclin-dependent kinase 18 [Source:MGI Symbol;Acc:MGI:97518]	1.068	0.0955706	0.00311101	0.13652	yes	up	112.01	108.85	109.16	106.27	111.18	105.95	110.007	107.8
ENSMUSG00000087231	E230016M11Rik	RIKEN cDNA E230016M11 gene [Source:MGI Symbol;Acc:MGI:2443524]	2.178	1.12325	0.00313872	0.137497	yes	up	0.76	0.67	1.32	1.53	2.09	3.29	0.916667	2.30333
ENSMUSG00000005763	Cd247	CD247 antigen [Source:MGI Symbol;Acc:MGI:88334]	1.829	0.871305	0.00316747	0.137796	yes	up	0.53	1.87	1	2.73	2.23	1.42	1.13333	2.12667
ENSMUSG00000106037	Gm4332	predicted gene 4332 [Source:MGI Symbol;Acc:MGI:3782515]	1.125	0.1704	0.00320134	0.139029	yes	up	581.43	556.95	533.4	572.12	581.01	549.22	557.26	567.45
ENSMUSG00000028982	Slc25a33	solute carrier family 25, member 33 [Source:MGI Symbol;Acc:MGI:1917806]	1.226	0.293956	0.00320715	0.139041	yes	up	7.92	10.07	10.67	11.63	12.42	10.98	9.55333	11.6767
ENSMUSG00000109195	Gm45038	predicted gene 45038 [Source:MGI Symbol;Acc:MGI:5753614]	1.629	0.704091	0.00323858	0.138966	yes	up	0.75	0.31	0.52	0.9	0.69	0.97	0.526667	0.853333
ENSMUSG00000020803	Txndc17	thioredoxin domain containing 17 [Source:MGI Symbol;Acc:MGI:1289248]	1.109	0.148681	0.0032458	0.138802	yes	up	80.6	82.13	80.74	88.28	92.99	88.02	81.1567	89.7633
ENSMUSG00000110235	Gm5086	predicted gene 5086 [Source:MGI Symbol;Acc:MGI:3644417]	4.681	2.22688	0.00326771	0.139265	yes	up	0	0.21	0.17	0.65	0.36	0.76	0.126667	0.59
ENSMUSG00000026426	Arl8a	ADP-ribosylation factor-like 8A [Source:MGI Symbol;Acc:MGI:1915974]	1.089	0.123105	0.00326899	0.139084	yes	up	62.81	63.4	65.06	70.18	68.81	66.04	63.7567	68.3433
ENSMUSG00000078137	Ankrd63	ankyrin repeat domain 63 [Source:MGI Symbol;Acc:MGI:2686183]	2.097	1.06848	0.00329083	0.139541	yes	up	0.26	0.11	0.12	0.37	0.39	0.28	0.163333	0.346667
ENSMUSG00000003955	Fam162a	family with sequence similarity 162, member A [Source:MGI Symbol;Acc:MGI:1917436]	1.138	0.186218	0.0033247	0.14074	yes	up	95.15	99.64	95.05	115.61	103.95	110.9	96.6133	110.153
ENSMUSG00000050891	Tatdn1	TatD DNase domain containing 1 [Source:MGI Symbol;Acc:MGI:1916944]	1.263	0.336938	0.00341741	0.143697	yes	up	16.38	13.66	16.67	16.64	18.01	26.8	15.57	20.4833
ENSMUSG00000061360	Phf5a	PHD finger protein 5A [Source:MGI Symbol;Acc:MGI:2156864]	1.091	0.125218	0.00348422	0.146018	yes	up	63.6	71.09	71.37	71.76	73.77	76.24	68.6867	73.9233
ENSMUSG00000079435	Rpl36a	ribosomal protein L36A [Source:MGI Symbol;Acc:MGI:1201789]	1.067	0.0938463	0.00353179	0.147275	yes	up	1403.24	1362.4	1405.18	1406.68	1353.06	1468.42	1390.27	1409.39
ENSMUSG00000060743	H3f3a	H3.3 histone A [Source:MGI Symbol;Acc:MGI:1097686]	1.062	0.0866751	0.00357498	0.148829	yes	up	708.63	701.49	721.18	760.77	744.35	760.91	710.433	755.343
ENSMUSG00000105534	Gm42435	predicted gene 42435 [Source:MGI Symbol;Acc:MGI:5662572]	3.008	1.58868	0.00361768	0.15011	yes	up	0.19	0.25	0.28	0.55	0.65	1	0.24	0.733333
ENSMUSG00000015932	Dstn	destrin [Source:MGI Symbol;Acc:MGI:1929270]	1.074	0.102948	0.00365915	0.151581	yes	up	106.05	105.88	111.75	116.54	114.88	114.46	107.893	115.293
ENSMUSG00000114147	Gm18939	predicted gene, 18939 [Source:MGI Symbol;Acc:MGI:5011124]	32.048	5.00217	0.00366864	0.151724	yes	up	0	0	0	0	0	1.65	0	0.55
ENSMUSG00000029780	Nt5c3	5'-nucleotidase, cytosolic III [Source:MGI Symbol;Acc:MGI:1927186]	1.162	0.217163	0.00368316	0.151825	yes	up	26.5	20.95	26.06	26.42	27.25	27.55	24.5033	27.0733
ENSMUSG00000063200	Nol7	nucleolar protein 7 [Source:MGI Symbol;Acc:MGI:1917328]	1.076	0.106206	0.00368681	0.151726	yes	up	258.83	279.89	274.56	300.45	325.15	288.55	271.093	304.717
ENSMUSG00000092232	Gm20521	predicted gene 20521 [Source:MGI Symbol;Acc:MGI:5141986]	1.089	0.123654	0.00373586	0.152994	yes	up	42.34	39.82	42.06	43.08	47.38	42.58	41.4067	44.3467
ENSMUSG00000025001	Hells	helicase, lymphoid specific [Source:MGI Symbol;Acc:MGI:106209]	1.071	0.0993787	0.00377729	0.153938	yes	up	44.14	37.45	42.15	40.48	44.55	44.6	41.2467	43.21
ENSMUSG00000009927	Rps25	ribosomal protein S25 [Source:MGI Symbol;Acc:MGI:1922867]	1.057	0.0800365	0.00387122	0.157257	yes	up	3531.87	3576.78	3657.13	3710.94	3614.46	3672.76	3588.59	3666.05
ENSMUSG00000057696	Rpl30-ps1	ribosomal protein L30, pseudogene 1 [Source:MGI Symbol;Acc:MGI:1321399]	1.36	0.44366	0.00388472	0.157297	yes	up	77.61	118.82	72.15	115.19	94.34	118.39	89.5267	109.307
ENSMUSG00000112308	Gm48512	predicted gene, 48512 [Source:MGI Symbol;Acc:MGI:6098046]	15.626	3.96589	0.00390699	0.157691	yes	up	0	0	0.11	0.36	0.98	1.34	0.0366667	0.893333
ENSMUSG00000001020	S100a4	S100 calcium binding protein A4 [Source:MGI Symbol;Acc:MGI:1330282]	1.059	0.083325	0.00392545	0.158182	yes	up	3323.51	3213.95	3584.6	3456.78	3228.77	3525.09	3374.02	3403.55
ENSMUSG00000025935	Tram1	translocating chain-associating membrane protein 1 [Source:MGI Symbol;Acc:MGI:1919515]	1.083	0.114741	0.00396623	0.159314	yes	up	42.77	40.77	41.67	44.8	46.79	44.58	41.7367	45.39
ENSMUSG00000024067	Dpy30	dpy-30, histone methyltransferase complex regulatory subunit [Source:MGI Symbol;Acc:MGI:1913560]	1.101	0.139167	0.00398381	0.159766	yes	up	141.42	151.53	140.77	155.64	145.91	170.41	144.573	157.32
ENSMUSG00000048170	Mcmbp	minichromosome maintenance complex binding protein [Source:MGI Symbol;Acc:MGI:1920977]	1.088	0.122167	0.00398518	0.159566	yes	up	25.9	25.7	25.14	29.66	26.66	27.18	25.58	27.8333
ENSMUSG00000043336	Filip1l	filamin A interacting protein 1-like [Source:MGI Symbol;Acc:MGI:1925999]	1.098	0.134935	0.00398661	0.159369	yes	up	23.18	21.25	24.1	26.23	22.81	26.3	22.8433	25.1133
ENSMUSG00000020516	Rps6kb1	ribosomal protein S6 kinase, polypeptide 1 [Source:MGI Symbol;Acc:MGI:1270849]	1.095	0.131119	0.00401993	0.160192	yes	up	27.49	28.16	28.75	34.33	31.4	35.74	28.1333	33.8233
ENSMUSG00000030417	Pdcd5	programmed cell death 5 [Source:MGI Symbol;Acc:MGI:1913538]	1.106	0.145015	0.00403634	0.160592	yes	up	140.51	133.87	141.88	142.66	157.25	148.11	138.753	149.34
ENSMUSG00000054280	Prr14l	proline rich 14-like [Source:MGI Symbol;Acc:MGI:2443658]	2.226	1.15414	0.00407527	0.161121	yes	up	0.17	5.95	0.13	0.05	4.8	0.27	2.08333	1.70667
ENSMUSG00000089698	Gm2541	predicted pseudogene 2541 [Source:MGI Symbol;Acc:MGI:3780709]	31.733	4.98789	0.00409051	0.161469	yes	up	0	0	0	0	1.5	0	0	0.5
ENSMUSG00000054452	Tle5	TLE family member 5, transcriptional modulator [Source:MGI Symbol;Acc:MGI:95806]	1.083	0.114725	0.00410172	0.161405	yes	up	98.77	97.23	100.38	107.61	104.15	106.22	98.7933	105.993
ENSMUSG00000017734	Dbndd2	dysbindin (dystrobrevin binding protein 1) domain containing 2 [Source:MGI Symbol;Acc:MGI:106562]	1.421	0.506944	0.00411473	0.161664	yes	up	4.11	4.02	3.77	4.93	6.04	5.45	3.96667	5.47333
ENSMUSG00000037071	Scd1	stearoyl-Coenzyme A desaturase 1 [Source:MGI Symbol;Acc:MGI:98239]	1.605	0.682333	0.0041273	0.161401	yes	up	4.7	3.74	3.89	7.2	6.31	5.61	4.11	6.37333
ENSMUSG00000039001	Rps21	ribosomal protein S21 [Source:MGI Symbol;Acc:MGI:1913731]	1.066	0.0925374	0.00421199	0.163948	yes	up	2316.17	2361.74	2401.69	2281.31	2318.81	2383.06	2359.87	2327.73
ENSMUSG00000101878	Gm8203	predicted pseudogene 8203 [Source:MGI Symbol;Acc:MGI:3646499]	1.111	0.151509	0.00431812	0.167302	yes	up	484.59	479.8	402.87	459.65	451.09	488.76	455.753	466.5
ENSMUSG00000031004	Mki67	antigen identified by monoclonal antibody Ki 67 [Source:MGI Symbol;Acc:MGI:106035]	1.059	0.0822331	0.00435533	0.168484	yes	up	84.99	78.71	81.32	86.62	85.51	86.4	81.6733	86.1767
ENSMUSG00000026049	Tex30	testis expressed 30 [Source:MGI Symbol;Acc:MGI:1922873]	1.137	0.185672	0.00437085	0.168566	yes	up	43.03	47.57	44.98	52.95	48	54.93	45.1933	51.96
ENSMUSG00000117505	Gm9993	predicted gene 9993 [Source:MGI Symbol;Acc:MGI:3641793]	3.787	1.92105	0.00438713	0.168935	yes	up	0	0.08	0.51	0.85	0.77	0.7	0.196667	0.773333
ENSMUSG00000078881	Gm14434	predicted gene 14434 [Source:MGI Symbol;Acc:MGI:3702417]	31.106	4.95911	0.00446289	0.171327	yes	up	0	0	0	0.08	1.92	0	0	0.666667
ENSMUSG00000037062	Sh3glb1	SH3-domain GRB2-like B1 (endophilin) [Source:MGI Symbol;Acc:MGI:1859730]	1.085	0.117968	0.00449555	0.172318	yes	up	39.42	46.64	42.65	47.27	50.97	45.83	42.9033	48.0233
ENSMUSG00000102070	Gm28661	predicted gene 28661 [Source:MGI Symbol;Acc:MGI:5579367]	1.049	0.0695435	0.00450936	0.172584	yes	up	9266.44	9234.53	9451.71	9599.01	9628.25	9323.37	9317.56	9516.88
ENSMUSG00000017778	Cox7c	cytochrome c oxidase subunit 7C [Source:MGI Symbol;Acc:MGI:103226]	1.078	0.108443	0.00465306	0.176472	yes	up	508.97	520.33	497.73	507.35	552.1	522.38	509.01	527.277
ENSMUSG00000028447	Dctn3	dynactin 3 [Source:MGI Symbol;Acc:MGI:1859251]	1.134	0.18081	0.0047683	0.180028	yes	up	53.69	49.55	46.55	53.03	62.69	58.01	49.93	57.91
ENSMUSG00000033450	Tagap	T cell activation Rho GTPase activating protein [Source:MGI Symbol;Acc:MGI:3615484]	1.103	0.141505	0.00477149	0.179879	yes	up	19.94	18.7	19.77	21.18	21.16	22.18	19.47	21.5067
ENSMUSG00000103651	Gm37206	predicted gene, 37206 [Source:MGI Symbol;Acc:MGI:5610434]	1.319	0.399828	0.00479461	0.18048	yes	up	2.47	1.86	2.67	2.51	3.99	2.72	2.33333	3.07333
ENSMUSG00000114241	Gm30108	predicted gene, 30108 [Source:MGI Symbol;Acc:MGI:5589267]	2.341	1.22695	0.00483149	0.181055	yes	up	1.5	3.67	0.65	2.91	3.32	6.06	1.94	4.09667
ENSMUSG00000035203	Epn1	epsin 1 [Source:MGI Symbol;Acc:MGI:1333763]	1.079	0.109123	0.00487344	0.182355	yes	up	62.84	68.55	58.57	66.8	64.88	63.72	63.32	65.1333
ENSMUSG00000057841	Rpl32	ribosomal protein L32 [Source:MGI Symbol;Acc:MGI:98038]	1.059	0.0824014	0.00491488	0.183088	yes	up	2686.22	2712.89	2685.02	2771.98	2654.77	2749.76	2694.71	2725.5
ENSMUSG00000042541	Sem1	SEM1, 26S proteasome complex subunit [Source:MGI Symbol;Acc:MGI:109238]	1.074	0.103561	0.0049625	0.184316	yes	up	123.92	127.21	124.03	132.33	135.51	131.66	125.053	133.167
ENSMUSG00000037197	Rbm17	RNA binding motif protein 17 [Source:MGI Symbol;Acc:MGI:1924188]	1.076	0.105134	0.00512349	0.188073	yes	up	108.65	106.89	114.04	122.21	117.42	119.16	109.86	119.597
ENSMUSG00000033417	Cacul1	CDK2 associated, cullin domain 1 [Source:MGI Symbol;Acc:MGI:1926082]	1.083	0.114713	0.00512925	0.18801	yes	up	22.78	24.35	31.15	30.44	30.81	30.48	26.0933	30.5767
ENSMUSG00000024286	Ccny	cyclin Y [Source:MGI Symbol;Acc:MGI:1915224]	1.078	0.108299	0.00532493	0.193211	yes	up	32.08	31.54	33.62	34.4	36.75	33.84	32.4133	34.9967
ENSMUSG00000028693	Nasp	nuclear autoantigenic sperm protein (histone-binding) [Source:MGI Symbol;Acc:MGI:1355328]	1.065	0.0909566	0.0053253	0.192946	yes	up	144.61	147.33	145.06	142.76	170.98	149.23	145.667	154.323
ENSMUSG00000074576	Mocs3	molybdenum cofactor synthesis 3 [Source:MGI Symbol;Acc:MGI:1916622]	1.267	0.341962	0.00534287	0.193027	yes	up	5	5.15	6.75	8.41	6.36	6.62	5.63333	7.13
ENSMUSG00000074826	Gm10767	predicted gene 10767 [Source:MGI Symbol;Acc:MGI:3642136]	2.241	1.16397	0.00542122	0.195296	yes	up	0.37	0.34	0.4	0.61	0.71	0.8	0.37	0.706667
ENSMUSG00000067873	Htatsf1	HIV TAT specific factor 1 [Source:MGI Symbol;Acc:MGI:1919709]	1.109	0.149745	0.00543537	0.195526	yes	up	19.22	20.2	21.83	24.92	24.48	23.81	20.4167	24.4033
ENSMUSG00000029817	Tra2a	transformer 2 alpha [Source:MGI Symbol;Acc:MGI:1933972]	1.077	0.107676	0.00543735	0.195317	yes	up	62.84	65.35	66.62	64.98	73.68	69.76	64.9367	69.4733
ENSMUSG00000074580	4931440P22Rik	RIKEN cDNA 4931440P22 gene [Source:MGI Symbol;Acc:MGI:1918254]	1.342	0.424249	0.00544003	0.195135	yes	up	3.23	3.38	4.4	4.06	4.61	5.96	3.67	4.87667
ENSMUSG00000036707	Cab39	calcium binding protein 39 [Source:MGI Symbol;Acc:MGI:107438]	1.071	0.0989181	0.00546539	0.195487	yes	up	51.13	49.24	50.42	53.66	51.64	54.28	50.2633	53.1933
ENSMUSG00000024513	Mbd2	methyl-CpG binding domain protein 2 [Source:MGI Symbol;Acc:MGI:1333813]	1.094	0.130266	0.0055216	0.19638	yes	up	53.63	55.91	55.41	56.41	62.35	59.58	54.9833	59.4467
ENSMUSG00000031154	Otud5	OTU domain containing 5 [Source:MGI Symbol;Acc:MGI:1859615]	1.122	0.165988	0.00552286	0.196147	yes	up	19.26	18.35	18.1	18.82	20.61	18.49	18.57	19.3067
ENSMUSG00000031715	Smarca5	SWI/SNF related, matrix associated, actin dependent regulator of chromatin, subfamily a, member 5 [Source:MGI Symbol;Acc:MGI:1935129]	1.068	0.0955596	0.00557935	0.197595	yes	up	37.29	35.03	36.58	36.7	38.54	36.92	36.3	37.3867
ENSMUSG00000026500	Cox20	cytochrome c oxidase assembly protein 20 [Source:MGI Symbol;Acc:MGI:1913609]	1.29	0.367705	0.00564395	0.199042	yes	up	34.64	32.75	35.06	32.96	47.67	38.42	34.15	39.6833
ENSMUSG00000021794	Glud1	glutamate dehydrogenase 1 [Source:MGI Symbol;Acc:MGI:95753]	1.063	0.0885641	0.00565646	0.199204	yes	up	152.82	139.07	137.13	125.23	117.59	130.37	143.007	124.397
ENSMUSG00000023068	Nus1	NUS1 dehydrodolichyl diphosphate synthase subunit [Source:MGI Symbol;Acc:MGI:1196365]	1.067	0.0938873	0.00566786	0.199326	yes	up	49.81	49.11	49.86	50.28	53.88	54.42	49.5933	52.86
ENSMUSG00000048332	Lhfp	lipoma HMGIC fusion partner [Source:MGI Symbol;Acc:MGI:1920048]	1.383	0.467293	0.00581892	0.2035	yes	up	3.23	3.85	5.42	5.38	6.76	5.1	4.16667	5.74667
ENSMUSG00000082593	Gm11331	predicted gene 11331 [Source:MGI Symbol;Acc:MGI:3649432]	4.175	2.06171	0.00585916	0.204623	yes	up	5.35	0	4.74	14.67	18.93	4.67	3.36333	12.7567
ENSMUSG00000108414	Snhg1	small nucleolar RNA host gene 1 [Source:MGI Symbol;Acc:MGI:3763743]	1.074	0.103399	0.00609162	0.210983	yes	up	311.69	311.69	308.18	311.55	313.05	323.99	310.52	316.197
ENSMUSG00000106511	Gm43521	predicted gene 43521 [Source:MGI Symbol;Acc:MGI:5663658]	1.942	0.957211	0.00612732	0.211346	yes	up	0	58.91	61.99	99.45	62.59	45.76	40.3	69.2667
ENSMUSG00000035890	Rnf126	ring finger protein 126 [Source:MGI Symbol;Acc:MGI:1917544]	1.084	0.1165	0.00613178	0.21121	yes	up	72.36	73.63	73.2	83.41	72.43	80.09	73.0633	78.6433
ENSMUSG00000036768	Kif15	kinesin family member 15 [Source:MGI Symbol;Acc:MGI:1098258]	1.089	0.123242	0.00614018	0.211211	yes	up	26.08	24.64	26.59	30.41	30.55	34.58	25.77	31.8467
ENSMUSG00000034192	Lsm3	LSM3 homolog, U6 small nuclear RNA and mRNA degradation associated [Source:MGI Symbol;Acc:MGI:1914928]	1.102	0.139944	0.00629873	0.215779	yes	up	146.84	151.08	152.11	157.38	164.35	162.42	150.01	161.383
ENSMUSG00000079641	Rpl39	ribosomal protein L39 [Source:MGI Symbol;Acc:MGI:1914498]	1.077	0.1076	0.00632298	0.216315	yes	up	364.63	350.21	350.15	372.54	366.43	371.19	354.997	370.053
ENSMUSG00000019777	Hdac2	histone deacetylase 2 [Source:MGI Symbol;Acc:MGI:1097691]	1.086	0.118876	0.00632713	0.216162	yes	up	51.85	48.05	51.51	50.75	51.58	57.18	50.47	53.17
ENSMUSG00000021510	Zfp729a	zinc finger protein 729a [Source:MGI Symbol;Acc:MGI:3036250]	1.17	0.226457	0.00640212	0.217542	yes	up	4.35	3.42	3.98	3.22	5.4	3.19	3.91667	3.93667
ENSMUSG00000118504	4933434E20Rik	RIKEN cDNA 4933434E20 gene [Source:MGI Symbol;Acc:MGI:1914027]	1.137	0.185821	0.00645668	0.2191	yes	up	12.96	11.88	10.81	13.09	12.9	14.57	11.8833	13.52
ENSMUSG00000061167	Rpl15-ps3	ribosomal protein L15, pseudogene 3 [Source:MGI Symbol;Acc:MGI:3782952]	1.068	0.0954304	0.00651276	0.219817	yes	up	535.31	568.99	562.91	568.83	592.35	563.29	555.737	574.823
ENSMUSG00000031447	Lamp1	lysosomal-associated membrane protein 1 [Source:MGI Symbol;Acc:MGI:96745]	1.057	0.0806014	0.00656692	0.221051	yes	up	298.11	283.45	295.34	313.09	306.02	303.46	292.3	307.523
ENSMUSG00000025858	Get4	golgi to ER traffic protein 4 [Source:MGI Symbol;Acc:MGI:1914854]	1.094	0.129075	0.0065878	0.221162	yes	up	59.53	54.19	55.47	53.79	53.2	50.39	56.3967	52.46
ENSMUSG00000115817	Gm30246	predicted gene, 30246 [Source:MGI Symbol;Acc:MGI:5589405]	28.305	4.823	0.0066615	0.223041	yes	up	0	0	0	0.09	0.13	0	0	0.0733333
ENSMUSG00000036622	Atp13a2	ATPase type 13A2 [Source:MGI Symbol;Acc:MGI:1922022]	1.072	0.100955	0.00668306	0.223168	yes	up	54.27	50.28	52.87	57.04	53.46	52.68	52.4733	54.3933
ENSMUSG00000028948	Nol9	nucleolar protein 9 [Source:MGI Symbol;Acc:MGI:1921285]	1.088	0.122038	0.00677718	0.225115	yes	up	22.44	22.54	23.86	25.09	24.15	25.34	22.9467	24.86
ENSMUSG00000104524	Gm37333	predicted gene, 37333 [Source:MGI Symbol;Acc:MGI:5610561]	28.02	4.80837	0.00683984	0.226598	yes	up	0	0	0	0.21	0.03	0.06	0	0.1
ENSMUSG00000021258	Ccnk	cyclin K [Source:MGI Symbol;Acc:MGI:1276106]	1.085	0.117275	0.00686624	0.227173	yes	up	35.47	37.45	35.39	42	38.42	36.47	36.1033	38.9633
ENSMUSG00000029815	Malsu1	mitochondrial assembly of ribosomal large subunit 1 [Source:MGI Symbol;Acc:MGI:1922843]	1.163	0.217931	0.00691411	0.228456	yes	up	8.99	15.44	16.99	17.26	15.61	14.25	13.8067	15.7067
ENSMUSG00000029229	Chic2	cysteine-rich hydrophobic domain 2 [Source:MGI Symbol;Acc:MGI:1921527]	1.143	0.192665	0.00699126	0.229798	yes	up	24.96	22.09	26.12	19.6	16.92	24.74	24.39	20.42
ENSMUSG00000093904	Tomm20	translocase of outer mitochondrial membrane 20 [Source:MGI Symbol;Acc:MGI:1915202]	1.059	0.0828251	0.00711456	0.232332	yes	up	203.08	216.89	215.7	217.18	265.53	246.51	211.89	243.073
ENSMUSG00000072676	Tmem254a	transmembrane protein 254a [Source:MGI Symbol;Acc:MGI:1196450]	2.603	1.3799	0.007189	0.234458	yes	up	0.11	0.44	0.11	0.79	0.13	1	0.22	0.64
ENSMUSG00000115248	Gm49037	predicted gene, 49037 [Source:MGI Symbol;Acc:MGI:6118410]	1.358	0.441738	0.0071952	0.234357	yes	up	35.36	30.32	58.25	55.6	39.46	61.04	41.31	52.0333
ENSMUSG00000116048	Septin2	septin 2 [Source:MGI Symbol;Acc:MGI:97298]	1.112	0.15304	0.00721652	0.234747	yes	up	15.44	16.43	12.93	16.36	18.35	15.07	14.9333	16.5933
ENSMUSG00000029368	Alb	albumin [Source:MGI Symbol;Acc:MGI:87991]	27.434	4.77788	0.00722473	0.23471	yes	up	0	0	0	0	0	0.32	0	0.106667
ENSMUSG00000091228	Gm20390	predicted gene 20390 [Source:MGI Symbol;Acc:MGI:5141855]	1.076	0.105303	0.00743444	0.239973	yes	up	153.57	151.14	160.05	156.48	165.21	172.35	154.92	164.68
ENSMUSG00000029632	Ndufa4	Ndufa4, mitochondrial complex associated [Source:MGI Symbol;Acc:MGI:107686]	1.067	0.0937613	0.00744397	0.239973	yes	up	582.74	557.97	571.14	594.16	592.05	577.59	570.617	587.933
ENSMUSG00000102824	Pdcd5-ps	programmed cell death 5, pseudogene [Source:MGI Symbol;Acc:MGI:3782009]	1.705	0.770096	0.0074594	0.240162	yes	up	17.31	20.14	0	33.85	0	25.25	12.4833	19.7
ENSMUSG00000116739	Gm49733	predicted gene, 49733 [Source:MGI Symbol;Acc:MGI:6215218]	6.202	2.63284	0.00753068	0.241838	yes	up	4.32	0	0	7.91	9.92	7.58	1.44	8.47
ENSMUSG00000028630	Dyrk2	dual-specificity tyrosine-(Y)-phosphorylation regulated kinase 2 [Source:MGI Symbol;Acc:MGI:1330301]	1.112	0.153324	0.00767111	0.245095	yes	up	10.94	10.9	9.53	14.3	11.65	11.05	10.4567	12.3333
ENSMUSG00000015937	Macroh2a1	macroH2A.1 histone [Source:MGI Symbol;Acc:MGI:1349392]	1.072	0.0997229	0.00769543	0.24556	yes	up	110.3	102.37	121.1	122.87	123.37	136.8	111.257	127.68
ENSMUSG00000046245	Pilra	paired immunoglobin-like type 2 receptor alpha [Source:MGI Symbol;Acc:MGI:2450529]	1.076	0.10527	0.00769635	0.245279	yes	up	84.57	76.74	85.07	93.5	92.54	91.95	82.1267	92.6633
ENSMUSG00000107608	Gm43863	predicted gene, 43863 [Source:MGI Symbol;Acc:MGI:5690255]	1.59	0.668865	0.00770072	0.245107	yes	up	1.6	1.07	2.98	3.25	2.5	3.2	1.88333	2.98333
ENSMUSG00000015337	Endog	endonuclease G [Source:MGI Symbol;Acc:MGI:1261433]	1.389	0.473615	0.00771901	0.245379	yes	up	5.18	4.6	4.47	6.67	5.88	6.96	4.75	6.50333
ENSMUSG00000021520	Uqcrb	ubiquinol-cytochrome c reductase binding protein [Source:MGI Symbol;Acc:MGI:1914780]	1.084	0.116364	0.00778584	0.247191	yes	up	338.94	328.58	333.72	354.18	345.64	339.93	333.747	346.583
ENSMUSG00000028936	Rpl22	ribosomal protein L22 [Source:MGI Symbol;Acc:MGI:99262]	1.067	0.0939461	0.0079433	0.251238	yes	up	910.05	887.33	900.85	935.03	870.97	903.64	899.41	903.213
ENSMUSG00000096974	Gm26881	predicted gene, 26881 [Source:MGI Symbol;Acc:MGI:5477375]	5.228	2.38628	0.00802711	0.25357	yes	up	0.55	0.22	0	1.27	1.68	1.62	0.256667	1.52333
ENSMUSG00000028788	Ptp4a2	protein tyrosine phosphatase 4a2 [Source:MGI Symbol;Acc:MGI:1277117]	1.063	0.0878078	0.00805572	0.254154	yes	up	82.94	79.35	86.76	90.25	96.3	93.4	83.0167	93.3167
ENSMUSG00000118125	Gm50387	predicted gene, 50387 [Source:MGI Symbol;Acc:MGI:6303289]	1.191	0.252125	0.00809461	0.255061	yes	up	7.63	7.62	7.4	8.53	9.6	8.31	7.55	8.81333
ENSMUSG00000024301	Kifc5b	kinesin family member C5B [Source:MGI Symbol;Acc:MGI:2137414]	1.15	0.201178	0.00824283	0.259082	yes	up	16.64	11.7	13.52	15.4	17.34	15.64	13.9533	16.1267
ENSMUSG00000110040	Gm49369	predicted gene, 49369 [Source:MGI Symbol;Acc:MGI:6121585]	2.262	1.1778	0.00824387	0.258792	yes	up	2.01	0.71	0	1.15	4.76	0.08	0.906667	1.99667
ENSMUSG00000059089	Fcgr4	Fc receptor, IgG, low affinity IV [Source:MGI Symbol;Acc:MGI:2179523]	1.168	0.223791	0.0083514	0.261189	yes	up	21.35	21.62	18.83	23.89	21.69	24.77	20.6	23.45
ENSMUSG00000087460	4930401O12Rik	RIKEN cDNA 4930401O12 gene [Source:MGI Symbol;Acc:MGI:1921174]	1.083	0.1153	0.0083793	0.261411	yes	up	47.58	45.06	45.23	49.5	53.02	46.16	45.9567	49.56
ENSMUSG00000036867	Smad6	SMAD family member 6 [Source:MGI Symbol;Acc:MGI:1336883]	1.201	0.263904	0.00846782	0.263519	yes	up	5.19	5.07	6.85	6.97	7.13	6.44	5.70333	6.84667
ENSMUSG00000014313	Cox6c	cytochrome c oxidase subunit 6C [Source:MGI Symbol;Acc:MGI:104614]	1.065	0.0914788	0.00847274	0.263346	yes	up	820.12	784.79	844.02	834.32	830.19	835.11	816.31	833.207
ENSMUSG00000022426	Josd1	Josephin domain containing 1 [Source:MGI Symbol;Acc:MGI:1921408]	1.087	0.120189	0.00848001	0.263247	yes	up	24.72	21.17	23.3	26.18	24.99	24.56	23.0633	25.2433
ENSMUSG00000035992	Fnip1	folliculin interacting protein 1 [Source:MGI Symbol;Acc:MGI:2444668]	1.08	0.110413	0.00850725	0.263767	yes	up	16.71	14.71	17.03	17.53	17.39	17.35	16.15	17.4233
ENSMUSG00000035621	Midn	midnolin [Source:MGI Symbol;Acc:MGI:1890222]	1.081	0.113022	0.00861234	0.266041	yes	up	28.03	26.78	26.16	29.09	32.83	30.04	26.99	30.6533
ENSMUSG00000086944	Gm15859	predicted gene 15859 [Source:MGI Symbol;Acc:MGI:3801904]	3.292	1.71895	0.00865209	0.266614	yes	up	0.93	0	0.38	1.21	1.61	1.51	0.436667	1.44333
ENSMUSG00000102780	Gm38253	predicted gene, 38253 [Source:MGI Symbol;Acc:MGI:5611481]	1.38	0.464754	0.00869331	0.267229	yes	up	1.16	0.74	0.66	1.2	1.25	1.07	0.853333	1.17333
ENSMUSG00000036751	Cox6b1	cytochrome c oxidase, subunit 6B1 [Source:MGI Symbol;Acc:MGI:107460]	1.069	0.0962387	0.00869439	0.266936	yes	up	536.98	543.99	518.07	591.9	610.6	588.11	533.013	596.87
ENSMUSG00000029328	Hnrnpdl	heterogeneous nuclear ribonucleoprotein D-like [Source:MGI Symbol;Acc:MGI:1355299]	1.056	0.0780802	0.00874924	0.267314	yes	up	265.07	256.39	257.19	271.29	285.5	268.34	259.55	275.043
ENSMUSG00000006169	Clint1	clathrin interactor 1 [Source:MGI Symbol;Acc:MGI:2144243]	1.068	0.0944878	0.00883839	0.26971	yes	up	52.81	50.73	51.31	55.64	55.38	53.91	51.6167	54.9767
ENSMUSG00000051146	Camk2n2	calcium/calmodulin-dependent protein kinase II inhibitor 2 [Source:MGI Symbol;Acc:MGI:1920297]	1.568	0.648822	0.00884531	0.269594	yes	up	2.03	0.93	2.32	2.72	2.67	2.85	1.76	2.74667
ENSMUSG00000027777	Schip1	schwannomin interacting protein 1 [Source:MGI Symbol;Acc:MGI:1353557]	1.301	0.38007	0.00885849	0.269669	yes	up	3.84	3.81	2.75	5.55	3.75	4.52	3.46667	4.60667
ENSMUSG00000094157	Gm7995	predicted gene 7995 [Source:MGI Symbol;Acc:MGI:3779776]	26.381	4.7214	0.00888297	0.269761	yes	up	0	0	0	0	26.42	0	0	8.80667
ENSMUSG00000071281	Zfp65	zinc finger protein 65 [Source:MGI Symbol;Acc:MGI:107769]	1.123	0.167709	0.00895943	0.271428	yes	up	13.36	10.05	11.25	11.88	10.56	11.64	11.5533	11.36
ENSMUSG00000096995	2810029C07Rik	RIKEN cDNA 2810029C07 gene [Source:MGI Symbol;Acc:MGI:1919920]	2.151	1.10508	0.00896213	0.271182	yes	up	0.62	0.26	0.37	0.65	1.25	0.75	0.416667	0.883333
ENSMUSG00000027099	Mtx2	metaxin 2 [Source:MGI Symbol;Acc:MGI:1859652]	1.09	0.124477	0.0089936	0.271481	yes	up	35.93	39.61	49.06	47.81	54.01	51.74	41.5333	51.1867
ENSMUSG00000089651	Gm16353	predicted gene 16353 [Source:MGI Symbol;Acc:MGI:3840136]	7.414	2.89033	0.00905576	0.272377	yes	up	0	0.06	0.06	0.5	0.06	0.47	0.04	0.343333
ENSMUSG00000047632	Fgfbp3	fibroblast growth factor binding protein 3 [Source:MGI Symbol;Acc:MGI:1919764]	2.411	1.26971	0.00913542	0.27379	yes	up	0.19	0.28	0.33	0.59	0.68	0.68	0.266667	0.65
ENSMUSG00000103949	Gm38226	predicted gene, 38226 [Source:MGI Symbol;Acc:MGI:5611454]	1.23	0.299063	0.00917023	0.274506	yes	up	54.91	46.8	46.46	64.05	43.17	67.1	49.39	58.1067
ENSMUSG00000038374	Rbm8a	RNA binding motif protein 8a [Source:MGI Symbol;Acc:MGI:1913129]	1.066	0.0919368	0.00919858	0.274701	yes	up	85.59	79.18	83.8	84.44	88.31	86.42	82.8567	86.39
ENSMUSG00000070594	Gm4788	predicted gene 4788 [Source:MGI Symbol;Acc:MGI:3646434]	1.437	0.52274	0.00936129	0.278568	yes	up	3.54	3.01	3.17	3.85	4.34	5.6	3.24	4.59667
ENSMUSG00000040591	1110051M20Rik	RIKEN cDNA 1110051M20 gene [Source:MGI Symbol;Acc:MGI:1915079]	1.64	0.713978	0.00943263	0.280028	yes	up	0.67	1.13	0.99	1.86	1.75	1.08	0.93	1.56333
ENSMUSG00000062200	Vmn2r7	vomeronasal 2, receptor 7 [Source:MGI Symbol;Acc:MGI:2441693]	25.801	4.68936	0.00956063	0.282826	yes	up	0	0	0	0.03	0.03	0.01	0	0.0233333
ENSMUSG00000021000	Mia2	MIA SH3 domain ER export factor 2 [Source:MGI Symbol;Acc:MGI:2159614]	1.066	0.09219	0.00956425	0.2826	yes	up	79.57	74.82	79.41	83.89	82.27	81.75	77.9333	82.6367
ENSMUSG00000020649	Rrm2	ribonucleotide reductase M2 [Source:MGI Symbol;Acc:MGI:98181]	1.065	0.0905126	0.00957493	0.282584	yes	up	103.81	99.62	97.74	107.35	102.38	107.69	100.39	105.807
ENSMUSG00000019796	Lrp11	low density lipoprotein receptor-related protein 11 [Source:MGI Symbol;Acc:MGI:2442989]	1.452	0.538495	0.00965244	0.28354	yes	up	1.06	1.11	0.95	1.17	1.41	1.45	1.04	1.34333
ENSMUSG00000048429	Timm29	translocase of inner mitochondrial membrane 29 [Source:MGI Symbol;Acc:MGI:1917023]	1.146	0.196145	0.00971213	0.284629	yes	up	9.04	9.72	9.08	11.28	10.2	10.36	9.28	10.6133
ENSMUSG00000020415	Pttg1	pituitary tumor-transforming gene 1 [Source:MGI Symbol;Acc:MGI:1353578]	1.109	0.149285	0.00973506	0.284969	yes	up	100.56	92.83	93.29	106.68	110.93	99.48	95.56	105.697
ENSMUSG00000045519	Zfp560	zinc finger protein 560 [Source:MGI Symbol;Acc:MGI:1915280]	1.312	0.392142	0.00981498	0.286641	yes	up	13.48	12.2	9.28	16.06	12.66	14.45	11.6533	14.39
ENSMUSG00000021519	Mterf3	mitochondrial transcription termination factor 3 [Source:MGI Symbol;Acc:MGI:1913660]	1.125	0.170236	0.00983822	0.286986	yes	up	35.3	32.12	35.41	33.93	32.83	31.62	34.2767	32.7933
ENSMUSG00000044934	Zfp367	zinc finger protein 367 [Source:MGI Symbol;Acc:MGI:2442266]	1.092	0.12645	0.0100265	0.291465	yes	up	19.47	19.44	20.58	21.64	20.81	21.05	19.83	21.1667
ENSMUSG00000058546	Rpl23a	ribosomal protein L23A [Source:MGI Symbol;Acc:MGI:3040672]	1.05	0.0702498	0.0100496	0.291799	yes	up	4543.64	4589.1	4568.16	4620.8	4566.07	4647.31	4566.97	4611.39
ENSMUSG00000109709	Gm45290	predicted gene 45290 [Source:MGI Symbol;Acc:MGI:5791126]	25.472	4.67081	0.0100536	0.291578	yes	up	0	0	0	0	0.11	0.03	0	0.0466667
ENSMUSG00000020477	Mrps24	mitochondrial ribosomal protein S24 [Source:MGI Symbol;Acc:MGI:1928142]	1.127	0.172321	0.0100692	0.291694	yes	up	52.28	52.9	55.2	59.98	55.83	60.91	53.46	58.9067
ENSMUSG00000032431	Crtap	cartilage associated protein [Source:MGI Symbol;Acc:MGI:1891221]	1.117	0.158993	0.0101107	0.291888	yes	up	27.74	27.59	28.17	30.09	29.29	32.16	27.8333	30.5133
ENSMUSG00000038563	Efl1	elongation factor like GTPase 1 [Source:MGI Symbol;Acc:MGI:2141969]	1.097	0.132987	0.0102981	0.296276	yes	up	20.54	20.78	20.51	23.62	21.51	24.66	20.61	23.2633
ENSMUSG00000012017	Scarf2	scavenger receptor class F, member 2 [Source:MGI Symbol;Acc:MGI:1858430]	1.232	0.301583	0.0103581	0.296644	yes	up	4.46	4.34	4.98	5.79	5.33	6.11	4.59333	5.74333
ENSMUSG00000026782	Abi2	abl-interactor 2 [Source:MGI Symbol;Acc:MGI:106913]	1.159	0.212733	0.0104003	0.297514	yes	up	5.47	4.39	5.1	5.05	6.09	5.79	4.98667	5.64333
ENSMUSG00000089722	Cd300ld5	CD300 molecule like family member D5 [Source:MGI Symbol;Acc:MGI:3702661]	1.313	0.392465	0.0104258	0.297905	yes	up	4.78	7.96	4.3	6.92	5.96	7.95	5.68	6.94333
ENSMUSG00000026683	Nuf2	NUF2, NDC80 kinetochore complex component [Source:MGI Symbol;Acc:MGI:1914227]	1.101	0.138403	0.0105049	0.299826	yes	up	27.31	26.83	25.9	28.39	27.97	30.03	26.68	28.7967
ENSMUSG00000117113	Gm49883	predicted gene, 49883 [Source:MGI Symbol;Acc:MGI:6270565]	1.367	0.450798	0.0105934	0.301325	yes	up	1.43	0.99	0.89	1.75	1.43	1.33	1.10333	1.50333
ENSMUSG00000031703	Itfg1	integrin alpha FG-GAP repeat containing 1 [Source:MGI Symbol;Acc:MGI:106419]	1.099	0.136318	0.0106305	0.301357	yes	up	16.93	16	16.72	18.22	18.66	17.57	16.55	18.15
ENSMUSG00000099927	Gm8226	predicted gene 8226 [Source:MGI Symbol;Acc:MGI:3643827]	1.58	0.660126	0.0106751	0.301942	yes	up	4.31	4.54	0.83	3	8.63	3.25	3.22667	4.96
ENSMUSG00000105643	Gm42611	predicted gene 42611 [Source:MGI Symbol;Acc:MGI:5662748]	1.842	0.881653	0.0106899	0.302018	yes	up	0.36	0.28	0.23	0.53	0.45	0.62	0.29	0.533333
ENSMUSG00000071112	Spx	spexin hormone [Source:MGI Symbol;Acc:MGI:2442262]	1.768	0.821861	0.0108327	0.304005	yes	up	0.56	1.02	2.3	2.01	2.89	3.24	1.29333	2.71333
ENSMUSG00000067370	B3galt4	UDP-Gal:betaGlcNAc beta 1,3-galactosyltransferase, polypeptide 4 [Source:MGI Symbol;Acc:MGI:1859517]	1.47	0.555961	0.0109192	0.305411	yes	up	2.05	1.12	2.38	2.61	2.44	3.09	1.85	2.71333
ENSMUSG00000037296	Lsm1	LSM1 homolog, mRNA degradation associated [Source:MGI Symbol;Acc:MGI:1914457]	1.163	0.217341	0.01092	0.305091	yes	up	12.35	11.1	14.89	14.94	19.01	15.66	12.78	16.5367
ENSMUSG00000035027	Map2k2	mitogen-activated protein kinase kinase 2 [Source:MGI Symbol;Acc:MGI:1346867]	1.075	0.103729	0.0109488	0.305558	yes	up	68.36	69.4	75.67	78.77	76.38	77.53	71.1433	77.56
ENSMUSG00000028098	Rnf115	ring finger protein 115 [Source:MGI Symbol;Acc:MGI:1915095]	1.081	0.112753	0.0109556	0.30541	yes	up	40.96	41.95	42.68	44.21	46.22	45.23	41.8633	45.22
ENSMUSG00000071415	Rpl23	ribosomal protein L23 [Source:MGI Symbol;Acc:MGI:1929455]	1.051	0.071201	0.0110396	0.307071	yes	up	1302.27	1273.8	1279.43	1342.67	1330.81	1313.41	1285.17	1328.96
ENSMUSG00000041846	Ppp4r3a	protein phosphatase 4 regulatory subunit 3A [Source:MGI Symbol;Acc:MGI:1915984]	1.069	0.0959053	0.011051	0.306708	yes	up	42.67	41.64	44.57	47.25	49.07	49.58	42.96	48.6333
ENSMUSG00000004096	Cwc15	CWC15 spliceosome-associated protein [Source:MGI Symbol;Acc:MGI:1913320]	1.069	0.0956487	0.0111302	0.308564	yes	up	190.48	187.89	175.72	189.67	195.87	192.29	184.697	192.61
ENSMUSG00000020483	Dynll2	dynein light chain LC8-type 2 [Source:MGI Symbol;Acc:MGI:1915347]	1.08	0.110722	0.0111632	0.308798	yes	up	38.08	40.9	39.31	41.63	41.14	45.05	39.43	42.6067
ENSMUSG00000023307	Marchf5	membrane associated ring-CH-type finger 5 [Source:MGI Symbol;Acc:MGI:1915207]	1.077	0.107393	0.0112362	0.310477	yes	up	56.33	53.3	53.87	61.94	58.14	58.15	54.5	59.41
ENSMUSG00000071291	Zfp58	zinc finger protein 58 [Source:MGI Symbol;Acc:MGI:99205]	1.325	0.405759	0.0115162	0.31613	yes	up	2.6	2.38	2.29	3.4	3.64	2.95	2.42333	3.33
ENSMUSG00000025880	Smad7	SMAD family member 7 [Source:MGI Symbol;Acc:MGI:1100518]	1.254	0.326967	0.0115182	0.31584	yes	up	2.71	2.75	3.18	3.95	2.69	3.91	2.88	3.51667
ENSMUSG00000053175	Bcl3	B cell leukemia/lymphoma 3 [Source:MGI Symbol;Acc:MGI:88140]	1.155	0.208047	0.0116291	0.318188	yes	up	13.47	15.08	16.1	16.62	17.75	17.2	14.8833	17.19
ENSMUSG00000031662	Snx20	sorting nexin 20 [Source:MGI Symbol;Acc:MGI:1918857]	1.112	0.15269	0.0117413	0.320211	yes	up	27.74	24.32	24.03	29.31	27.07	27.86	25.3633	28.08
ENSMUSG00000032370	Lactb	lactamase, beta [Source:MGI Symbol;Acc:MGI:1933395]	1.106	0.145386	0.0118196	0.321302	yes	up	25.21	25.02	26.64	29.42	27.46	27.62	25.6233	28.1667
ENSMUSG00000110945	Gm9856	predicted gene 9856 [Source:MGI Symbol;Acc:MGI:3704347]	1.764	0.818477	0.0118391	0.321483	yes	up	0.58	0.45	0.34	0.65	0.81	0.94	0.456667	0.8
ENSMUSG00000111964	Gm8942	predicted gene 8942 [Source:MGI Symbol;Acc:MGI:3645705]	24.326	4.60441	0.0118537	0.321187	yes	up	0	0	0	1.45	1.42	0.93	0	1.26667
ENSMUSG00000067367	Lyar	Ly1 antibody reactive clone [Source:MGI Symbol;Acc:MGI:107470]	1.065	0.0913051	0.0118597	0.321003	yes	up	129.77	132.21	133.68	134.86	143.47	137.78	131.887	138.703
ENSMUSG00000113545	Gm48238	predicted gene, 48238 [Source:MGI Symbol;Acc:MGI:6097648]	24.127	4.59257	0.0118708	0.320958	yes	up	0	0	0	0	0	15.76	0	5.25333
ENSMUSG00000117747	Gm50438	predicted gene, 50438 [Source:MGI Symbol;Acc:MGI:6303372]	24.355	4.60612	0.0119265	0.321772	yes	up	0	0	0	0.74	1.04	0	0	0.593333
ENSMUSG00000025134	Alyref	Aly/REF export factor [Source:MGI Symbol;Acc:MGI:1341044]	1.062	0.0869187	0.0120851	0.325005	yes	up	125.93	119.61	113.91	127.97	126.63	130.48	119.817	128.36
ENSMUSG00000030674	Qprt	quinolinate phosphoribosyltransferase [Source:MGI Symbol;Acc:MGI:1914625]	2.587	1.37113	0.0120999	0.325055	yes	up	0.51	0.06	0.22	0.46	0.46	0.44	0.263333	0.453333
ENSMUSG00000019808	Adat2	adenosine deaminase, tRNA-specific 2 [Source:MGI Symbol;Acc:MGI:1914007]	1.105	0.144676	0.0123265	0.329033	yes	up	14.7	14.76	14.47	16.13	15.2	16.11	14.6433	15.8133
ENSMUSG00000049577	Zfpm1	zinc finger protein, multitype 1 [Source:MGI Symbol;Acc:MGI:1095400]	1.22	0.28681	0.0124012	0.330678	yes	up	4.61	5.98	4.89	5.8	3.93	5.31	5.16	5.01333
ENSMUSG00000034430	Zxdc	ZXD family zinc finger C [Source:MGI Symbol;Acc:MGI:1933108]	1.209	0.273965	0.0124592	0.33152	yes	up	3.14	3.74	4.16	4.13	4.84	4.28	3.68	4.41667
ENSMUSG00000042198	Chchd7	coiled-coil-helix-coiled-coil-helix domain containing 7 [Source:MGI Symbol;Acc:MGI:1913683]	1.196	0.257864	0.0125163	0.332687	yes	up	39.98	38.09	43.17	46.85	40.95	46.91	40.4133	44.9033
ENSMUSG00000031660	Brd7	bromodomain containing 7 [Source:MGI Symbol;Acc:MGI:1349766]	1.079	0.109213	0.0125529	0.333309	yes	up	38.7	36.34	42.02	42.12	38.04	38.59	39.02	39.5833
ENSMUSG00000027364	Usp50	ubiquitin specific peptidase 50 [Source:MGI Symbol;Acc:MGI:1922333]	1.504	0.588546	0.0125545	0.333	yes	up	1.54	1.3	0.84	1.36	2.24	1.63	1.22667	1.74333
ENSMUSG00000028557	Rnf11	ring finger protein 11 [Source:MGI Symbol;Acc:MGI:1352759]	1.108	0.147451	0.0126553	0.334613	yes	up	20.28	17.4	16.35	17.28	18.57	19.32	18.01	18.39
ENSMUSG00000098206	Mir181a-1hg	Mir181a-1 and Mir181b-1 host gene [Source:MGI Symbol;Acc:MGI:2443823]	2.596	1.37653	0.0126643	0.3345	yes	up	0.07	0.04	0.17	0.21	0.25	0.3	0.0933333	0.253333
ENSMUSG00000018930	Ccl4	chemokine (C-C motif) ligand 4 [Source:MGI Symbol;Acc:MGI:98261]	1.05	0.0697582	0.0126656	0.334184	yes	up	2447.17	2413.24	2573.86	2521.29	2535.67	2522.71	2478.09	2526.56
ENSMUSG00000035953	Pip4p1	phosphatidylinositol-4,5-bisphosphate 4-phosphatase 1 [Source:MGI Symbol;Acc:MGI:2448501]	1.095	0.131498	0.0126986	0.334703	yes	up	41.25	39.27	40.28	47	41.38	46.81	40.2667	45.0633
ENSMUSG00000063480	Snu13	SNU13 homolog, small nuclear ribonucleoprotein (U4/U6.U5) [Source:MGI Symbol;Acc:MGI:893586]	1.062	0.0872493	0.0128191	0.33682	yes	up	103.4	104.94	102.84	109.89	108.31	110.79	103.727	109.663
ENSMUSG00000041837	Pdcd7	programmed cell death 7 [Source:MGI Symbol;Acc:MGI:1859170]	1.166	0.221199	0.0128888	0.337946	yes	up	8.88	10.51	10.64	11.96	11.8	11.5	10.01	11.7533
ENSMUSG00000006378	Gcat	glycine C-acetyltransferase (2-amino-3-ketobutyrate-coenzyme A ligase) [Source:MGI Symbol;Acc:MGI:1349389]	1.093	0.128129	0.012995	0.340021	yes	up	26.77	32.1	27.77	30.75	31.24	36.99	28.88	32.9933
ENSMUSG00000078515	Ddi2	DNA-damage inducible protein 2 [Source:MGI Symbol;Acc:MGI:1917244]	1.068	0.0948717	0.0130391	0.34082	yes	up	31.81	30.69	29	30.96	29.15	31.28	30.5	30.4633
ENSMUSG00000007656	Arpp19	cAMP-regulated phosphoprotein 19 [Source:MGI Symbol;Acc:MGI:1891691]	1.08	0.110811	0.0130667	0.341186	yes	up	255.2	235.25	214.24	243.46	241.23	239.28	234.897	241.323
ENSMUSG00000030055	Rab43	RAB43, member RAS oncogene family [Source:MGI Symbol;Acc:MGI:1917084]	3.385	1.75901	0.0131371	0.341605	yes	up	0.2	0.19	0.1	0.16	0.46	0.54	0.163333	0.386667
ENSMUSG00000047604	Frat2	frequently rearranged in advanced T cell lymphomas 2 [Source:MGI Symbol;Acc:MGI:2673967]	1.441	0.527048	0.0131472	0.341514	yes	up	1.18	1.59	1.33	1.68	2.16	2.04	1.36667	1.96
ENSMUSG00000032667	Pon2	paraoxonase 2 [Source:MGI Symbol;Acc:MGI:106687]	1.111	0.152193	0.0131486	0.341199	yes	up	17.75	19.59	17.88	20.4	17.89	18.84	18.4067	19.0433
ENSMUSG00000097392	Thoc2l	THO complex subunit 2-like [Source:MGI Symbol;Acc:MGI:3040669]	1.123	0.166898	0.0131749	0.341176	yes	up	4.78	3.86	4.12	5.62	6	5.39	4.25333	5.67
ENSMUSG00000018585	Atox1	antioxidant 1 copper chaperone [Source:MGI Symbol;Acc:MGI:1333855]	1.087	0.120889	0.0132184	0.340202	yes	up	226.81	250.81	248.92	255.44	245.84	251.93	242.18	251.07
ENSMUSG00000114432	Gm49391	predicted gene, 49391 [Source:MGI Symbol;Acc:MGI:6121619]	1.712	0.77562	0.0132344	0.339918	yes	up	2.35	0.36	1.4	1.65	2.26	3.03	1.37	2.31333
ENSMUSG00000073481	Mtarc2	mitochondrial amidoxime reducing component 2 [Source:MGI Symbol;Acc:MGI:1914497]	1.119	0.161791	0.0132654	0.340365	yes	up	25.29	26.61	27.33	27.43	26.08	28.78	26.41	27.43
ENSMUSG00000104301	Wdr49	WD repeat domain 49 [Source:MGI Symbol;Acc:MGI:3645287]	1.268	0.342981	0.0133498	0.341486	yes	up	19.97	19.88	25.3	26.61	27.98	25.92	21.7167	26.8367
ENSMUSG00000057469	E2f6	E2F transcription factor 6 [Source:MGI Symbol;Acc:MGI:1354159]	1.088	0.121931	0.0134486	0.343315	yes	up	26.89	28.35	28.7	29.2	32.09	30.31	27.98	30.5333
ENSMUSG00000038717	Atp5l	ATP synthase, H+ transporting, mitochondrial F0 complex, subunit G [Source:MGI Symbol;Acc:MGI:1351597]	1.063	0.0885735	0.0134876	0.343962	yes	up	645.22	637.96	616.5	647.84	645.88	669.11	633.227	654.277
ENSMUSG00000025290	Rps24	ribosomal protein S24 [Source:MGI Symbol;Acc:MGI:98147]	1.049	0.0695004	0.0136714	0.346539	yes	up	3274.48	3284.39	3301.03	3332.71	3193.35	3240.71	3286.63	3255.59
ENSMUSG00000036087	Slain2	SLAIN motif family, member 2 [Source:MGI Symbol;Acc:MGI:1923241]	1.078	0.10798	0.0137023	0.346973	yes	up	18.29	17.93	18.99	19.95	19.47	20.08	18.4033	19.8333
ENSMUSG00000029208	Guf1	GUF1 homolog, GTPase [Source:MGI Symbol;Acc:MGI:2140726]	1.114	0.155266	0.0138112	0.347283	yes	up	13.55	10.67	12.51	12.75	12.86	14.88	12.2433	13.4967
ENSMUSG00000062017	Abca14	ATP-binding cassette, sub-family A (ABC1), member 14 [Source:MGI Symbol;Acc:MGI:2388708]	1.889	0.917428	0.0138549	0.348032	yes	up	1.15	0.58	0.99	1.18	1.15	2.22	0.906667	1.51667
ENSMUSG00000078676	Casc3	cancer susceptibility candidate 3 [Source:MGI Symbol;Acc:MGI:2179723]	1.073	0.101644	0.0139082	0.349024	yes	up	32.88	28.28	30.65	35.57	31.47	33.62	30.6033	33.5533
ENSMUSG00000032624	Eml4	echinoderm microtubule associated protein like 4 [Source:MGI Symbol;Acc:MGI:1926048]	1.083	0.114871	0.0139363	0.34938	yes	up	15.77	15.24	14.25	15.32	16.29	15.09	15.0867	15.5667
ENSMUSG00000016493	Cd46	CD46 antigen, complement regulatory protein [Source:MGI Symbol;Acc:MGI:1203290]	1.261	0.335094	0.0141324	0.352538	yes	up	3.79	5.09	5.08	8.27	6.77	2.87	4.65333	5.97
ENSMUSG00000096401	Gm21811	predicted gene, 21811 [Source:MGI Symbol;Acc:MGI:5433975]	1.053	0.0746945	0.0142829	0.355237	yes	up	88.09	85.05	85.13	92.7	90.16	88.41	86.09	90.4233
ENSMUSG00000028988	Ctnnbip1	catenin beta interacting protein 1 [Source:MGI Symbol;Acc:MGI:1915756]	1.277	0.35261	0.0144681	0.358425	yes	up	6.21	4.23	6.63	6.26	5.11	5.96	5.69	5.77667
ENSMUSG00000078427	Sarnp	SAP domain containing ribonucleoprotein [Source:MGI Symbol;Acc:MGI:1913368]	1.082	0.113586	0.0145096	0.358746	yes	up	100.4	95.78	89.32	100.44	102.57	100.6	95.1667	101.203
ENSMUSG00000044221	Grsf1	G-rich RNA sequence binding factor 1 [Source:MGI Symbol;Acc:MGI:106479]	1.079	0.110089	0.0145599	0.359283	yes	up	37.23	34.05	34.56	36.53	40.4	35.41	35.28	37.4467
ENSMUSG00000073616	Cops9	COP9 signalosome subunit 9 [Source:MGI Symbol;Acc:MGI:1914165]	1.104	0.142397	0.0145724	0.359237	yes	up	268.3	268.79	261.36	282.89	260.96	283.99	266.15	275.947
ENSMUSG00000025277	Abhd6	abhydrolase domain containing 6 [Source:MGI Symbol;Acc:MGI:1913332]	1.391	0.476349	0.0145754	0.35896	yes	up	1.94	1.26	2.26	1.89	2.61	2.45	1.82	2.31667
ENSMUSG00000057278	Snrpg	small nuclear ribonucleoprotein polypeptide G [Source:MGI Symbol;Acc:MGI:1915261]	1.079	0.109181	0.0146672	0.360515	yes	up	104.08	103.81	101.31	112.06	113.66	117.57	103.067	114.43
ENSMUSG00000092049	Vmn2r4	vomeronasal 2, receptor 4 [Source:MGI Symbol;Acc:MGI:3648229]	22.793	4.51049	0.0148735	0.364162	yes	up	0	0	0	0.01	0.02	0.02	0	0.0166667
ENSMUSG00000094487	Gm21958	predicted gene, 21958 [Source:MGI Symbol;Acc:MGI:5439427]	22.908	4.51777	0.0148855	0.364102	yes	up	0	0	0	0	1.25	0	0	0.416667
ENSMUSG00000079659	Tmem243	transmembrane protein 243, mitochondrial [Source:MGI Symbol;Acc:MGI:3606159]	1.152	0.204443	0.0149341	0.364228	yes	up	24.35	25	25.61	31.87	25.99	27.26	24.9867	28.3733
ENSMUSG00000021054	Sgpp1	sphingosine-1-phosphate phosphatase 1 [Source:MGI Symbol;Acc:MGI:2135760]	1.182	0.241295	0.0149689	0.364369	yes	up	5.32	5.65	4.65	6.21	6.83	5.39	5.20667	6.14333
ENSMUSG00000040775	Gm9772	predicted gene 9772 [Source:MGI Symbol;Acc:MGI:3641789]	22.775	4.50939	0.015076	0.365912	yes	up	0	0	0	0.22	0.13	0	0	0.116667
ENSMUSG00000022596	Slurp1	secreted Ly6/Plaur domain containing 1 [Source:MGI Symbol;Acc:MGI:1930923]	22.75	4.50776	0.0150905	0.365559	yes	up	0	0	0	0.16	0.02	0	0	0.06
ENSMUSG00000064030	Pym1	PYM homolog 1, exon junction complex associated factor [Source:MGI Symbol;Acc:MGI:1925678]	1.121	0.165094	0.0151404	0.366063	yes	up	36.56	36.97	36.12	38.94	41.78	40.25	36.55	40.3233
ENSMUSG00000083672	Kpna2-ps	Kpna2 retrotransposed pseudogene [Source:MGI Symbol;Acc:MGI:3647335]	1.864	0.89853	0.0151415	0.365738	yes	up	0.4	0.01	1.34	1.27	1.24	0.82	0.583333	1.11
ENSMUSG00000026021	Sumo1	small ubiquitin-like modifier 1 [Source:MGI Symbol;Acc:MGI:1197010]	1.073	0.101829	0.015144	0.365447	yes	up	110.53	100.93	96.77	109.33	108.72	109.13	102.743	109.06
ENSMUSG00000082383	Gm9670	predicted gene 9670 [Source:MGI Symbol;Acc:MGI:3780078]	22.724	4.50617	0.0151507	0.365259	yes	up	0	0	0	0	1.31	0.42	0	0.576667
ENSMUSG00000038612	Mcl1	myeloid cell leukemia sequence 1 [Source:MGI Symbol;Acc:MGI:101769]	1.052	0.0734846	0.0152213	0.366258	yes	up	147.03	141.37	155.71	157.53	156.12	154.05	148.037	155.9
ENSMUSG00000103079	Gm36307	predicted gene, 36307 [Source:MGI Symbol;Acc:MGI:5595466]	22.672	4.50282	0.0152277	0.366061	yes	up	0	0	0	0.17	0.35	0.16	0	0.226667
ENSMUSG00000060126	Tpt1	tumor protein, translationally-controlled 1 [Source:MGI Symbol;Acc:MGI:104890]	1.052	0.0734895	0.0152699	0.366725	yes	up	1004.17	990.7	1039.44	1052.37	1067.58	1075.49	1011.44	1065.15
ENSMUSG00000056257	Gm5447	predicted gene 5447 [Source:MGI Symbol;Acc:MGI:3644017]	22.581	4.49703	0.0153621	0.368236	yes	up	0	0	0	0.08	0.12	0.11	0	0.103333
ENSMUSG00000040139	9430038I01Rik	RIKEN cDNA 9430038I01 gene [Source:MGI Symbol;Acc:MGI:1924502]	1.217	0.28348	0.0154938	0.369982	yes	up	14.17	11.72	13.83	16.31	13.96	17	13.24	15.7567
ENSMUSG00000022663	Atg3	autophagy related 3 [Source:MGI Symbol;Acc:MGI:1915091]	1.129	0.175059	0.0154986	0.369747	yes	up	13.34	14.56	14.91	16.01	15.94	15.68	14.27	15.8767
ENSMUSG00000037315	Jade3	jade family PHD finger 3 [Source:MGI Symbol;Acc:MGI:2148019]	1.198	0.260352	0.0156054	0.371589	yes	up	2.72	2.81	3.28	3.54	3.65	3.39	2.93667	3.52667
ENSMUSG00000039607	Rbms3	RNA binding motif, single stranded interacting protein [Source:MGI Symbol;Acc:MGI:2444477]	22.4	4.48543	0.0156335	0.371905	yes	up	0	0	0	0.02	0.01	0.15	0	0.06
ENSMUSG00000031584	Gsr	glutathione reductase [Source:MGI Symbol;Acc:MGI:95804]	1.066	0.0921269	0.015824	0.374314	yes	up	90.9	97.53	91.88	85.75	85.09	90.49	93.4367	87.11
ENSMUSG00000000282	Mnt	max binding protein [Source:MGI Symbol;Acc:MGI:109150]	1.072	0.100431	0.0158707	0.375065	yes	up	23.69	22.34	22.54	25.92	23.93	23.13	22.8567	24.3267
ENSMUSG00000030282	Cmas	cytidine monophospho-N-acetylneuraminic acid synthetase [Source:MGI Symbol;Acc:MGI:1337124]	1.076	0.105226	0.0158768	0.374857	yes	up	44.31	43.33	46.27	53.38	49.49	48.11	44.6367	50.3267
ENSMUSG00000041911	Dlx1	distal-less homeobox 1 [Source:MGI Symbol;Acc:MGI:94901]	1.374	0.45855	0.0158851	0.374699	yes	up	2.62	2.18	1.29	2.4	2.79	2.78	2.03	2.65667
ENSMUSG00000110051	Gm45322	predicted gene 45322 [Source:MGI Symbol;Acc:MGI:5791158]	1.382	0.466572	0.0159205	0.374832	yes	up	2.48	2.77	3.41	2.5	5.89	3.52	2.88667	3.97
ENSMUSG00000075284	Wipf1	WAS/WASL interacting protein family, member 1 [Source:MGI Symbol;Acc:MGI:2178801]	1.069	0.095587	0.0161311	0.37767	yes	up	30.1	28.08	29.6	31.75	31.56	30.77	29.26	31.36
ENSMUSG00000027427	Polr3f	polymerase (RNA) III (DNA directed) polypeptide F [Source:MGI Symbol;Acc:MGI:1924086]	1.067	0.0931201	0.0161451	0.377646	yes	up	36.48	30.6	36.15	37.62	36.97	39.75	34.41	38.1133
ENSMUSG00000034761	Map4k5	mitogen-activated protein kinase kinase kinase kinase 5 [Source:MGI Symbol;Acc:MGI:1925503]	1.093	0.128211	0.0161472	0.377343	yes	up	12.76	13.42	12.87	13.83	12.87	14.56	13.0167	13.7533
ENSMUSG00000046636	Gm7729	predicted gene 7729 [Source:MGI Symbol;Acc:MGI:3647361]	7.501	2.90702	0.0162795	0.380081	yes	up	0	0	0.17	0.47	0.5	0.59	0.0566667	0.52
ENSMUSG00000054237	Fra10ac1	FRA10AC1 homolog (human) [Source:MGI Symbol;Acc:MGI:1917817]	1.199	0.261906	0.0163701	0.380432	yes	up	12.13	11.64	11.72	16.36	13.22	12.49	11.83	14.0233
ENSMUSG00000024208	Uqcc2	ubiquinol-cytochrome c reductase complex assembly factor 2 [Source:MGI Symbol;Acc:MGI:1914517]	1.115	0.157594	0.0163707	0.380094	yes	up	159.78	152.98	163.03	173.78	147.42	184.58	158.597	168.593
ENSMUSG00000021867	Tmem254b	transmembrane protein 254b [Source:MGI Symbol;Acc:MGI:3710397]	1.481	0.566933	0.0164122	0.380354	yes	up	1.26	2.32	1.7	1.63	3.45	2.64	1.76	2.57333
ENSMUSG00000032038	St3gal4	ST3 beta-galactoside alpha-2,3-sialyltransferase 4 [Source:MGI Symbol;Acc:MGI:1316743]	1.117	0.159588	0.016447	0.38081	yes	up	19.43	18.52	19.77	21.12	23.06	21.96	19.24	22.0467
ENSMUSG00000034484	Snx2	sorting nexin 2 [Source:MGI Symbol;Acc:MGI:1915054]	1.071	0.0994571	0.0164772	0.381159	yes	up	59.25	55.14	56.76	62.35	62.29	59.2	57.05	61.28
ENSMUSG00000051278	Zgrf1	zinc finger, GRF-type containing 1 [Source:MGI Symbol;Acc:MGI:1918893]	1.122	0.166557	0.0165413	0.381938	yes	up	5.97	5.54	5.73	6.63	6.9	6.71	5.74667	6.74667
ENSMUSG00000038473	Nos1ap	nitric oxide synthase 1 (neuronal) adaptor protein [Source:MGI Symbol;Acc:MGI:1917979]	1.922	0.942586	0.0165574	0.381959	yes	up	2.91	0.29	1.11	1.86	2.68	3.08	1.43667	2.54
ENSMUSG00000026158	Ogfrl1	opioid growth factor receptor-like 1 [Source:MGI Symbol;Acc:MGI:1917405]	1.152	0.204711	0.0166026	0.38195	yes	up	9.37	10.61	13.61	12.71	13.11	13.12	11.1967	12.98
ENSMUSG00000030225	Dera	deoxyribose-phosphate aldolase (putative) [Source:MGI Symbol;Acc:MGI:1913762]	1.112	0.152539	0.0166905	0.382923	yes	up	25.62	25.58	27.95	35.77	32.81	26.52	26.3833	31.7
ENSMUSG00000020362	Cnot6	CCR4-NOT transcription complex, subunit 6 [Source:MGI Symbol;Acc:MGI:2144529]	1.07	0.098172	0.0167327	0.383192	yes	up	29.93	28.36	29.79	30.53	31.77	30.18	29.36	30.8267
ENSMUSG00000092111	Vmn2r113	vomeronasal 2, receptor 113 [Source:MGI Symbol;Acc:MGI:3648972]	22.11	4.46665	0.0167619	0.383162	yes	up	0	0	0	0.01	0.02	0	0	0.01
ENSMUSG00000031939	Taf1d	TATA-box binding protein associated factor, RNA polymerase I, D [Source:MGI Symbol;Acc:MGI:1922566]	1.05	0.0702907	0.0169165	0.385296	yes	up	512.69	472.03	501.9	518.7	509.92	499.56	495.54	509.393
ENSMUSG00000038037	Socs1	suppressor of cytokine signaling 1 [Source:MGI Symbol;Acc:MGI:1354910]	1.313	0.393242	0.0169411	0.385157	yes	up	1.47	1.68	2.26	2.13	2.49	2.45	1.80333	2.35667
ENSMUSG00000033953	Ppp3r1	protein phosphatase 3, regulatory subunit B, alpha isoform (calcineurin B, type I) [Source:MGI Symbol;Acc:MGI:107172]	1.08	0.111015	0.0170365	0.386628	yes	up	26.15	27.18	29.81	30.11	29.42	29.42	27.7133	29.65
ENSMUSG00000051285	Pcmtd1	protein-L-isoaspartate (D-aspartate) O-methyltransferase domain containing 1 [Source:MGI Symbol;Acc:MGI:2441773]	1.255	0.327555	0.0170505	0.386596	yes	up	1.89	3.9	3.6	4.01	4.65	3.59	3.13	4.08333
ENSMUSG00000064360	mt-Nd3	mitochondrially encoded NADH dehydrogenase 3 [Source:MGI Symbol;Acc:MGI:102499]	1.084	0.116161	0.0171301	0.386657	yes	up	750.08	865.27	767.35	687.85	631.61	1028.67	794.233	782.71
ENSMUSG00000023965	Fbxl17	F-box and leucine-rich repeat protein 17 [Source:MGI Symbol;Acc:MGI:1354704]	1.195	0.257223	0.0171505	0.38677	yes	up	6.84	6.1	6.06	8.38	7.6	5.89	6.33333	7.29
ENSMUSG00000020894	Vamp2	vesicle-associated membrane protein 2 [Source:MGI Symbol;Acc:MGI:1313277]	1.132	0.178975	0.0171923	0.387366	yes	up	20.38	20.53	20.84	24.1	23.23	23.23	20.5833	23.52
ENSMUSG00000081671	Gm13167	predicted gene 13167 [Source:MGI Symbol;Acc:MGI:3650208]	2.355	1.23558	0.0172106	0.38743	yes	up	0.68	0.65	1.21	2.46	2.04	1.04	0.846667	1.84667
ENSMUSG00000051154	Commd3	COMM domain containing 3 [Source:MGI Symbol;Acc:MGI:88218]	1.134	0.181142	0.0173638	0.387412	yes	up	40.17	46.22	45.23	50.31	48.76	48.65	43.8733	49.24
ENSMUSG00000028234	Rps20	ribosomal protein S20 [Source:MGI Symbol;Acc:MGI:1914677]	1.05	0.0709258	0.0175842	0.389907	yes	up	272.93	284.1	281.4	311.4	314.1	330.18	279.477	318.56
ENSMUSG00000041552	Ptchd1	patched domain containing 1 [Source:MGI Symbol;Acc:MGI:2685233]	1.146	0.196802	0.0175968	0.389842	yes	up	4.83	4.56	5.56	5.15	4.99	4.78	4.98333	4.97333
ENSMUSG00000005732	Ranbp1	RAN binding protein 1 [Source:MGI Symbol;Acc:MGI:96269]	1.052	0.0730342	0.0180181	0.397426	yes	up	508.89	496.86	492.28	510.35	520.49	525.94	499.343	518.927
ENSMUSG00000039988	Ankrd13c	ankyrin repeat domain 13c [Source:MGI Symbol;Acc:MGI:2139746]	1.08	0.111492	0.0180476	0.397727	yes	up	26.11	26.8	26.83	28.84	27.8	31.87	26.58	29.5033
ENSMUSG00000102482	Gm37924	predicted gene, 37924 [Source:MGI Symbol;Acc:MGI:5611152]	6.57	2.7158	0.018116	0.398189	yes	up	0.02	0.02	0	0.07	0.07	0.12	0.0133333	0.0866667
ENSMUSG00000101335	Gm28229	predicted gene 28229 [Source:MGI Symbol;Acc:MGI:5578935]	1.275	0.350021	0.0181765	0.398473	yes	up	3.55	3.06	2.96	4.5	3.55	4.09	3.19	4.04667
ENSMUSG00000030187	Klra2	killer cell lectin-like receptor, subfamily A, member 2 [Source:MGI Symbol;Acc:MGI:101906]	1.69	0.757066	0.0182054	0.398759	yes	up	0.63	0.62	0.99	1.14	1.52	1.42	0.746667	1.36
ENSMUSG00000091264	Smim13	small integral membrane protein 13 [Source:MGI Symbol;Acc:MGI:2652854]	1.182	0.241488	0.018266	0.399391	yes	up	3.51	3.49	3.65	5.07	3.85	3.68	3.55	4.2
ENSMUSG00000028165	Cisd2	CDGSH iron sulfur domain 2 [Source:MGI Symbol;Acc:MGI:1914256]	1.083	0.114544	0.0183176	0.399822	yes	up	24.95	24.01	22.95	25.13	26.43	25.96	23.97	25.84
ENSMUSG00000028532	Cachd1	cache domain containing 1 [Source:MGI Symbol;Acc:MGI:2444177]	1.093	0.128066	0.018367	0.400552	yes	up	110.88	111.08	96.91	101.49	109.73	121.6	106.29	110.94
ENSMUSG00000047260	Emc6	ER membrane protein complex subunit 6 [Source:MGI Symbol;Acc:MGI:1913298]	1.081	0.112281	0.0183887	0.400679	yes	up	65.72	64.24	71.95	69.08	71.74	73.52	67.3033	71.4467
ENSMUSG00000027905	Ddx20	DEAD (Asp-Glu-Ala-Asp) box polypeptide 20 [Source:MGI Symbol;Acc:MGI:1858415]	1.069	0.0965131	0.0184757	0.401532	yes	up	38.81	39.06	41.54	42.32	43.27	41.9	39.8033	42.4967
ENSMUSG00000033952	Aspm	abnormal spindle microtubule assembly [Source:MGI Symbol;Acc:MGI:1334448]	1.081	0.112822	0.0185328	0.402423	yes	up	8.53	6.91	7.7	8.71	7.9	8.23	7.71333	8.28
ENSMUSG00000021877	Arf4	ADP-ribosylation factor 4 [Source:MGI Symbol;Acc:MGI:99433]	1.066	0.0916869	0.0185558	0.402576	yes	up	67.1	70.58	65.96	76.21	74.3	75.38	67.88	75.2967
ENSMUSG00000025780	Itih5	inter-alpha (globulin) inhibitor H5 [Source:MGI Symbol;Acc:MGI:1925751]	1.104	0.1431	0.0186498	0.40357	yes	up	5.57	4.69	5.21	6.14	5.43	5.51	5.15667	5.69333
ENSMUSG00000021427	Ssr1	signal sequence receptor, alpha [Source:MGI Symbol;Acc:MGI:105082]	1.05	0.0703143	0.0187105	0.404188	yes	up	127.29	122.27	122.29	130.92	130.39	123.82	123.95	128.377
ENSMUSG00000034707	Gns	glucosamine (N-acetyl)-6-sulfatase [Source:MGI Symbol;Acc:MGI:1922862]	1.055	0.077202	0.0187738	0.404861	yes	up	71.52	68.23	75.12	78.32	72.23	73.27	71.6233	74.6067
ENSMUSG00000071456	1110002L01Rik	RIKEN cDNA 1110002L01 gene [Source:MGI Symbol;Acc:MGI:1915821]	1.26	0.333137	0.0188349	0.405137	yes	up	4.83	4.73	3.96	5.82	5.41	5.58	4.50667	5.60333
ENSMUSG00000040913	Fbxw4	F-box and WD-40 domain protein 4 [Source:MGI Symbol;Acc:MGI:1354698]	1.224	0.291046	0.01892	0.406617	yes	up	12.64	13.44	10.29	13.73	12.47	14.89	12.1233	13.6967
ENSMUSG00000049672	Zbtb14	zinc finger and BTB domain containing 14 [Source:MGI Symbol;Acc:MGI:1195345]	1.189	0.250064	0.0191511	0.409137	yes	up	4.11	3.8	3.64	4.88	4.55	4.38	3.85	4.60333
ENSMUSG00000102428	Pcdhga12	protocadherin gamma subfamily A, 12 [Source:MGI Symbol;Acc:MGI:1935229]	21.03	4.39437	0.019358	0.41146	yes	up	0	0	0	0.05	0	0.04	0	0.03
ENSMUSG00000037111	Setd7	SET domain containing (lysine methyltransferase) 7 [Source:MGI Symbol;Acc:MGI:1920501]	1.084	0.116903	0.019367	0.411304	yes	up	9.4	8.1	8.49	9.81	8.47	8.94	8.66333	9.07333
ENSMUSG00000020738	Sumo2	small ubiquitin-like modifier 2 [Source:MGI Symbol;Acc:MGI:2158813]	1.055	0.0771069	0.019458	0.412887	yes	up	324.5	302.09	323.59	333.58	339.92	319.67	316.727	331.057
ENSMUSG00000024425	Ndfip1	Nedd4 family interacting protein 1 [Source:MGI Symbol;Acc:MGI:1929601]	1.107	0.146732	0.0195016	0.413115	yes	up	26.05	26.54	28.69	31.49	30.29	31.27	27.0933	31.0167
ENSMUSG00000050796	B3galt6	UDP-Gal:betaGal beta 1,3-galactosyltransferase, polypeptide 6 [Source:MGI Symbol;Acc:MGI:2152819]	2.175	1.12094	0.0196917	0.41609	yes	up	0	0.15	0.28	0.24	0.09	0.62	0.143333	0.316667
ENSMUSG00000025049	Taf5	TATA-box binding protein associated factor 5 [Source:MGI Symbol;Acc:MGI:2442144]	1.187	0.247087	0.0196927	0.415763	yes	up	4.73	4.85	5.27	5.82	6.11	5.9	4.95	5.94333
ENSMUSG00000021290	Atp5mpl	ATP synthase membrane subunit 6.8PL [Source:MGI Symbol;Acc:MGI:1917507]	1.089	0.123616	0.0196975	0.415514	yes	up	569.14	516.79	556.24	543.97	519.2	576.31	547.39	546.493
ENSMUSG00000040455	Usp45	ubiquitin specific petidase 45 [Source:MGI Symbol;Acc:MGI:101850]	1.082	0.113996	0.0197852	0.416317	yes	up	17.49	16.2	16.62	13.15	17.32	18.06	16.77	16.1767
ENSMUSG00000071708	Sms	spermine synthase [Source:MGI Symbol;Acc:MGI:109490]	1.055	0.07785	0.0198937	0.417552	yes	up	101.51	93.84	94.59	94.92	110.54	99.57	96.6467	101.677
ENSMUSG00000031668	Eif2ak3	eukaryotic translation initiation factor 2 alpha kinase 3 [Source:MGI Symbol;Acc:MGI:1341830]	1.13	0.1763	0.0199125	0.417598	yes	up	6.68	6.78	6.41	8.23	7.81	7.12	6.62333	7.72
ENSMUSG00000027133	Nop10	NOP10 ribonucleoprotein [Source:MGI Symbol;Acc:MGI:1913431]	1.086	0.118863	0.0199334	0.417687	yes	up	66.35	67.99	65.41	71.16	72.13	70.96	66.5833	71.4167
ENSMUSG00000060475	Wtap	Wilms tumour 1-associating protein [Source:MGI Symbol;Acc:MGI:1926395]	1.06	0.0844977	0.0200149	0.418349	yes	up	76.42	74.82	73.9	81.19	82.55	81.62	75.0467	81.7867
ENSMUSG00000052656	Rnf103	ring finger protein 103 [Source:MGI Symbol;Acc:MGI:109483]	1.168	0.224034	0.0200692	0.419136	yes	up	6.79	5.96	6.11	6.97	7.36	7.01	6.28667	7.11333
ENSMUSG00000046791	Riox1	ribosomal oxygenase 1 [Source:MGI Symbol;Acc:MGI:1919202]	1.097	0.133918	0.0201344	0.42015	yes	up	21.09	22.24	19.75	22.66	22.85	23.4	21.0267	22.97
ENSMUSG00000024998	Plce1	phospholipase C, epsilon 1 [Source:MGI Symbol;Acc:MGI:1921305]	1.286	0.363434	0.0202231	0.421651	yes	up	11.55	9.67	12.29	15.42	14.67	11.55	11.17	13.88
ENSMUSG00000117255	Gm49864	predicted gene, 49864 [Source:MGI Symbol;Acc:MGI:6270538]	2.047	1.03338	0.0202377	0.421606	yes	up	0.22	0.32	0.29	0.61	0.45	0.63	0.276667	0.563333
ENSMUSG00000066510	Ankdd1a	ankyrin repeat and death domain containing 1A [Source:MGI Symbol;Acc:MGI:2686319]	9.171	3.19713	0.0203254	0.422382	yes	up	0	0	0.05	0.13	0.24	0.3	0.0166667	0.223333
ENSMUSG00000118124	Gm50139	predicted gene, 50139 [Source:MGI Symbol;Acc:MGI:6302888]	5.842	2.54657	0.0203919	0.423414	yes	up	0	0	0.42	0	1.2	1.53	0.14	0.91
ENSMUSG00000025758	Plk4	polo like kinase 4 [Source:MGI Symbol;Acc:MGI:101783]	1.102	0.140779	0.0204386	0.424033	yes	up	15.23	15.14	15.51	22.66	13.91	16.29	15.2933	17.62
ENSMUSG00000017146	Brca1	breast cancer 1, early onset [Source:MGI Symbol;Acc:MGI:104537]	1.074	0.103644	0.0206529	0.427774	yes	up	22.41	20.28	18.29	21.35	23.09	20.14	20.3267	21.5267
ENSMUSG00000022897	Dyrk1a	dual-specificity tyrosine-(Y)-phosphorylation regulated kinase 1a [Source:MGI Symbol;Acc:MGI:1330299]	1.062	0.0865455	0.0206593	0.427555	yes	up	34.23	32.07	29.94	30.81	29.09	36.61	32.08	32.17
ENSMUSG00000085081	Rptoros	regulatory associated protein of MTOR, complex 1, opposite strand [Source:MGI Symbol;Acc:MGI:2442055]	5.214	2.38238	0.0207626	0.428634	yes	up	0.06	0.07	0.06	0.33	0.13	0.62	0.0633333	0.36
ENSMUSG00000094870	Zfp131	zinc finger protein 131 [Source:MGI Symbol;Acc:MGI:1919715]	1.063	0.088631	0.0207721	0.428477	yes	up	49.57	41.77	48.23	46.85	46.94	47	46.5233	46.93
ENSMUSG00000021895	Arhgef3	Rho guanine nucleotide exchange factor (GEF) 3 [Source:MGI Symbol;Acc:MGI:1918954]	1.083	0.115677	0.0208045	0.428444	yes	up	16.79	16.37	20.55	20.15	18.58	18.9	17.9033	19.21
ENSMUSG00000118138	Gm50322	predicted gene, 50322 [Source:MGI Symbol;Acc:MGI:6303183]	1.508	0.592526	0.0208112	0.427881	yes	up	0.44	0.49	0.42	0.44	0.82	0.77	0.45	0.676667
ENSMUSG00000106831	Ube2n-ps1	ubiquitin-conjugating enzyme E2N, pseudogene 1 [Source:MGI Symbol;Acc:MGI:894296]	1.148	0.199154	0.0210145	0.430652	yes	up	106.6	110.09	110.23	126.92	120.53	121.59	108.973	123.013
ENSMUSG00000115767	Gm10366	predicted gene 10366 [Source:MGI Symbol;Acc:MGI:3704443]	2.2	1.13742	0.0215574	0.439272	yes	up	0.26	0.19	0.4	0.36	0.83	0.7	0.283333	0.63
ENSMUSG00000021460	Auh	AU RNA binding protein/enoyl-coenzyme A hydratase [Source:MGI Symbol;Acc:MGI:1338011]	1.17	0.226866	0.0215698	0.438813	yes	up	12.79	12.75	18.75	14.86	14.4	15.74	14.7633	15
ENSMUSG00000105797	Gm5149	predicted gene 5149 [Source:MGI Symbol;Acc:MGI:3648405]	4.521	2.17668	0.0215778	0.43862	yes	up	0.12	0.06	0.06	0.41	0.36	1.19	0.08	0.653333
ENSMUSG00000023852	Chd1	chromodomain helicase DNA binding protein 1 [Source:MGI Symbol;Acc:MGI:88393]	1.053	0.0744152	0.0218136	0.442341	yes	up	41.37	40.62	43.5	42.46	45.5	43.45	41.83	43.8033
ENSMUSG00000086506	Gm15911	predicted gene 15911 [Source:MGI Symbol;Acc:MGI:3802139]	2.031	1.02221	0.0220339	0.445372	yes	up	0.65	1.44	0.83	2.64	2.08	1.15	0.973333	1.95667
ENSMUSG00000047534	Mis18bp1	MIS18 binding protein 1 [Source:MGI Symbol;Acc:MGI:2145099]	1.077	0.107349	0.0220748	0.445841	yes	up	22.19	16.68	20.76	22.19	20.58	21.09	19.8767	21.2867
ENSMUSG00000025499	Hras	Harvey rat sarcoma virus oncogene [Source:MGI Symbol;Acc:MGI:96224]	1.114	0.155946	0.0222257	0.448168	yes	up	31.29	31.43	32.31	39.42	36.72	32.43	31.6767	36.19
ENSMUSG00000082908	Gm13736	predicted gene 13736 [Source:MGI Symbol;Acc:MGI:3650137]	1.676	0.744604	0.0222903	0.449111	yes	up	65.66	43.56	49.1	57.61	60.36	111.91	52.7733	76.6267
ENSMUSG00000110652	Gm33023	predicted gene, 33023 [Source:MGI Symbol;Acc:MGI:5592182]	20.112	4.33	0.0223569	0.449731	yes	up	0	0	0	0.09	0.29	0.13	0	0.17
ENSMUSG00000000088	Cox5a	cytochrome c oxidase subunit 5A [Source:MGI Symbol;Acc:MGI:88474]	1.055	0.0770975	0.0224851	0.451949	yes	up	553.01	541.64	560.12	565.64	550.21	593.19	551.59	569.68
ENSMUSG00000058799	Nap1l1	nucleosome assembly protein 1-like 1 [Source:MGI Symbol;Acc:MGI:1855693]	1.047	0.0660277	0.0225232	0.451991	yes	up	522.92	508.2	538.05	545.78	548.47	537.46	523.057	543.903
ENSMUSG00000078898	Zfp968	zinc finger protein 968 [Source:MGI Symbol;Acc:MGI:3782903]	1.211	0.276127	0.0226843	0.454137	yes	up	1.52	1.95	2.7	2.13	1.67	1.84	2.05667	1.88
ENSMUSG00000082289	Gm15596	predicted gene 15596 [Source:MGI Symbol;Acc:MGI:3783043]	1.519	0.603137	0.0226924	0.453938	yes	up	2.62	3.27	3.7	5.42	4.49	4.4	3.19667	4.77
ENSMUSG00000102554	Gm37568	predicted gene, 37568 [Source:MGI Symbol;Acc:MGI:5610796]	20.104	4.32939	0.0227137	0.453283	yes	up	0	0	0	1.2	2.87	0	0	1.35667
ENSMUSG00000030869	Ndufab1	NADH:ubiquinone oxidoreductase subunit AB1 [Source:MGI Symbol;Acc:MGI:1917566]	1.074	0.102383	0.022845	0.455181	yes	up	90	84.8	106.51	104.95	110.57	111.65	93.77	109.057
ENSMUSG00000090122	Kcne1l	potassium voltage-gated channel, Isk-related family, member 1-like, pseudogene [Source:MGI Symbol;Acc:MGI:1913490]	20.029	4.324	0.0228816	0.455188	yes	up	0	0	0	0.23	0.09	0	0	0.106667
ENSMUSG00000024535	Snx24	sorting nexing 24 [Source:MGI Symbol;Acc:MGI:1916476]	1.197	0.259761	0.0228864	0.454924	yes	up	8.09	6.54	6.86	8.14	8.76	9	7.16333	8.63333
ENSMUSG00000103590	Gm37353	predicted gene, 37353 [Source:MGI Symbol;Acc:MGI:5610581]	20.017	4.32316	0.0229085	0.455004	yes	up	0	0	0	2.02	3.84	0.97	0	2.27667
ENSMUSG00000057388	Mrpl18	mitochondrial ribosomal protein L18 [Source:MGI Symbol;Acc:MGI:1914931]	1.07	0.0977384	0.0229913	0.456288	yes	up	104.62	104.63	106.08	109.67	112.41	115.22	105.11	112.433
ENSMUSG00000037578	Pkd2l1	polycystic kidney disease 2-like 1 [Source:MGI Symbol;Acc:MGI:1352448]	19.979	4.3204	0.022994	0.455981	yes	up	0	0	0	0.13	0	0	0	0.0433333
ENSMUSG00000043432	Leng9	leukocyte receptor cluster (LRC) member 9 [Source:MGI Symbol;Acc:MGI:2444509]	1.498	0.583257	0.0230526	0.456064	yes	up	0.7	0.72	0.93	0.98	1.21	1.32	0.783333	1.17
ENSMUSG00000103638	Gm38327	predicted gene, 38327 [Source:MGI Symbol;Acc:MGI:5611555]	19.918	4.31597	0.0231339	0.456953	yes	up	0	0	0	0.24	0	0.04	0	0.0933333
ENSMUSG00000028441	1110017D15Rik	RIKEN cDNA 1110017D15 gene [Source:MGI Symbol;Acc:MGI:1920971]	19.906	4.31514	0.023161	0.45713	yes	up	0	0	0	0.54	0.19	0.53	0	0.42
ENSMUSG00000051037	Zfp455	zinc finger protein 455 [Source:MGI Symbol;Acc:MGI:3040708]	1.633	0.70722	0.0231655	0.456861	yes	up	0.62	0.42	0.45	0.7	0.89	0.85	0.496667	0.813333
ENSMUSG00000018983	E2f2	E2F transcription factor 2 [Source:MGI Symbol;Acc:MGI:1096341]	1.085	0.117757	0.0233142	0.459073	yes	up	11.89	12.34	12.55	12.17	13.14	12.95	12.26	12.7533
ENSMUSG00000023235	Ccl25	chemokine (C-C motif) ligand 25 [Source:MGI Symbol;Acc:MGI:1099448]	1.19	0.250419	0.0233378	0.459178	yes	up	8.45	11.14	7.14	11.74	12.06	10.91	8.91	11.57
ENSMUSG00000029195	Klb	klotho beta [Source:MGI Symbol;Acc:MGI:1932466]	19.796	4.30711	0.0234153	0.460343	yes	up	0	0	0	0.07	0	0.05	0	0.04
ENSMUSG00000035529	Prdm4	PR domain containing 4 [Source:MGI Symbol;Acc:MGI:1920093]	1.089	0.122747	0.0234399	0.460466	yes	up	14.73	15.37	14.81	16.01	16.04	16.14	14.97	16.0633
ENSMUSG00000030472	Ceacam18	carcinoembryonic antigen-related cell adhesion molecule 18 [Source:MGI Symbol;Acc:MGI:1919681]	19.76	4.30448	0.0234998	0.460563	yes	up	0	0	0	0.07	0.03	0.13	0	0.0766667
ENSMUSG00000115107	Gm18368	predicted gene, 18368 [Source:MGI Symbol;Acc:MGI:5010553]	19.735	4.30269	0.0235569	0.460964	yes	up	0	0	0	0.37	0	0.47	0	0.28
ENSMUSG00000030421	Uri1	URI1, prefoldin-like chaperone [Source:MGI Symbol;Acc:MGI:1342294]	1.092	0.126329	0.0236372	0.461458	yes	up	18.64	17.64	17.06	22.42	19.95	16.55	17.78	19.64
ENSMUSG00000021693	Kif2a	kinesin family member 2A [Source:MGI Symbol;Acc:MGI:108390]	1.081	0.111947	0.0236843	0.461303	yes	up	19.95	20.94	16.25	22.45	18.86	18.48	19.0467	19.93
ENSMUSG00000047257	Prss45	protease, serine 45 [Source:MGI Symbol;Acc:MGI:3605764]	19.675	4.29826	0.0236991	0.460521	yes	up	0	0	0	0.13	0	0.3	0	0.143333
ENSMUSG00000028124	Gclm	glutamate-cysteine ligase, modifier subunit [Source:MGI Symbol;Acc:MGI:104995]	1.067	0.0934438	0.0237108	0.460392	yes	up	76.77	75.14	77.75	70.73	77.15	64.5	76.5533	70.7933
ENSMUSG00000044502	Bod1	biorientation of chromosomes in cell division 1 [Source:MGI Symbol;Acc:MGI:1916806]	1.141	0.1897	0.0237372	0.459486	yes	up	22.05	19.98	20.96	23.98	25.21	20.62	20.9967	23.27
ENSMUSG00000104514	Gm37164	predicted gene, 37164 [Source:MGI Symbol;Acc:MGI:5610392]	19.681	4.29876	0.023932	0.462544	yes	up	0	0	0	0.43	0.28	0.38	0	0.363333
ENSMUSG00000026851	BC005624	cDNA sequence BC005624 [Source:MGI Symbol;Acc:MGI:2385132]	1.08	0.110628	0.0241791	0.466245	yes	up	37.1	35.86	35.37	37.06	39.14	38.43	36.11	38.21
ENSMUSG00000036990	Otud4	OTU domain containing 4 [Source:MGI Symbol;Acc:MGI:1098801]	1.052	0.0729158	0.0241917	0.46613	yes	up	41.57	39.22	42.31	44.07	43.36	41.52	41.0333	42.9833
ENSMUSG00000020700	Map3k3	mitogen-activated protein kinase kinase kinase 3 [Source:MGI Symbol;Acc:MGI:1346874]	1.08	0.110433	0.0243568	0.466808	yes	up	18.09	18.2	18.73	18.39	21.21	20.13	18.34	19.91
ENSMUSG00000110750	Gm48702	predicted gene, 48702 [Source:MGI Symbol;Acc:MGI:6098340]	6.229	2.63901	0.024494	0.467654	yes	up	0.22	0	0	0.89	0.44	0.21	0.0733333	0.513333
ENSMUSG00000074220	Zfp382	zinc finger protein 382 [Source:MGI Symbol;Acc:MGI:3588204]	1.1	0.138033	0.0245599	0.468557	yes	up	8.92	7.1	7.59	7.82	8.57	8.74	7.87	8.37667
ENSMUSG00000112254	Gm47690	predicted gene, 47690 [Source:MGI Symbol;Acc:MGI:6096796]	2.891	1.5314	0.0245922	0.468462	yes	up	0.04	0.11	0.06	0.15	0.29	0.19	0.07	0.21
ENSMUSG00000024921	Smarca2	SWI/SNF related, matrix associated, actin dependent regulator of chromatin, subfamily a, member 2 [Source:MGI Symbol;Acc:MGI:99603]	1.085	0.118265	0.0246458	0.469127	yes	up	23.22	22.3	21.55	22.49	21.35	24.49	22.3567	22.7767
ENSMUSG00000048874	Phf3	PHD finger protein 3 [Source:MGI Symbol;Acc:MGI:2446126]	1.06	0.0841644	0.024669	0.469214	yes	up	29.21	27.14	25.86	32.59	32.44	29.37	27.4033	31.4667
ENSMUSG00000061455	Stx17	syntaxin 17 [Source:MGI Symbol;Acc:MGI:1914977]	1.16	0.214671	0.0247148	0.469021	yes	up	4.95	4.38	3.66	5.93	4.72	6.34	4.33	5.66333
ENSMUSG00000039611	Tmem246	transmembrane protein 246 [Source:MGI Symbol;Acc:MGI:1914313]	1.46	0.545539	0.0249168	0.471432	yes	up	0.63	1.18	1.32	1.3	1.5	2.72	1.04333	1.84
ENSMUSG00000003068	Stk11	serine/threonine kinase 11 [Source:MGI Symbol;Acc:MGI:1341870]	1.067	0.0931205	0.0251257	0.473958	yes	up	55.97	51.28	50.91	55.25	50.96	57.15	52.72	54.4533
ENSMUSG00000026878	Rab14	RAB14, member RAS oncogene family [Source:MGI Symbol;Acc:MGI:1915615]	1.071	0.0986741	0.0251258	0.473604	yes	up	33.21	29.82	31.65	37.11	34.4	32.22	31.56	34.5767
ENSMUSG00000024590	Lmnb1	lamin B1 [Source:MGI Symbol;Acc:MGI:96795]	1.054	0.076171	0.0251338	0.473401	yes	up	92.8	87.51	88.12	92.41	90.13	90.71	89.4767	91.0833
ENSMUSG00000013707	Tnfaip8l2	tumor necrosis factor, alpha-induced protein 8-like 2 [Source:MGI Symbol;Acc:MGI:1917019]	1.176	0.233425	0.0251685	0.473699	yes	up	18.09	18.95	14.78	21.35	20.34	18.47	17.2733	20.0533
ENSMUSG00000072501	Phf20l1	PHD finger protein 20-like 1 [Source:MGI Symbol;Acc:MGI:2444412]	1.073	0.102058	0.0251778	0.47352	yes	up	15.26	15.87	15.98	18.18	18.88	17.09	15.7033	18.05
ENSMUSG00000051650	B3gnt2	UDP-GlcNAc:betaGal beta-1,3-N-acetylglucosaminyltransferase 2 [Source:MGI Symbol;Acc:MGI:1889505]	1.073	0.101204	0.0251959	0.473153	yes	up	32.12	36.6	33.96	32.16	39.04	42.91	34.2267	38.0367
ENSMUSG00000029823	Luc7l2	LUC7-like 2 (S. cerevisiae) [Source:MGI Symbol;Acc:MGI:2183260]	1.051	0.0724231	0.0252043	0.472957	yes	up	114.32	99.75	109.49	115.94	118.41	107.95	107.853	114.1
ENSMUSG00000028035	Dnajb4	DnaJ heat shock protein family (Hsp40) member B4 [Source:MGI Symbol;Acc:MGI:1914285]	1.325	0.405831	0.0252328	0.472434	yes	up	1.29	1.13	1.19	2.41	2	2.24	1.20333	2.21667
ENSMUSG00000078894	2210418O10Rik	RIKEN cDNA 2210418O10 gene [Source:MGI Symbol;Acc:MGI:1924208]	9.862	3.30181	0.0253361	0.472959	yes	up	0	0	0.01	0.08	0.04	0.05	0.00333333	0.0566667
ENSMUSG00000095562	Erdr1	erythroid differentiation regulator 1 [Source:MGI Symbol;Acc:MGI:2384747]	1.051	0.0715933	0.0254328	0.47371	yes	up	341.44	313.47	316.4	342.68	323.61	333.46	323.77	333.25
ENSMUSG00000021537	Cetn3	centrin 3 [Source:MGI Symbol;Acc:MGI:1097706]	1.091	0.126107	0.0255061	0.473671	yes	up	56.31	54.78	56.37	71.99	51.52	62.18	55.82	61.8967
ENSMUSG00000036944	Tmem71	transmembrane protein 71 [Source:MGI Symbol;Acc:MGI:2146049]	1.508	0.593071	0.0255304	0.473424	yes	up	0.78	0.43	0.56	0.93	0.94	0.8	0.59	0.89
ENSMUSG00000025981	Coq10b	coenzyme Q10B [Source:MGI Symbol;Acc:MGI:1915126]	1.109	0.149564	0.0256183	0.474005	yes	up	23.96	21.83	23.78	24.58	24.7	26.9	23.19	25.3933
ENSMUSG00000031467	Agpat5	1-acylglycerol-3-phosphate O-acyltransferase 5 (lysophosphatidic acid acyltransferase, epsilon) [Source:MGI Symbol;Acc:MGI:1196345]	1.063	0.0880075	0.0256502	0.473201	yes	up	37.19	35.55	36.04	38.22	39.64	40.22	36.26	39.36
ENSMUSG00000026608	Kctd3	potassium channel tetramerisation domain containing 3 [Source:MGI Symbol;Acc:MGI:2444629]	1.094	0.129779	0.0257484	0.47397	yes	up	15.83	16.43	16.98	15.78	15.74	16.13	16.4133	15.8833
ENSMUSG00000039128	Cdc123	cell division cycle 123 [Source:MGI Symbol;Acc:MGI:2138811]	1.087	0.119922	0.0259029	0.475422	yes	up	78.6	69.74	65.67	73.01	76.43	71.69	71.3367	73.71
ENSMUSG00000105852	Gm42890	predicted gene 42890 [Source:MGI Symbol;Acc:MGI:5663027]	1.309	0.388911	0.0260958	0.476874	yes	up	2.24	1.85	1.82	2.33	2.53	2.86	1.97	2.57333
ENSMUSG00000099908	Gm28539	predicted gene 28539 [Source:MGI Symbol;Acc:MGI:5579245]	19.163	4.26026	0.0263199	0.478536	yes	up	0	0	0	0	0.15	0	0	0.05
ENSMUSG00000027203	Dut	deoxyuridine triphosphatase [Source:MGI Symbol;Acc:MGI:1346051]	1.063	0.0874996	0.0263819	0.47897	yes	up	113.28	109.44	106.05	115.79	117.06	117.28	109.59	116.71
ENSMUSG00000000600	Krit1	KRIT1, ankyrin repeat containing [Source:MGI Symbol;Acc:MGI:1930618]	1.099	0.135818	0.0263867	0.478711	yes	up	14.96	15.08	13.78	15.43	13.98	16.19	14.6067	15.2
ENSMUSG00000053219	Raet1e	retinoic acid early transcript 1E [Source:MGI Symbol;Acc:MGI:2675273]	1.093	0.128873	0.0265016	0.480103	yes	up	31.58	30.64	28.57	31.65	32.98	33.72	30.2633	32.7833
ENSMUSG00000113523	Gm48366	predicted gene, 48366 [Source:MGI Symbol;Acc:MGI:6097837]	3.473	1.79611	0.0265236	0.47981	yes	up	0.02	0.05	0.05	0.06	0.28	0.11	0.04	0.15
ENSMUSG00000037373	Ctbp1	C-terminal binding protein 1 [Source:MGI Symbol;Acc:MGI:1201685]	1.057	0.0793797	0.0266939	0.482198	yes	up	84.29	79.78	78.19	86.34	82.97	82.96	80.7533	84.09
ENSMUSG00000036721	Zscan12	zinc finger and SCAN domain containing 12 [Source:MGI Symbol;Acc:MGI:1099444]	1.168	0.223453	0.0268498	0.484318	yes	up	6.68	5.73	5.5	6.96	7.1	6.48	5.97	6.84667
ENSMUSG00000064351	mt-Co1	mitochondrially encoded cytochrome c oxidase I [Source:MGI Symbol;Acc:MGI:102504]	1.035	0.0499609	0.0268753	0.484429	yes	up	6651.26	6554.68	6883.64	6785.88	7041.8	6818.29	6696.53	6881.99
ENSMUSG00000018900	Slc22a5	solute carrier family 22 (organic cation transporter), member 5 [Source:MGI Symbol;Acc:MGI:1329012]	1.261	0.334528	0.0269067	0.483955	yes	up	2.63	2.53	2.71	2.57	3.1	2.57	2.62333	2.74667
ENSMUSG00000032489	Kif9	kinesin family member 9 [Source:MGI Symbol;Acc:MGI:1098237]	1.97	0.978374	0.0270179	0.485261	yes	up	0.23	0.15	0.21	0.48	0.42	0.26	0.196667	0.386667
ENSMUSG00000003190	Bcl2l12	BCL2-like 12 (proline rich) [Source:MGI Symbol;Acc:MGI:1922986]	1.424	0.509928	0.0271956	0.487755	yes	up	2.42	4.15	2.86	4.47	4.56	4.07	3.14333	4.36667
ENSMUSG00000042505	Sdhaf3	succinate dehydrogenase complex assembly factor 3 [Source:MGI Symbol;Acc:MGI:1913288]	1.282	0.358296	0.0272588	0.488192	yes	up	1.37	1.1	1.25	1.75	2.03	1.28	1.24	1.68667
ENSMUSG00000062353	Gm15772	predicted gene 15772 [Source:MGI Symbol;Acc:MGI:3805541]	1.052	0.073248	0.027259	0.487848	yes	up	1469.19	1523.38	1529.12	1438.08	1504.07	1521.49	1507.23	1487.88
ENSMUSG00000034826	Nup54	nucleoporin 54 [Source:MGI Symbol;Acc:MGI:1920460]	1.07	0.098098	0.0272948	0.487796	yes	up	46.34	45.63	45.71	49.73	51.04	48.94	45.8933	49.9033
ENSMUSG00000093445	Lrch4	leucine-rich repeats and calponin homology (CH) domain containing 4 [Source:MGI Symbol;Acc:MGI:1917193]	1.317	0.396867	0.0273824	0.487627	yes	up	4.37	4.73	2.67	8.61	5.61	3.14	3.92333	5.78667
ENSMUSG00000048271	Rbm33	RNA binding motif protein 33 [Source:MGI Symbol;Acc:MGI:1919670]	1.063	0.0876887	0.0275034	0.489435	yes	up	14.54	12.34	13.36	14.64	15.21	14.83	13.4133	14.8933
ENSMUSG00000039633	Lonrf1	LON peptidase N-terminal domain and ring finger 1 [Source:MGI Symbol;Acc:MGI:3609241]	1.216	0.281826	0.0275225	0.489083	yes	up	3.02	2.87	2.59	3.27	3.3	2.79	2.82667	3.12
ENSMUSG00000021243	Fcf1	FCF1 rRNA processing protein [Source:MGI Symbol;Acc:MGI:1920986]	1.071	0.098938	0.0275516	0.489254	yes	up	149.88	145.31	146.26	150.13	150.16	159.04	147.15	153.11
ENSMUSG00000087440	4930577N17Rik	RIKEN cDNA 4930577N17 gene [Source:MGI Symbol;Acc:MGI:1914996]	2.288	1.19436	0.0275842	0.489143	yes	up	0.17	0.1	0.47	0.6	0.51	0.61	0.246667	0.573333
ENSMUSG00000023348	Trip6	thyroid hormone receptor interactor 6 [Source:MGI Symbol;Acc:MGI:1343458]	1.904	0.929252	0.0275925	0.488945	yes	up	0.69	0.65	0.62	0.95	0.56	0.97	0.653333	0.826667
ENSMUSG00000034987	Hrh2	histamine receptor H2 [Source:MGI Symbol;Acc:MGI:108482]	3.882	1.95663	0.0276758	0.490077	yes	up	0	0.06	0.01	0.12	0.17	0.02	0.0233333	0.103333
ENSMUSG00000050334	C130071C03Rik	RIKEN cDNA C130071C03 gene [Source:MGI Symbol;Acc:MGI:2443574]	1.511	0.595558	0.0277664	0.490643	yes	up	0.63	0.42	0.44	0.57	0.89	0.65	0.496667	0.703333
ENSMUSG00000027677	Ttc14	tetratricopeptide repeat domain 14 [Source:MGI Symbol;Acc:MGI:1914370]	1.077	0.107663	0.0278657	0.491707	yes	up	12.69	11	12.03	12.34	11.93	12.03	11.9067	12.1
ENSMUSG00000081698	Gm12329	predicted gene 12329 [Source:MGI Symbol;Acc:MGI:3651527]	4.936	2.30324	0.0279754	0.492952	yes	up	0.16	0	0.08	0.24	0.24	0.76	0.08	0.413333
ENSMUSG00000039782	Cpeb2	cytoplasmic polyadenylation element binding protein 2 [Source:MGI Symbol;Acc:MGI:2442640]	1.078	0.108889	0.0280073	0.493168	yes	up	14.43	10.83	14.58	12.17	12.29	12.88	13.28	12.4467
ENSMUSG00000025102	3110040N11Rik	RIKEN cDNA 3110040N11 gene [Source:MGI Symbol;Acc:MGI:1914540]	1.205	0.269574	0.0282273	0.495653	yes	up	24.33	17.57	25.56	32.99	30.2	29.98	22.4867	31.0567
ENSMUSG00000033624	Pdpr	pyruvate dehydrogenase phosphatase regulatory subunit [Source:MGI Symbol;Acc:MGI:2442188]	1.141	0.189907	0.0283003	0.496587	yes	up	3.24	4.02	2.76	3.16	4.8	5.2	3.34	4.38667
ENSMUSG00000028646	Rragc	Ras-related GTP binding C [Source:MGI Symbol;Acc:MGI:1858751]	1.055	0.0775961	0.0283638	0.497009	yes	up	73.8	68.67	71.12	75.7	74.5	76.16	71.1967	75.4533
ENSMUSG00000055313	Pgbd1	piggyBac transposable element derived 1 [Source:MGI Symbol;Acc:MGI:2441675]	3.859	1.94806	0.0283758	0.496872	yes	up	0.05	0.07	0.02	0.1	0.15	0.19	0.0466667	0.146667
ENSMUSG00000028647	Mycbp	MYC binding protein [Source:MGI Symbol;Acc:MGI:1891750]	1.139	0.187994	0.0284417	0.49768	yes	up	11.21	59.63	38.06	30.54	15.58	13.04	36.3	19.72
ENSMUSG00000019944	Rhobtb1	Rho-related BTB domain containing 1 [Source:MGI Symbol;Acc:MGI:1916538]	1.954	0.966391	0.028958	0.503561	yes	up	0.14	0.15	0.12	0.36	0.22	0.42	0.136667	0.333333
ENSMUSG00000016308	Ube2a	ubiquitin-conjugating enzyme E2A [Source:MGI Symbol;Acc:MGI:102959]	1.137	0.185733	0.0289955	0.503864	yes	up	36.76	31.87	27.4	35.84	37.41	38.33	32.01	37.1933
ENSMUSG00000026592	Tex35	testis expressed 35 [Source:MGI Symbol;Acc:MGI:1920685]	8.432	3.07595	0.0290631	0.503994	yes	up	0	0	0.14	0	0.72	0.58	0.0466667	0.433333
ENSMUSG00000038642	Ctss	cathepsin S [Source:MGI Symbol;Acc:MGI:107341]	1.051	0.0720404	0.0290837	0.504004	yes	up	228.85	224.56	226.62	231.72	238.46	237.74	226.677	235.973
ENSMUSG00000038523	1700003F12Rik	RIKEN cDNA 1700003F12 gene [Source:MGI Symbol;Acc:MGI:1922730]	1.978	0.984032	0.0293866	0.506114	yes	up	1.37	0.42	1.83	3.04	2.46	1.59	1.20667	2.36333
ENSMUSG00000024037	Wdr4	WD repeat domain 4 [Source:MGI Symbol;Acc:MGI:1889002]	1.067	0.0930892	0.0295642	0.507434	yes	up	37.63	34.16	40.29	38.52	37.75	37.68	37.36	37.9833
ENSMUSG00000035125	Gcfc2	GC-rich sequence DNA binding factor 2 [Source:MGI Symbol;Acc:MGI:2141656]	1.17	0.226787	0.029601	0.507719	yes	up	5.35	4.41	5.94	6.59	6.41	4.98	5.23333	5.99333
ENSMUSG00000110684	Gm45866	predicted gene 45866 [Source:MGI Symbol;Acc:MGI:5804981]	3.496	1.8059	0.0296871	0.507811	yes	up	0.93	1.72	1.25	3.17	2.48	6.73	1.3	4.12667
ENSMUSG00000015120	Ube2i	ubiquitin-conjugating enzyme E2I [Source:MGI Symbol;Acc:MGI:107365]	1.048	0.0682953	0.029729	0.507837	yes	up	300.83	317.31	300.52	311.74	318.56	306.83	306.22	312.377
ENSMUSG00000052364	B630019K06Rik	RIKEN cDNA B630019K06 gene [Source:MGI Symbol;Acc:MGI:2147918]	1.403	0.488388	0.0299088	0.50987	yes	up	0.79	1.27	0.97	1.3	1.66	1.28	1.01	1.41333
ENSMUSG00000032872	Cyb5r4	cytochrome b5 reductase 4 [Source:MGI Symbol;Acc:MGI:2386848]	1.073	0.101707	0.030067	0.51118	yes	up	30.92	30.22	33.06	33.66	35.33	32.18	31.4	33.7233
ENSMUSG00000104204	Gm37397	predicted gene, 37397 [Source:MGI Symbol;Acc:MGI:5610625]	2.375	1.24809	0.0301047	0.511129	yes	up	0.13	0.1	0.11	0.25	0.38	0.19	0.113333	0.273333
ENSMUSG00000057036	Gm7536	predicted gene 7536 [Source:MGI Symbol;Acc:MGI:3645137]	1.047	0.0657438	0.0301621	0.510381	yes	up	2905.71	2894.96	2851.32	2837.5	2783.88	2889.97	2884	2837.12
ENSMUSG00000024012	Mtch1	mitochondrial carrier 1 [Source:MGI Symbol;Acc:MGI:1929261]	1.061	0.0851536	0.0302074	0.510804	yes	up	120.38	113.92	115.86	100.03	106.3	111.34	116.72	105.89
ENSMUSG00000022023	Wbp4	WW domain binding protein 4 [Source:MGI Symbol;Acc:MGI:109568]	1.124	0.168855	0.0302762	0.511623	yes	up	10.61	9.46	11.26	11.7	12.76	12.03	10.4433	12.1633
ENSMUSG00000111436	Gm47356	predicted gene, 47356 [Source:MGI Symbol;Acc:MGI:6096261]	1.834	0.875224	0.0304223	0.513747	yes	up	0.32	0.06	0.17	0.4	0.37	0.24	0.183333	0.336667
ENSMUSG00000030101	Sumf1	sulfatase modifying factor 1 [Source:MGI Symbol;Acc:MGI:1889844]	1.075	0.10491	0.0304292	0.513173	yes	up	31.19	30.48	34.6	37.88	29.94	34.08	32.09	33.9667
ENSMUSG00000023940	Sgo1	shugoshin 1 [Source:MGI Symbol;Acc:MGI:1919665]	1.105	0.143535	0.0306787	0.515997	yes	up	10.78	10.73	13	12.44	12.83	12.39	11.5033	12.5533
ENSMUSG00000038544	Inip	INTS3 and NABP interacting protein [Source:MGI Symbol;Acc:MGI:1913459]	1.076	0.106262	0.0307304	0.516521	yes	up	33.44	31.61	32.72	33.28	35.37	34.64	32.59	34.43
ENSMUSG00000090939	Gm17147	predicted gene 17147 [Source:MGI Symbol;Acc:MGI:4937974]	18.091	4.17717	0.0308411	0.517345	yes	up	0	0	0	2.11	0.2	0	0	0.77
ENSMUSG00000081272	Ap2m1-ps	adaptor-related protein complex 2, mu 1 subunit, pseudogene [Source:MGI Symbol;Acc:MGI:3649640]	1.577	0.656831	0.0308563	0.517255	yes	up	0.77	1.31	0.71	1.65	1.32	1.41	0.93	1.46
ENSMUSG00000029254	Stap1	signal transducing adaptor family member 1 [Source:MGI Symbol;Acc:MGI:1926193]	1.049	0.0693418	0.0311665	0.521065	yes	up	105.59	94.54	103.74	107.06	110.03	97.27	101.29	104.787
ENSMUSG00000107041	Gm42735	predicted gene 42735 [Source:MGI Symbol;Acc:MGI:5662872]	2.599	1.37772	0.0312035	0.520991	yes	up	0.25	0.21	0.04	0.47	0.6	0.24	0.166667	0.436667
ENSMUSG00000020275	Rel	reticuloendotheliosis oncogene [Source:MGI Symbol;Acc:MGI:97897]	1.055	0.0772142	0.0312469	0.521369	yes	up	23.36	22.9	24.23	24.62	25.56	24.23	23.4967	24.8033
ENSMUSG00000034621	Gpatch8	G patch domain containing 8 [Source:MGI Symbol;Acc:MGI:1918667]	1.068	0.0949523	0.0312837	0.521291	yes	up	13.56	13.12	11.93	14.18	14.24	14.27	12.87	14.23
ENSMUSG00000091537	Tma7	translational machinery associated 7 [Source:MGI Symbol;Acc:MGI:1913417]	1.062	0.0866978	0.0315223	0.524572	yes	up	282.91	261.93	287.25	298.26	257.62	276.74	277.363	277.54
ENSMUSG00000029066	Mrpl20	mitochondrial ribosomal protein L20 [Source:MGI Symbol;Acc:MGI:2137221]	1.081	0.112465	0.0316673	0.526289	yes	up	108.4	105.64	117.01	114.2	115.35	116.95	110.35	115.5
ENSMUSG00000004897	Hdgf	heparin binding growth factor [Source:MGI Symbol;Acc:MGI:1194494]	1.046	0.0654365	0.0319169	0.529737	yes	up	239.68	246.92	243.3	257.44	251.48	244.97	243.3	251.297
ENSMUSG00000106144	Gm43972	predicted gene, 43972 [Source:MGI Symbol;Acc:MGI:5690364]	2.979	1.57463	0.0319231	0.529489	yes	up	0	0.07	0.33	0.35	0.89	0	0.133333	0.413333
ENSMUSG00000026342	Slc35f5	solute carrier family 35, member F5 [Source:MGI Symbol;Acc:MGI:1921400]	1.161	0.215941	0.0319922	0.530286	yes	up	7.18	6.72	5.99	7.81	6.47	8.58	6.63	7.62
ENSMUSG00000109222	Gm10297	predicted pseudogene 10297 [Source:MGI Symbol;Acc:MGI:3642512]	1.584	0.663884	0.0321382	0.532356	yes	up	2.95	3.31	3.48	2.39	5.64	6.95	3.24667	4.99333
ENSMUSG00000036822	Topors	topoisomerase I binding, arginine/serine-rich [Source:MGI Symbol;Acc:MGI:2146189]	1.059	0.0828752	0.0321614	0.532038	yes	up	36.2	33.62	35.26	36.36	36.88	37.86	35.0267	37.0333
ENSMUSG00000036438	Calm2	calmodulin 2 [Source:MGI Symbol;Acc:MGI:103250]	1.048	0.0678169	0.0321817	0.531675	yes	up	385.31	382.68	378.87	407.67	398.06	403.68	382.287	403.137
ENSMUSG00000104960	Snhg8	small nucleolar RNA host gene 8 [Source:MGI Symbol;Acc:MGI:1917145]	1.115	0.156746	0.0322589	0.532251	yes	up	144.49	146.4	143.98	153.24	145.4	161.81	144.957	153.483
ENSMUSG00000066362	Rps13-ps1	ribosomal protein S13, pseudogene 1 [Source:MGI Symbol;Acc:MGI:3647042]	1.055	0.0772258	0.0323025	0.532621	yes	up	628.99	665.75	649.12	647.4	691.4	626.9	647.953	655.233
ENSMUSG00000030034	Ino80b	INO80 complex subunit B [Source:MGI Symbol;Acc:MGI:1917270]	1.152	0.2047	0.0323621	0.532905	yes	up	13.69	17.75	18.32	19.31	19.45	18.78	16.5867	19.18
ENSMUSG00000111327	Gm48401	predicted gene, 48401 [Source:MGI Symbol;Acc:MGI:6097889]	1.683	0.751401	0.0325651	0.535546	yes	up	0.22	0.27	0.28	0.5	0.35	0.45	0.256667	0.433333
ENSMUSG00000032228	Tcf12	transcription factor 12 [Source:MGI Symbol;Acc:MGI:101877]	1.07	0.0969687	0.0328403	0.53796	yes	up	17.54	18.3	18.62	21.68	19.34	18.05	18.1533	19.69
ENSMUSG00000033031	Cip2a	cell proliferation regulating inhibitor of protein phosphatase 2A [Source:MGI Symbol;Acc:MGI:2146335]	1.076	0.105312	0.033012	0.539718	yes	up	22.6	19.84	22.17	22.24	23.35	22.09	21.5367	22.56
ENSMUSG00000033940	Brk1	BRICK1, SCAR/WAVE actin-nucleating complex subunit [Source:MGI Symbol;Acc:MGI:1915406]	1.064	0.0897688	0.0331261	0.540881	yes	up	118.99	109.04	119.33	115.6	126.53	123.21	115.787	121.78
ENSMUSG00000032384	Csnk1g1	casein kinase 1, gamma 1 [Source:MGI Symbol;Acc:MGI:2660884]	1.074	0.103285	0.0332867	0.540345	yes	up	11.94	9.85	9.85	12.03	13.11	13.69	10.5467	12.9433
ENSMUSG00000017843	Ppp2r5c	protein phosphatase 2, regulatory subunit B', gamma [Source:MGI Symbol;Acc:MGI:1349475]	1.063	0.0876898	0.0334246	0.541884	yes	up	54.58	43.11	49.05	51.07	50.59	56.15	48.9133	52.6033
ENSMUSG00000038047	Haus6	HAUS augmin-like complex, subunit 6 [Source:MGI Symbol;Acc:MGI:1923389]	1.064	0.0889646	0.0334624	0.542147	yes	up	18.01	21.14	19.75	18.71	19.15	21.5	19.6333	19.7867
ENSMUSG00000017299	Dnttip1	deoxynucleotidyltransferase, terminal, interacting protein 1 [Source:MGI Symbol;Acc:MGI:1923483]	1.086	0.118858	0.0334754	0.542008	yes	up	39.82	42.98	43.8	41.85	38.87	43.83	42.2	41.5167
ENSMUSG00000030774	Pak1	p21 (RAC1) activated kinase 1 [Source:MGI Symbol;Acc:MGI:1339975]	1.137	0.184824	0.0335783	0.542626	yes	up	9.49	8.68	10.48	12.12	10.11	10.45	9.55	10.8933
ENSMUSG00000032889	Gm6685	predicted pseudogene 6685 [Source:MGI Symbol;Acc:MGI:3704119]	3.044	1.60587	0.0336205	0.542611	yes	up	0	0.48	0.62	1.36	1.49	0.54	0.366667	1.13
ENSMUSG00000081810	Gm11878	predicted gene 11878 [Source:MGI Symbol;Acc:MGI:3651784]	17.534	4.13209	0.0336246	0.541981	yes	up	0	0	0	2.75	0	0	0	0.916667
ENSMUSG00000002058	Unc119	unc-119 lipid binding chaperone [Source:MGI Symbol;Acc:MGI:1328357]	1.08	0.111425	0.0337512	0.542631	yes	up	49.89	50.6	52.63	55.78	50.83	57.01	51.04	54.54
ENSMUSG00000016128	Stard13	StAR-related lipid transfer (START) domain containing 13 [Source:MGI Symbol;Acc:MGI:2385331]	1.868	0.901282	0.0337533	0.542317	yes	up	0.09	0.16	0.13	0.49	0.34	0.16	0.126667	0.33
ENSMUSG00000040093	Bmf	BCL2 modifying factor [Source:MGI Symbol;Acc:MGI:2176433]	1.112	0.152585	0.0338963	0.54288	yes	up	10.51	7.33	9.79	11.64	9.89	10.69	9.21	10.74
ENSMUSG00000049517	Rps23	ribosomal protein S23 [Source:MGI Symbol;Acc:MGI:1913725]	1.044	0.0615246	0.0339063	0.542696	yes	up	1073.76	1107.86	1075.27	1096.64	1102.38	1146.27	1085.63	1115.1
ENSMUSG00000106536	Gm42508	predicted gene 42508 [Source:MGI Symbol;Acc:MGI:5662645]	17.403	4.12126	0.0339214	0.542592	yes	up	0	0	0	0.02	0.02	0.08	0	0.04
ENSMUSG00000057244	Gm6139	predicted gene 6139 [Source:MGI Symbol;Acc:MGI:3643279]	2.745	1.45681	0.0341754	0.545267	yes	up	0	0.97	0.01	0.82	0.41	1.41	0.326667	0.88
ENSMUSG00000043286	Pnpla1	patatin-like phospholipase domain containing 1 [Source:MGI Symbol;Acc:MGI:3617850]	1.54	0.623361	0.0342411	0.545968	yes	up	0.31	0.35	0.28	0.49	0.35	0.61	0.313333	0.483333
ENSMUSG00000024290	Rock1	Rho-associated coiled-coil containing protein kinase 1 [Source:MGI Symbol;Acc:MGI:107927]	1.061	0.0851268	0.0343097	0.546716	yes	up	19.52	17.67	17.98	18.23	18.8	18.33	18.39	18.4533
ENSMUSG00000047412	Zbtb44	zinc finger and BTB domain containing 44 [Source:MGI Symbol;Acc:MGI:1925123]	1.072	0.100937	0.0343819	0.547519	yes	up	17.52	16.95	18.96	18.33	18.28	18.96	17.81	18.5233
ENSMUSG00000027189	Trim44	tripartite motif-containing 44 [Source:MGI Symbol;Acc:MGI:1931835]	1.07	0.0971751	0.0344458	0.547843	yes	up	14.28	15.2	13.39	15.35	14.69	14.06	14.29	14.7
ENSMUSG00000110586	4930578M07Rik	RIKEN cDNA 4930578M07 gene [Source:MGI Symbol;Acc:MGI:1923171]	5.8	2.53607	0.0346318	0.549758	yes	up	0	0	0.15	0.16	0.56	0.43	0.05	0.383333
ENSMUSG00000049225	Pdp1	pyruvate dehyrogenase phosphatase catalytic subunit 1 [Source:MGI Symbol;Acc:MGI:2685870]	1.253	0.32584	0.0347646	0.551517	yes	up	2.29	2.32	2.35	2.68	2.65	3.54	2.32	2.95667
ENSMUSG00000102325	Gm37789	predicted gene, 37789 [Source:MGI Symbol;Acc:MGI:5611017]	17.3	4.11267	0.0348019	0.551761	yes	up	0	0	0	0.02	0.07	0.04	0	0.0433333
ENSMUSG00000110542	Gm39139	predicted gene, 39139 [Source:MGI Symbol;Acc:MGI:5622024]	17.332	4.11539	0.0348448	0.552093	yes	up	0	0	0	0.03	0.03	0	0	0.02
ENSMUSG00000031590	Frg1	FSHD region gene 1 [Source:MGI Symbol;Acc:MGI:893597]	1.095	0.131216	0.0349553	0.553496	yes	up	48.37	50.47	51.96	55.13	54.34	53.57	50.2667	54.3467
ENSMUSG00000099647	Gm5776	predicted gene 5776 [Source:MGI Symbol;Acc:MGI:3647650]	1.31	0.39001	0.0350326	0.553673	yes	up	13.28	11.42	13.79	15.17	22.16	13.3	12.83	16.8767
ENSMUSG00000039851	4932438H23Rik	RIKEN cDNA 4932438H23 gene [Source:MGI Symbol;Acc:MGI:1921637]	17.275	4.1106	0.0350485	0.553577	yes	up	0	0	0	0.05	0.07	0.02	0	0.0466667
ENSMUSG00000117121	Gm49902	predicted gene, 49902 [Source:MGI Symbol;Acc:MGI:6270599]	17.263	4.10957	0.0350908	0.553898	yes	up	0	0	0	0.22	0	0	0	0.0733333
ENSMUSG00000032376	Usp3	ubiquitin specific peptidase 3 [Source:MGI Symbol;Acc:MGI:2152450]	1.082	0.114059	0.0351193	0.553304	yes	up	21.31	24.69	18.04	22.02	24.26	22.43	21.3467	22.9033
ENSMUSG00000016498	Pdcd1lg2	programmed cell death 1 ligand 2 [Source:MGI Symbol;Acc:MGI:1930125]	17.252	4.10866	0.0351307	0.553138	yes	up	0	0	0	0.13	0.09	0.04	0	0.0866667
ENSMUSG00000078365	Mos	Moloney sarcoma oncogene [Source:MGI Symbol;Acc:MGI:97052]	17.241	4.10775	0.0351706	0.55342	yes	up	0	0	0	0	0.2	0.09	0	0.0966667
ENSMUSG00000038623	Tm6sf1	transmembrane 6 superfamily member 1 [Source:MGI Symbol;Acc:MGI:1933209]	1.127	0.173067	0.0351899	0.553377	yes	up	16.11	12.16	15.14	20.58	14.23	19.27	14.47	18.0267
ENSMUSG00000051412	Vamp7	vesicle-associated membrane protein 7 [Source:MGI Symbol;Acc:MGI:1096399]	1.154	0.207073	0.0352372	0.553429	yes	up	7.56	7.27	6.83	8.17	8.87	7.88	7.22	8.30667
ENSMUSG00000107797	Gm10445	predicted gene 10445 [Source:MGI Symbol;Acc:MGI:3642570]	17.205	4.10478	0.0352954	0.553652	yes	up	0	0	0	0.6	0	0.11	0	0.236667
ENSMUSG00000117192	Gm18649	predicted gene, 18649 [Source:MGI Symbol;Acc:MGI:5010834]	17.194	4.10387	0.0353355	0.553934	yes	up	0	0	0	0.62	0.61	0.6	0	0.61
ENSMUSG00000026499	Acbd3	acyl-Coenzyme A binding domain containing 3 [Source:MGI Symbol;Acc:MGI:2181074]	1.063	0.0881969	0.0353875	0.554058	yes	up	31.25	27.93	29.1	31.32	31.51	29.75	29.4267	30.86
ENSMUSG00000087528	9830144P21Rik	RIKEN cDNA 9830144P21 gene [Source:MGI Symbol;Acc:MGI:3041171]	17.137	4.09908	0.0355409	0.555769	yes	up	0	0	0	0.03	0.07	0.09	0	0.0633333
ENSMUSG00000021807	Rtraf	RNA transcription, translation and transport factor [Source:MGI Symbol;Acc:MGI:1915295]	1.058	0.0808382	0.035587	0.556143	yes	up	104.49	107.1	110.45	105.79	107.81	109.28	107.347	107.627
ENSMUSG00000040283	Btnl9	butyrophilin-like 9 [Source:MGI Symbol;Acc:MGI:2442439]	5.745	2.52238	0.0356404	0.556632	yes	up	0	0.02	0	0.05	0.08	0.31	0.00666667	0.146667
ENSMUSG00000074178	Gm10638	predicted gene 10638 [Source:MGI Symbol;Acc:MGI:3704316]	2.346	1.22992	0.0356706	0.556757	yes	up	0.07	0.29	0.09	0.32	0.63	0.5	0.15	0.483333
ENSMUSG00000083982	Gm14650	predicted gene 14650 [Source:MGI Symbol;Acc:MGI:3644080]	17.091	4.0952	0.0357068	0.556977	yes	up	0	0	0	0.29	0	0.27	0	0.186667
ENSMUSG00000101630	Gm29261	predicted gene 29261 [Source:MGI Symbol;Acc:MGI:5579967]	17.091	4.0952	0.0357068	0.556977	yes	up	0	0	0	0.44	0	0.41	0	0.283333
ENSMUSG00000109198	D7Bwg0826e	DNA segment, Chr 7, Brigham & Women's Genetics 0826 expressed [Source:MGI Symbol;Acc:MGI:106455]	1.567	0.647742	0.0357199	0.556492	yes	up	0.37	0.34	0.33	0.52	0.66	0.45	0.346667	0.543333
ENSMUSG00000024137	E4f1	E4F transcription factor 1 [Source:MGI Symbol;Acc:MGI:109530]	1.13	0.175696	0.0357244	0.556216	yes	up	14.9	14.87	13.37	15.6	14.04	17.68	14.38	15.7733
ENSMUSG00000027206	Cops2	COP9 signalosome subunit 2 [Source:MGI Symbol;Acc:MGI:1330276]	1.053	0.0744923	0.0357433	0.556166	yes	up	115.95	105.11	103.98	100.08	115.78	104.49	108.347	106.783
ENSMUSG00000070564	Ntn5	netrin 5 [Source:MGI Symbol;Acc:MGI:2685330]	5.73	2.51863	0.0357476	0.555889	yes	up	0	0.05	0.05	0	0.36	0.21	0.0333333	0.19
ENSMUSG00000015745	Plekho1	pleckstrin homology domain containing, family O member 1 [Source:MGI Symbol;Acc:MGI:1914470]	1.069	0.0958426	0.0357877	0.556169	yes	up	73.31	90.42	80.26	85	78.84	78.39	81.33	80.7433
ENSMUSG00000117980	Gm30571	predicted gene, 30571 [Source:MGI Symbol;Acc:MGI:5589730]	17.058	4.09235	0.0358303	0.556143	yes	up	0	0	0	0.15	0.15	0.59	0	0.296667
ENSMUSG00000066677	Ifi208	interferon activated gene 208 [Source:MGI Symbol;Acc:MGI:2442822]	1.815	0.859891	0.036095	0.559217	yes	up	4.21	2.98	2.62	5.54	5.55	5.55	3.27	5.54667
ENSMUSG00000107436	Gm44416	predicted gene, 44416 [Source:MGI Symbol;Acc:MGI:5690808]	16.978	4.08563	0.036121	0.559275	yes	up	0	0	0	0.03	0	0.16	0	0.0633333
ENSMUSG00000020737	Jpt1	Jupiter microtubule associated homolog 1 [Source:MGI Symbol;Acc:MGI:1096361]	1.053	0.074849	0.0362005	0.558786	yes	up	162.49	147.23	147.93	161.86	153.24	159.96	152.55	158.353
ENSMUSG00000068227	Il2rb	interleukin 2 receptor, beta chain [Source:MGI Symbol;Acc:MGI:96550]	16.922	4.08085	0.0363292	0.559742	yes	up	0	0	0	0	0	0.09	0	0.03
ENSMUSG00000071072	Ptges3	prostaglandin E synthase 3 [Source:MGI Symbol;Acc:MGI:1929282]	1.047	0.0661357	0.0363888	0.559973	yes	up	196.07	194.55	196.12	208.01	205.98	198.06	195.58	204.017
ENSMUSG00000024273	2700062C07Rik	RIKEN cDNA 2700062C07 gene [Source:MGI Symbol;Acc:MGI:1915296]	1.133	0.179714	0.0364133	0.560007	yes	up	22.52	24.86	25.2	33.48	30.52	26.69	24.1933	30.23
ENSMUSG00000027245	Hypk	huntingtin interacting protein K [Source:MGI Symbol;Acc:MGI:1914943]	1.192	0.253521	0.0364962	0.560597	yes	up	11.48	9.87	11.94	13.68	14.14	11.45	11.0967	13.09
ENSMUSG00000027641	Rbl1	RB transcriptional corepressor like 1 [Source:MGI Symbol;Acc:MGI:103300]	1.065	0.0902329	0.0365283	0.560405	yes	up	28.71	27.29	26.32	29.37	30.33	26.83	27.44	28.8433
ENSMUSG00000019897	Ccdc59	coiled-coil domain containing 59 [Source:MGI Symbol;Acc:MGI:1289302]	1.077	0.107309	0.0366829	0.561065	yes	up	26.82	29.81	32.85	31.52	32.18	31.33	29.8267	31.6767
ENSMUSG00000071533	Pcnp	PEST proteolytic signal containing nuclear protein [Source:MGI Symbol;Acc:MGI:1923552]	1.059	0.0829222	0.0366962	0.560927	yes	up	60.47	60.39	65.19	60.01	65.94	70.15	62.0167	65.3667
ENSMUSG00000115020	Vmn1r218	vomeronasal 1 receptor 218 [Source:MGI Symbol;Acc:MGI:2159691]	1.934	0.951664	0.0367273	0.561063	yes	up	0.05	0.05	0.06	0.05	0.13	0.14	0.0533333	0.106667
ENSMUSG00000022336	Eif3e	eukaryotic translation initiation factor 3, subunit E [Source:MGI Symbol;Acc:MGI:99257]	1.046	0.0643547	0.0367814	0.561207	yes	up	340.28	324.51	335.11	351.18	352.34	334.34	333.3	345.953
ENSMUSG00000105609	Gm42501	predicted gene 42501 [Source:MGI Symbol;Acc:MGI:5662638]	2.538	1.34367	0.0368547	0.561984	yes	up	0	0.35	0.56	0.4	1.39	0.55	0.303333	0.78
ENSMUSG00000045045	Lrfn4	leucine rich repeat and fibronectin type III domain containing 4 [Source:MGI Symbol;Acc:MGI:2385612]	1.082	0.113412	0.036874	0.561597	yes	up	18.1	18.12	18.08	20.94	19.62	18.44	18.1	19.6667
ENSMUSG00000081684	Rps2-ps13	ribosomal protein S2, pseudogene 13 [Source:MGI Symbol;Acc:MGI:3705640]	1.167	0.222653	0.0369392	0.56157	yes	up	21.53	23.68	24.46	25.08	29.43	25.43	23.2233	26.6467
ENSMUSG00000022757	Tfg	Trk-fused gene [Source:MGI Symbol;Acc:MGI:1338041]	1.068	0.0947075	0.037093	0.562208	yes	up	43.77	48.51	44.55	46.72	50.13	48.76	45.61	48.5367
ENSMUSG00000116121	Gm49486	predicted gene, 49486 [Source:MGI Symbol;Acc:MGI:6155161]	1.205	0.268769	0.0370962	0.561918	yes	up	3.04	2.63	2.92	3.94	3.01	3.73	2.86333	3.56
ENSMUSG00000058589	Anks1b	ankyrin repeat and sterile alpha motif domain containing 1B [Source:MGI Symbol;Acc:MGI:1924781]	1.435	0.521216	0.0373312	0.56378	yes	up	33.31	29.68	30.21	30.5	40.43	48.26	31.0667	39.73
ENSMUSG00000005800	Mmp8	matrix metallopeptidase 8 [Source:MGI Symbol;Acc:MGI:1202395]	1.073	0.101647	0.0375384	0.56589	yes	up	27.36	31.93	27.27	30.93	32.66	28.99	28.8533	30.86
ENSMUSG00000086127	Gm11934	predicted gene 11934 [Source:MGI Symbol;Acc:MGI:3649212]	16.712	4.06277	0.0375714	0.565708	yes	up	0	0	0	0	0	0.26	0	0.0866667
ENSMUSG00000112034	Gm48363	predicted gene, 48363 [Source:MGI Symbol;Acc:MGI:6097833]	7.449	2.89711	0.0376674	0.565799	yes	up	0	0.01	0	0.02	0.11	0.01	0.00333333	0.0466667
ENSMUSG00000090246	Gm17017	predicted gene 17017 [Source:MGI Symbol;Acc:MGI:4820558]	1.248	0.319722	0.0376727	0.565203	yes	up	2.45	2.93	2.44	3.16	3.73	2.84	2.60667	3.24333
ENSMUSG00000022808	Snx4	sorting nexin 4 [Source:MGI Symbol;Acc:MGI:1916400]	1.075	0.104557	0.0376883	0.565099	yes	up	20.72	19.09	19.44	21.33	21.26	21.43	19.75	21.34
ENSMUSG00000111329	A830035O19Rik	RIKEN cDNA A830035O19 gene [Source:MGI Symbol;Acc:MGI:3704334]	1.68	0.748597	0.0377633	0.565213	yes	up	0.25	0.73	0.63	0.95	0.95	0.79	0.536667	0.896667
ENSMUSG00000107962	Gm43980	predicted gene, 43980 [Source:MGI Symbol;Acc:MGI:5690372]	1.121	0.164761	0.0377908	0.565288	yes	up	5.08	4.87	4.91	5.25	5.74	5.4	4.95333	5.46333
ENSMUSG00000115923	Gm49521	predicted gene, 49521 [Source:MGI Symbol;Acc:MGI:6155216]	2.798	1.4844	0.0379796	0.566764	yes	up	0.56	0.94	0.18	2.61	1.65	0.36	0.56	1.54
ENSMUSG00000005698	Ctcf	CCCTC-binding factor [Source:MGI Symbol;Acc:MGI:109447]	1.058	0.0815322	0.0380692	0.566755	yes	up	42.52	39.87	39.3	44.63	41.24	43.04	40.5633	42.97
ENSMUSG00000038965	Ube2l3	ubiquitin-conjugating enzyme E2L 3 [Source:MGI Symbol;Acc:MGI:109240]	1.052	0.0729734	0.038127	0.56728	yes	up	146.6	151.23	143.6	156.9	168.7	153.75	147.143	159.783
ENSMUSG00000108750	Gm44750	predicted gene 44750 [Source:MGI Symbol;Acc:MGI:5753326]	4.633	2.2121	0.0382696	0.568729	yes	up	0.03	0	0.06	0.18	0	0.26	0.03	0.146667
ENSMUSG00000026199	Ankzf1	ankyrin repeat and zinc finger domain containing 1 [Source:MGI Symbol;Acc:MGI:1098746]	1.17	0.226085	0.0383674	0.5675	yes	up	6.04	7.22	5.24	6.17	6.97	6.37	6.16667	6.50333
ENSMUSG00000021929	Kpna3	karyopherin (importin) alpha 3 [Source:MGI Symbol;Acc:MGI:1100863]	1.056	0.0788273	0.0384001	0.567649	yes	up	36.91	32.74	35.85	37.13	37.69	36.26	35.1667	37.0267
ENSMUSG00000022247	Brix1	BRX1, biogenesis of ribosomes [Source:MGI Symbol;Acc:MGI:1915082]	1.054	0.0759691	0.0384024	0.56735	yes	up	69.27	71.42	74.13	68.28	76.81	74	71.6067	73.03
ENSMUSG00000039530	Tusc3	tumor suppressor candidate 3 [Source:MGI Symbol;Acc:MGI:1933134]	1.107	0.146482	0.0384936	0.567363	yes	up	23.58	22.32	26.25	27.63	26.26	24.27	24.05	26.0533
ENSMUSG00000076435	Acsf2	acyl-CoA synthetase family member 2 [Source:MGI Symbol;Acc:MGI:2388287]	1.189	0.249677	0.0385976	0.567565	yes	up	3.79	3.56	3.24	4.41	4.2	4.12	3.53	4.24333
ENSMUSG00000014852	Adamts13	a disintegrin-like and metallopeptidase (reprolysin type) with thrombospondin type 1 motif, 13 [Source:MGI Symbol;Acc:MGI:2685556]	1.122	0.166093	0.0388074	0.568324	yes	up	27.35	26.65	28.68	28.92	33.55	29.7	27.56	30.7233
ENSMUSG00000039114	Nrn1	neuritin 1 [Source:MGI Symbol;Acc:MGI:1915654]	1.434	0.520319	0.0389304	0.568139	yes	up	1.32	1.81	1.55	2.31	2.07	2.21	1.56	2.19667
ENSMUSG00000054717	Hmgb2	high mobility group box 2 [Source:MGI Symbol;Acc:MGI:96157]	1.045	0.0628292	0.0390205	0.568465	yes	up	204.95	190.97	197.48	199.25	212.96	206.32	197.8	206.177
ENSMUSG00000025934	Gsta3	glutathione S-transferase, alpha 3 [Source:MGI Symbol;Acc:MGI:95856]	2.702	1.43386	0.039026	0.568216	yes	up	0.47	0.1	0.19	0.59	0.35	0.85	0.253333	0.596667
ENSMUSG00000039656	Rxrb	retinoid X receptor beta [Source:MGI Symbol;Acc:MGI:98215]	1.074	0.103292	0.0390661	0.568142	yes	up	31.14	30.78	29.7	34.09	33.21	35.01	30.54	34.1033
ENSMUSG00000001100	Poldip2	polymerase (DNA-directed), delta interacting protein 2 [Source:MGI Symbol;Acc:MGI:1915061]	1.07	0.098189	0.0390683	0.567845	yes	up	41.58	43.41	40.45	43.89	44.78	45.32	41.8133	44.6633
ENSMUSG00000054931	Zkscan4	zinc finger with KRAB and SCAN domains 4 [Source:MGI Symbol;Acc:MGI:3649412]	2.7	1.43274	0.0391399	0.567901	yes	up	0.08	0.05	0.15	0.06	0.28	0.39	0.0933333	0.243333
ENSMUSG00000105868	Gm43766	predicted gene 43766 [Source:MGI Symbol;Acc:MGI:5663903]	1.571	0.651574	0.0395189	0.57208	yes	up	0.2	0.18	0.29	0.46	0.21	0.39	0.223333	0.353333
ENSMUSG00000044763	Trmt10c	tRNA methyltransferase 10C, mitochondrial RNase P subunit [Source:MGI Symbol;Acc:MGI:1196261]	1.084	0.116292	0.0395396	0.57205	yes	up	16.71	15.69	17.41	17.56	18.2	18.12	16.6033	17.96
ENSMUSG00000105681	Gm43428	predicted gene 43428 [Source:MGI Symbol;Acc:MGI:5663565]	7.762	2.95651	0.039652	0.572687	yes	up	0.02	0	0	0.08	0.07	0.02	0.00666667	0.0566667
ENSMUSG00000081833	Gm13669	predicted gene 13669 [Source:MGI Symbol;Acc:MGI:3651174]	7.746	2.95348	0.0397395	0.573622	yes	up	0	0	0.31	0.07	0.35	0.26	0.103333	0.226667
ENSMUSG00000021775	Nr1d2	nuclear receptor subfamily 1, group D, member 2 [Source:MGI Symbol;Acc:MGI:2449205]	1.06	0.084313	0.0398374	0.574375	yes	up	25.67	24.83	24.58	27.04	25.81	26.59	25.0267	26.48
ENSMUSG00000083907	Plk-ps1	polo like kinase, pseudogene 1 [Source:MGI Symbol;Acc:MGI:103247]	1.631	0.70547	0.0398709	0.574529	yes	up	0.96	0.71	0.29	1	1.27	0.91	0.653333	1.06
ENSMUSG00000044847	Lsm11	U7 snRNP-specific Sm-like protein LSM11 [Source:MGI Symbol;Acc:MGI:1919540]	1.174	0.231047	0.0399066	0.574715	yes	up	3.95	4.21	3.88	5.5	4.1	4.21	4.01333	4.60333
ENSMUSG00000105285	Gm43238	predicted gene 43238 [Source:MGI Symbol;Acc:MGI:5663375]	1.77	0.824011	0.0399139	0.574491	yes	up	9.19	14.03	0.3	17.44	10.39	10.14	7.84	12.6567
ENSMUSG00000113047	Gm47469	predicted gene, 47469 [Source:MGI Symbol;Acc:MGI:6096437]	1.188	0.248406	0.03998	0.575112	yes	up	5.55	2.18	1.8	4.75	4.22	4.04	3.17667	4.33667
ENSMUSG00000022673	Mcm4	minichromosome maintenance complex component 4 [Source:MGI Symbol;Acc:MGI:103199]	1.048	0.0682541	0.0400401	0.575648	yes	up	71.82	70.67	75.65	82.14	80.05	78.14	72.7133	80.11
ENSMUSG00000116594	Gm49601	predicted gene, 49601 [Source:MGI Symbol;Acc:MGI:6215011]	16.443	4.03939	0.0400517	0.575485	yes	up	0	0	0	0.21	0.28	0	0	0.163333
ENSMUSG00000006699	Cdc42	cell division cycle 42 [Source:MGI Symbol;Acc:MGI:106211]	1.044	0.06173	0.040363	0.578637	yes	up	278.89	268.58	277.75	283.74	287.81	285.68	275.073	285.743
ENSMUSG00000086108	Gm5602	predicted gene 5602 [Source:MGI Symbol;Acc:MGI:3645136]	7.705	2.94571	0.0403893	0.578683	yes	up	0.04	0	0	0.08	0.16	0.15	0.0133333	0.13
ENSMUSG00000006360	Crip1	cysteine-rich protein 1 (intestinal) [Source:MGI Symbol;Acc:MGI:88501]	1.096	0.132803	0.0407106	0.580969	yes	up	199.45	222.82	201.03	215.15	201.51	225.19	207.767	213.95
ENSMUSG00000032412	Atp1b3	ATPase, Na+/K+ transporting, beta 3 polypeptide [Source:MGI Symbol;Acc:MGI:107788]	1.044	0.0616682	0.0407692	0.581476	yes	up	284.69	270.39	307.68	300.61	289.13	301.02	287.587	296.92
ENSMUSG00000101959	Ldhal6b	lactate dehydrogenase A-like 6B [Source:MGI Symbol;Acc:MGI:2146830]	6.93	2.79276	0.0408425	0.582191	yes	up	0	0.06	0	0.38	0.16	0	0.02	0.18
ENSMUSG00000069893	9930111J21Rik1	RIKEN cDNA 9930111J21 gene 1 [Source:MGI Symbol;Acc:MGI:3041173]	1.137	0.185747	0.0408442	0.581885	yes	up	2.22	2.04	4.77	2.99	4.9	2.69	3.01	3.52667
ENSMUSG00000079531	Gm5936	predicted gene 5936 [Source:MGI Symbol;Acc:MGI:3645575]	3.29	1.7181	0.0409805	0.582178	yes	up	0.06	0.08	0	0.18	0.24	0.04	0.0466667	0.153333
ENSMUSG00000061518	Cox5b	cytochrome c oxidase subunit 5B [Source:MGI Symbol;Acc:MGI:88475]	1.053	0.0741485	0.0410073	0.581901	yes	up	276.42	288.35	282.75	295.79	276.81	295.85	282.507	289.483
ENSMUSG00000050379	Septin6	septin 6 [Source:MGI Symbol;Acc:MGI:1888939]	1.133	0.179954	0.0410481	0.582151	yes	up	6.55	8.7	5.57	5.81	7.98	6.81	6.94	6.86667
ENSMUSG00000038628	Polr3k	polymerase (RNA) III (DNA directed) polypeptide K [Source:MGI Symbol;Acc:MGI:1914255]	1.125	0.170388	0.0411475	0.583232	yes	up	8.85	8.4	7.99	9.39	9.45	9.49	8.41333	9.44333
ENSMUSG00000054942	Miga1	mitoguardin 1 [Source:MGI Symbol;Acc:MGI:1924567]	1.502	0.586529	0.0412208	0.583284	yes	up	2.67	2.75	2.21	3.9	4.18	2.76	2.54333	3.61333
ENSMUSG00000096916	Zfp850	zinc finger protein 850 [Source:MGI Symbol;Acc:MGI:3036281]	1.08	0.111251	0.0412412	0.582918	yes	up	13.83	13.44	15.13	14.66	14.38	13.92	14.1333	14.32
ENSMUSG00000019856	Fam184a	family with sequence similarity 184, member A [Source:MGI Symbol;Acc:MGI:1923156]	7.635	2.93262	0.0413073	0.583196	yes	up	0	0.04	0	0.12	0.15	0.15	0.0133333	0.14
ENSMUSG00000098274	Rpl24	ribosomal protein L24 [Source:MGI Symbol;Acc:MGI:1915443]	1.045	0.0629166	0.0413104	0.582913	yes	up	1034.18	1030.13	1057.96	1072.9	1056.92	1047.23	1040.76	1059.02
ENSMUSG00000021725	Parp8	poly (ADP-ribose) polymerase family, member 8 [Source:MGI Symbol;Acc:MGI:1098713]	1.259	0.332384	0.0415497	0.585632	yes	up	1.95	1.34	1.9	1.83	2.04	2.77	1.73	2.21333
ENSMUSG00000080893	Ndufa12-ps	NADH:ubiquinone oxidoreductase subunit A12, pseudogene [Source:MGI Symbol;Acc:MGI:3801934]	1.394	0.479166	0.0415668	0.585545	yes	up	22.67	16.06	12.8	24.75	24.08	17.57	17.1767	22.1333
ENSMUSG00000084846	A730011C13Rik	RIKEN cDNA A730011C13 gene [Source:MGI Symbol;Acc:MGI:2442973]	1.378	0.462184	0.041628	0.586079	yes	up	1.52	1.48	1.9	1.55	2.58	2.49	1.63333	2.20667
ENSMUSG00000020029	Nudt4	nudix (nucleoside diphosphate linked moiety X)-type motif 4 [Source:MGI Symbol;Acc:MGI:1918457]	1.057	0.0802727	0.041831	0.587949	yes	up	42.01	41.23	40.58	41.44	42.32	41.66	41.2733	41.8067
ENSMUSG00000024639	Gnaq	guanine nucleotide binding protein, alpha q polypeptide [Source:MGI Symbol;Acc:MGI:95776]	1.06	0.0837657	0.0419123	0.588433	yes	up	13.19	12.61	11.93	15.29	15.12	12.13	12.5767	14.18
ENSMUSG00000020105	Lrig3	leucine-rich repeats and immunoglobulin-like domains 3 [Source:MGI Symbol;Acc:MGI:2443955]	1.196	0.258086	0.0419196	0.588208	yes	up	2.97	2.68	2.66	3.74	3.39	3.24	2.77	3.45667
ENSMUSG00000024293	Esco1	establishment of sister chromatid cohesion N-acetyltransferase 1 [Source:MGI Symbol;Acc:MGI:1925055]	1.094	0.129551	0.0420418	0.589593	yes	up	10.98	11.29	10.55	10.95	11.03	12.11	10.94	11.3633
ENSMUSG00000024959	Bad	BCL2-associated agonist of cell death [Source:MGI Symbol;Acc:MGI:1096330]	1.111	0.151418	0.0421097	0.589559	yes	up	41.89	45.75	50.59	50.62	57.49	52.28	46.0767	53.4633
ENSMUSG00000113146	Gm47406	predicted gene, 47406 [Source:MGI Symbol;Acc:MGI:6096338]	1.452	0.538515	0.042122	0.589404	yes	up	2.35	2.11	1.29	1.23	3.56	3.41	1.91667	2.73333
ENSMUSG00000039206	Daglb	diacylglycerol lipase, beta [Source:MGI Symbol;Acc:MGI:2442032]	1.127	0.171851	0.0421303	0.589192	yes	up	5.31	5.11	5.01	6.35	5.54	5.71	5.14333	5.86667
ENSMUSG00000029863	Casp2	caspase 2 [Source:MGI Symbol;Acc:MGI:97295]	1.084	0.116452	0.0423759	0.591311	yes	up	18.28	15.37	17.51	16.77	18.19	18.15	17.0533	17.7033
ENSMUSG00000027937	Jtb	jumping translocation breakpoint [Source:MGI Symbol;Acc:MGI:1346082]	1.081	0.112887	0.0428749	0.596948	yes	up	60.24	63.51	62.16	66.17	62.85	70.91	61.97	66.6433
ENSMUSG00000104316	Gm37909	predicted gene, 37909 [Source:MGI Symbol;Acc:MGI:5611137]	3.31	1.72683	0.0430199	0.597974	yes	up	0.09	0	0.09	0.41	0.16	0.06	0.06	0.21
ENSMUSG00000014349	Ube2z	ubiquitin-conjugating enzyme E2Z [Source:MGI Symbol;Acc:MGI:1343160]	1.054	0.0759247	0.0431893	0.598015	yes	up	38.63	38.6	37.31	43.25	39.93	37.55	38.18	40.2433
ENSMUSG00000094728	AC132444.2	-	1.179	0.237663	0.0434161	0.600164	yes	up	10.08	2.2	4.92	20.12	7.38	10.2	5.73333	12.5667
ENSMUSG00000097239	Gm27029	predicted gene, 27029 [Source:MGI Symbol;Acc:MGI:5504144]	1.128	0.173475	0.0434616	0.600133	yes	up	24.34	19.81	14.43	17.53	18.98	29.54	19.5267	22.0167
ENSMUSG00000050621	Rps27rt	ribosomal protein S27, retrogene [Source:MGI Symbol;Acc:MGI:3704345]	1.258	0.33151	0.0434622	0.599811	yes	up	32.96	41.07	66.72	84.1	57.53	22.11	46.9167	54.58
ENSMUSG00000026039	Sgo2a	shugoshin 2A [Source:MGI Symbol;Acc:MGI:1098767]	1.085	0.118206	0.0434721	0.599619	yes	up	9.76	9.13	8.64	10.19	10.01	9.71	9.17667	9.97
ENSMUSG00000028689	Ccdc163	coiled-coil domain containing 163 [Source:MGI Symbol;Acc:MGI:1915644]	1.227	0.295616	0.0434895	0.599531	yes	up	11.83	20.1	7.72	18.01	14.16	13.6	13.2167	15.2567
ENSMUSG00000026275	Ppp1r7	protein phosphatase 1, regulatory subunit 7 [Source:MGI Symbol;Acc:MGI:1913635]	1.063	0.0875992	0.0435099	0.599483	yes	up	41.75	26.63	26.23	27.17	34.6	35.77	31.5367	32.5133
ENSMUSG00000026626	Ppp2r5a	protein phosphatase 2, regulatory subunit B', alpha [Source:MGI Symbol;Acc:MGI:2388479]	1.06	0.0846152	0.0436172	0.600303	yes	up	37.35	34.96	35.88	38.29	37.54	37.81	36.0633	37.88
ENSMUSG00000038733	Wdr26	WD repeat domain 26 [Source:MGI Symbol;Acc:MGI:1923825]	1.046	0.065031	0.0436713	0.600719	yes	up	72.13	65.31	63.23	80.84	75.39	67.93	66.89	74.72
ENSMUSG00000004263	Atn1	atrophin 1 [Source:MGI Symbol;Acc:MGI:104725]	1.094	0.129097	0.0439128	0.603381	yes	up	9.24	9.64	9.64	8.89	10.68	11.23	9.50667	10.2667
ENSMUSG00000032555	Topbp1	topoisomerase (DNA) II binding protein 1 [Source:MGI Symbol;Acc:MGI:1920018]	1.046	0.065069	0.0440349	0.604398	yes	up	110.81	99.15	99.26	99.17	103.38	102.15	103.073	101.567
ENSMUSG00000034807	Colgalt1	collagen beta(1-O)galactosyltransferase 1 [Source:MGI Symbol;Acc:MGI:1924348]	1.062	0.0870795	0.0441881	0.604521	yes	up	32.1	28.9	29.78	31.7	31.76	32.25	30.26	31.9033
ENSMUSG00000037750	Fam222b	family with sequence similarity 222, member B [Source:MGI Symbol;Acc:MGI:2384939]	1.073	0.101132	0.0442342	0.604493	yes	up	21.87	19.87	19.83	21.99	21.34	22.01	20.5233	21.78
ENSMUSG00000024317	Rnf138	ring finger protein 138 [Source:MGI Symbol;Acc:MGI:1929211]	1.087	0.120492	0.0444447	0.605725	yes	up	19.6	17.84	18.54	19.45	20.61	20.41	18.66	20.1567
ENSMUSG00000102153	Gm37474	predicted gene, 37474 [Source:MGI Symbol;Acc:MGI:5610702]	2.749	1.45902	0.0446001	0.607513	yes	up	0.04	0.19	0.11	0.15	0.38	0.4	0.113333	0.31
ENSMUSG00000048720	Tbc1d12	TBC1D12: TBC1 domain family, member 12 [Source:MGI Symbol;Acc:MGI:2384803]	1.202	0.265954	0.0446152	0.60739	yes	up	2.4	1.83	1.98	2.23	2.77	2.48	2.07	2.49333
ENSMUSG00000066043	Phactr4	phosphatase and actin regulator 4 [Source:MGI Symbol;Acc:MGI:2140327]	1.101	0.138459	0.0446805	0.607621	yes	up	8.56	7.91	6.97	8.94	7.99	8.69	7.81333	8.54
ENSMUSG00000018821	Avpi1	arginine vasopressin-induced 1 [Source:MGI Symbol;Acc:MGI:1916784]	1.18	0.239055	0.044698	0.607202	yes	up	13.82	14.93	14.42	17.65	15.21	16.34	14.39	16.4
ENSMUSG00000027810	Eif2a	eukaryotic translation initiation factor 2A [Source:MGI Symbol;Acc:MGI:1098684]	1.056	0.0789346	0.0448243	0.607277	yes	up	60.99	57.42	55.65	57.21	61.64	59.3	58.02	59.3833
ENSMUSG00000094105	Gm8922	predicted gene 8922 [Source:MGI Symbol;Acc:MGI:3779821]	15.735	3.97595	0.0448871	0.607148	yes	up	0	0	0	0.13	0.22	0	0	0.116667
ENSMUSG00000027765	P2ry1	purinergic receptor P2Y, G-protein coupled 1 [Source:MGI Symbol;Acc:MGI:105049]	2.107	1.07552	0.0450634	0.60855	yes	up	0.06	0.16	0.12	0.34	0.32	0.12	0.113333	0.26
ENSMUSG00000028843	Sh3bgrl3	SH3 domain binding glutamic acid-rich protein-like 3 [Source:MGI Symbol;Acc:MGI:1920973]	1.05	0.0697893	0.0450763	0.608397	yes	up	421.47	431.88	422.75	448.34	418.86	441.02	425.367	436.073
ENSMUSG00000032712	Resf1	retroelement silencing factor 1 [Source:MGI Symbol;Acc:MGI:1914496]	1.054	0.0756083	0.0452247	0.610072	yes	up	23.44	21.28	23.79	24.25	25.75	24.61	22.8367	24.87
ENSMUSG00000089756	Zfp966	zinc finger protein 966 [Source:MGI Symbol;Acc:MGI:3709288]	1.094	0.129359	0.0452502	0.610089	yes	up	11.79	10	12.71	10.49	15.56	10.34	11.5	12.13
ENSMUSG00000082419	Gm11425	predicted gene 11425 [Source:MGI Symbol;Acc:MGI:3650957]	4.66	2.22027	0.045339	0.610632	yes	up	0.73	0	0	0	1.37	2.15	0.243333	1.17333
ENSMUSG00000032440	Tgfbr2	transforming growth factor, beta receptor II [Source:MGI Symbol;Acc:MGI:98729]	1.059	0.0826752	0.0455289	0.612533	yes	up	20.24	18.02	17.35	20.65	18.8	19.84	18.5367	19.7633
ENSMUSG00000018189	Uchl5	ubiquitin carboxyl-terminal esterase L5 [Source:MGI Symbol;Acc:MGI:1914848]	1.057	0.0804857	0.0455583	0.6126	yes	up	83.94	81.05	89.77	90.66	91.72	88.52	84.92	90.3
ENSMUSG00000021135	Slc10a1	solute carrier family 10 (sodium/bile acid cotransporter family), member 1 [Source:MGI Symbol;Acc:MGI:97379]	3.262	1.70596	0.0456153	0.612385	yes	up	0.05	0.14	0.09	0.14	0.49	0.34	0.0933333	0.323333
ENSMUSG00000056687	Gm11696	predicted gene 11696 [Source:MGI Symbol;Acc:MGI:3701776]	1.449	0.535408	0.0456361	0.612337	yes	up	0.97	2.15	1.22	1.26	2.34	1.24	1.44667	1.61333
ENSMUSG00000051455	Meioc	meiosis specific with coiled-coil domain [Source:MGI Symbol;Acc:MGI:2686410]	2.045	1.03233	0.0457025	0.612574	yes	up	0.11	0.03	0.14	0.12	0.25	0.29	0.0933333	0.22
ENSMUSG00000032561	Acpp	acid phosphatase, prostate [Source:MGI Symbol;Acc:MGI:1928480]	1.388	0.472921	0.0458456	0.613511	yes	up	0.42	0.52	0.86	0.85	1	0.65	0.6	0.833333
ENSMUSG00000014956	Ppp1cb	protein phosphatase 1 catalytic subunit beta [Source:MGI Symbol;Acc:MGI:104871]	1.054	0.0754103	0.0458523	0.613274	yes	up	40.39	35.19	40.87	43.96	42.47	43.46	38.8167	43.2967
ENSMUSG00000041747	Utp15	UTP15 small subunit processome component [Source:MGI Symbol;Acc:MGI:2145443]	1.053	0.0739789	0.0459306	0.613669	yes	up	40.66	40.86	42.41	44.77	43.93	43.9	41.31	44.2
ENSMUSG00000080877	Rpl22-ps1	ribosomal protein L22, pseudogene 1 [Source:MGI Symbol;Acc:MGI:3644276]	1.658	0.729391	0.0459329	0.613373	yes	up	6.05	10.46	6.6	9.45	13.89	12.03	7.70333	11.79
ENSMUSG00000092405	Gm20402	predicted gene 20402 [Source:MGI Symbol;Acc:MGI:5141867]	15.552	3.959	0.0460259	0.61429	yes	up	0	0	0	0.76	0	0	0	0.253333
ENSMUSG00000039640	Mrpl12	mitochondrial ribosomal protein L12 [Source:MGI Symbol;Acc:MGI:1926273]	1.05	0.0702024	0.0461087	0.614742	yes	up	183.01	171.79	177.79	185.99	185.81	182.2	177.53	184.667
ENSMUSG00000034781	Gna11	guanine nucleotide binding protein, alpha 11 [Source:MGI Symbol;Acc:MGI:95766]	1.201	0.264687	0.0461808	0.614725	yes	up	2.94	2.77	2.51	3.59	3.62	2.88	2.74	3.36333
ENSMUSG00000079362	Gm43302	predicted gene 43302 [Source:MGI Symbol;Acc:MGI:5663439]	2.051	1.03618	0.0462247	0.614984	yes	up	0	0.17	0.12	0.23	0.08	0.29	0.0966667	0.2
ENSMUSG00000025893	Kbtbd3	kelch repeat and BTB (POZ) domain containing 3 [Source:MGI Symbol;Acc:MGI:1916399]	1.411	0.496407	0.0462806	0.615402	yes	up	0.95	1.1	0.79	1.16	1.36	1.46	0.946667	1.32667
ENSMUSG00000094932	Gm2007	predicted gene 2007 [Source:MGI Symbol;Acc:MGI:3780177]	5.003	2.32288	0.0463275	0.6157	yes	up	4.54	0	0	0.2	0	0.4	1.51333	0.2
ENSMUSG00000111928	Gm48082	predicted gene, 48082 [Source:MGI Symbol;Acc:MGI:6097421]	1.182	0.241615	0.0469164	0.621229	yes	up	3.13	2.42	3	3.55	3.41	3.15	2.85	3.37
ENSMUSG00000026377	Nifk	nucleolar protein interacting with the FHA domain of MKI67 [Source:MGI Symbol;Acc:MGI:1915199]	1.05	0.070408	0.047086	0.622818	yes	up	108.43	112.53	109.34	113.48	117.81	113.88	110.1	115.057
ENSMUSG00000063015	Ccni	cyclin I [Source:MGI Symbol;Acc:MGI:1341077]	1.05	0.0698544	0.0470893	0.622207	yes	up	78.74	73.5	73.67	78.83	80.02	79.25	75.3033	79.3667
ENSMUSG00000000838	Fmr1	fragile X mental retardation 1 [Source:MGI Symbol;Acc:MGI:95564]	1.073	0.101462	0.0471182	0.622262	yes	up	16.35	16.84	17.55	18.61	20.11	15.9	16.9133	18.2067
ENSMUSG00000064796	Terc	telomerase RNA component [Source:MGI Symbol;Acc:MGI:109558]	15.289	3.93439	0.0472268	0.623042	yes	up	0	0	0	0	0	1.99	0	0.663333
ENSMUSG00000000058	Cav2	caveolin 2 [Source:MGI Symbol;Acc:MGI:107571]	1.122	0.165841	0.0473794	0.624073	yes	up	9.19	9.62	8.93	10.07	10.95	10.29	9.24667	10.4367
ENSMUSG00000029376	Mthfd2l	methylenetetrahydrofolate dehydrogenase (NADP+ dependent) 2-like [Source:MGI Symbol;Acc:MGI:1915871]	1.302	0.381274	0.0474498	0.624346	yes	up	3.11	2.72	3.05	2.79	4.67	4.52	2.96	3.99333
ENSMUSG00000069769	Msi2	musashi RNA-binding protein 2 [Source:MGI Symbol;Acc:MGI:1923876]	1.115	0.156917	0.047561	0.624176	yes	up	8.26	8.34	7.08	9.9	8.4	8.09	7.89333	8.79667
ENSMUSG00000061981	Flot2	flotillin 2 [Source:MGI Symbol;Acc:MGI:103309]	1.073	0.10139	0.0476468	0.624324	yes	up	24.33	23.12	23.12	24.55	25.36	25.48	23.5233	25.13
ENSMUSG00000100009	Gm7967	predicted gene 7967 [Source:MGI Symbol;Acc:MGI:3644984]	1.15	0.201299	0.0478259	0.625368	yes	up	6.42	6.95	7.51	6.48	6.32	6.77	6.96	6.52333
ENSMUSG00000074886	Grk6	G protein-coupled receptor kinase 6 [Source:MGI Symbol;Acc:MGI:1347078]	1.058	0.0810287	0.0478885	0.625861	yes	up	41.47	39.46	41.39	42.14	40.22	42.16	40.7733	41.5067
ENSMUSG00000022184	Fbxo4	F-box protein 4 [Source:MGI Symbol;Acc:MGI:2146220]	1.155	0.208488	0.0479003	0.625366	yes	up	12.38	11.48	10.24	12.99	12.18	13.79	11.3667	12.9867
ENSMUSG00000105990	Gm43307	predicted gene 43307 [Source:MGI Symbol;Acc:MGI:5663444]	3.48	1.79905	0.0481961	0.627597	yes	up	0.03	0.06	0.05	0.31	0.09	0.11	0.0466667	0.17
ENSMUSG00000038351	Sgsm2	small G protein signaling modulator 2 [Source:MGI Symbol;Acc:MGI:2144695]	1.191	0.25204	0.0482013	0.62734	yes	up	2.1	1.81	3.03	2.66	2.47	2.54	2.31333	2.55667
ENSMUSG00000059363	Fxn	frataxin [Source:MGI Symbol;Acc:MGI:1096879]	1.102	0.139546	0.0483927	0.628531	yes	up	37.23	38.65	34.54	39.21	36.8	43.63	36.8067	39.88
ENSMUSG00000032477	Cdc25a	cell division cycle 25A [Source:MGI Symbol;Acc:MGI:103198]	1.06	0.083967	0.0484692	0.628549	yes	up	25.35	25.65	26.38	29.69	27.43	26.83	25.7933	27.9833
ENSMUSG00000031796	Cfap20	cilia and flagella associated protein 20 [Source:MGI Symbol;Acc:MGI:107428]	1.085	0.117639	0.0484904	0.628501	yes	up	38.51	38.23	35.21	44.64	41.02	42.89	37.3167	42.85
ENSMUSG00000022200	Golph3	golgi phosphoprotein 3 [Source:MGI Symbol;Acc:MGI:1913879]	1.052	0.0724739	0.0485427	0.627884	yes	up	60.53	59.93	61.62	65.88	63.18	63.43	60.6933	64.1633
ENSMUSG00000029319	Coq2	coenzyme Q2 4-hydroxybenzoate polyprenyltransferase [Source:MGI Symbol;Acc:MGI:1919133]	1.159	0.212306	0.0486695	0.628554	yes	up	11.85	10.03	10.84	11.46	11.99	13.23	10.9067	12.2267
ENSMUSG00000107896	Gm8719	predicted pseudogene 8719 [Source:MGI Symbol;Acc:MGI:3647551]	1.598	0.67603	0.0487876	0.629109	yes	up	2.81	3.07	3.97	5.69	4.07	5.44	3.28333	5.06667
ENSMUSG00000028578	Caap1	caspase activity and apoptosis inhibitor 1 [Source:MGI Symbol;Acc:MGI:1915020]	1.179	0.238144	0.0488006	0.628955	yes	up	6.38	6.1	5.54	6.35	7.02	6.78	6.00667	6.71667
ENSMUSG00000034880	Mrpl34	mitochondrial ribosomal protein L34 [Source:MGI Symbol;Acc:MGI:2137227]	1.13	0.176671	0.0488445	0.628877	yes	up	62.76	57.47	60.6	66.87	62.43	68.34	60.2767	65.88
ENSMUSG00000028709	Mob3c	MOB kinase activator 3C [Source:MGI Symbol;Acc:MGI:2140623]	1.182	0.240887	0.04897	0.629525	yes	up	4.43	4.43	3.97	4.59	5.71	4.52	4.27667	4.94
ENSMUSG00000092283	Gm20412	predicted gene 20412 [Source:MGI Symbol;Acc:MGI:5141877]	1.904	0.929081	0.0490702	0.630169	yes	up	0.2	2.39	1.5	3.4	1.02	3.23	1.36333	2.55
ENSMUSG00000027109	Sp3	trans-acting transcription factor 3 [Source:MGI Symbol;Acc:MGI:1277166]	1.052	0.0737862	0.0492889	0.632009	yes	up	38.02	38.31	38.34	40.58	38.81	39.89	38.2233	39.76
ENSMUSG00000021403	Serpinb9b	serine (or cysteine) peptidase inhibitor, clade B, member 9b [Source:MGI Symbol;Acc:MGI:894668]	5.349	2.41926	0.0493845	0.632913	yes	up	0	0.13	0.02	0.14	0.08	0.12	0.05	0.113333
ENSMUSG00000041126	H2az2	H2A.Z histone variant 2 [Source:MGI Symbol;Acc:MGI:1924855]	1.13	0.176235	0.0495309	0.63382	yes	up	31.79	22.49	24.7	34.87	29.59	31.95	26.3267	32.1367
ENSMUSG00000034863	Ano8	anoctamin 8 [Source:MGI Symbol;Acc:MGI:2687327]	1.215	0.28138	0.049621	0.634649	yes	up	1.83	2.26	2.63	3.12	2.48	2.69	2.24	2.76333
ENSMUSG00000031201	Brcc3	BRCA1/BRCA2-containing complex, subunit 3 [Source:MGI Symbol;Acc:MGI:2389572]	1.106	0.145528	0.0496455	0.634639	yes	up	14.33	14.12	16.61	16.09	14.84	14.98	15.02	15.3033
ENSMUSG00000001763	Tspan33	tetraspanin 33 [Source:MGI Symbol;Acc:MGI:1919012]	2.082	1.05789	0.0496721	0.634657	yes	up	0.15	0.29	0.16	0.4	0.58	0.23	0.2	0.403333
ENSMUSG00000025764	Jade1	jade family PHD finger 1 [Source:MGI Symbol;Acc:MGI:1925835]	1.078	0.10773	0.0496785	0.634416	yes	up	12.61	10.87	11.8	11.25	13.06	12.27	11.76	12.1933
ENSMUSG00000020484	Xbp1	X-box binding protein 1 [Source:MGI Symbol;Acc:MGI:98970]	1.059	0.0820528	0.0497202	0.634627	yes	up	56.59	54.08	55.35	62.62	60.87	59.83	55.34	61.1067
ENSMUSG00000098374	Gm28043	predicted gene, 28043 [Source:MGI Symbol;Acc:MGI:5547779]	1.092	0.127284	0.0498838	0.636069	yes	up	6.41	5.9	5.86	5.89	7.1	6.99	6.05667	6.66
