# Supplementary material for: Arabinogalactan enhances Mycobacterium marinum virulence by suppressing host innate immune responses
Source: Front Immunol. 2022 Aug 26;13:879775. doi: 10.3389/fimmu.2022.879775 (PMC9459032; doi:10.3389/fimmu.2022.879775)
Supplement: Supplementary file 9 [file Table_5.xlsx]

## Sheet: 表达差异详情表
Gene_id	Gene name	Gene description	FC(EmbA/P962)	Log2FC(EmbA/P962)	Pvalue	Padjust	Significant	Regulate	P962_ATC_1	P962_ATC_2	P962_ATC_3	EmbA_ATC_1	EmbA_ATC_2	EmbA_ATC_3	P962	EmbA
ENSMUSG00000106106	CT010467.1	18s RNA, related sequence 5	0.72	-0.474734	3.51805e-78	2.94871e-74	yes	down	914.54	3196.91	1679.04	1042.08	1913.6	1157.89	1930.16	1371.19
ENSMUSG00000067575	Rpl35a-ps3	ribosomal protein L35A, pseudogene 3 [Source:MGI Symbol;Acc:MGI:3704473]	0.359	-1.47928	1.57251e-34	3.95409e-31	yes	down	177	379.67	283.02	16.46	40.46	215.72	279.897	90.88
ENSMUSG00000080875	Gm7332	predicted gene 7332 [Source:MGI Symbol;Acc:MGI:3643344]	0.324	-1.62675	6.90883e-29	1.15815e-25	yes	down	83.49	98.79	27.97	0	5.57	57.74	70.0833	21.1033
ENSMUSG00000083424	Rpl35a-ps4	ribosomal protein 35A, pseudogene 4 [Source:MGI Symbol;Acc:MGI:3650995]	0.475	-1.07394	4.34394e-28	6.82678e-25	yes	down	391.34	366.33	374.15	0.13	467.98	0.02	377.273	156.043
ENSMUSG00000082016	Pgam1-ps2	phosphoglycerate mutase 1, pseudogene 2 [Source:MGI Symbol;Acc:MGI:3645709]	0.689	-0.536823	1.72941e-25	2.28874e-22	yes	down	120.21	143.25	144.24	82	81.87	108.14	135.9	90.67
ENSMUSG00000022748	Cmss1	cms small ribosomal subunit 1 [Source:MGI Symbol;Acc:MGI:1913747]	0.815	-0.294919	4.33431e-23	4.73854e-20	yes	down	592.38	1911.23	1103.51	811.29	1268.63	811.8	1202.37	963.907
ENSMUSG00000035202	Lars2	leucyl-tRNA synthetase, mitochondrial [Source:MGI Symbol;Acc:MGI:2142973]	0.8	-0.322654	4.6285e-20	4.15656e-17	yes	down	32.81	82.1	51.82	40.47	55.66	41.23	55.5767	45.7867
ENSMUSG00000089675	Ugt1a8	UDP glucuronosyltransferase 1 family, polypeptide A8 [Source:MGI Symbol;Acc:MGI:3576090]	0.004	-7.85876	4.76803e-19	4.13421e-16	yes	down	2.15	0.43	0	0	0	0	0.86	0
ENSMUSG00000047454	Gphn	gephyrin [Source:MGI Symbol;Acc:MGI:109602]	0.796	-0.328337	1.02758e-15	7.38241e-13	yes	down	135.09	490.51	253.51	179.8	298.29	183.53	293.037	220.54
ENSMUSG00000079224	Gm6565	predicted gene 6565 [Source:MGI Symbol;Acc:MGI:3644755]	0.005	-7.54375	4.85176e-15	3.04994e-12	yes	down	0	15.35	9.7	0	0	0	8.35	0
ENSMUSG00000042870	Tom1	target of myb1 trafficking protein [Source:MGI Symbol;Acc:MGI:1338026]	0.715	-0.483486	5.22017e-14	3.05258e-11	yes	down	27.23	20.64	25.23	17.77	16.82	14.41	24.3667	16.3333
ENSMUSG00000106785	Gm42713	predicted gene 42713 [Source:MGI Symbol;Acc:MGI:5662850]	0.007	-7.07607	1.4157e-12	7.26485e-10	yes	down	3.41	0	1.67	0	0	0	1.69333	0
ENSMUSG00000027611	Procr	protein C receptor, endothelial [Source:MGI Symbol;Acc:MGI:104596]	0.858	-0.221652	4.47718e-12	2.08479e-09	yes	down	257.28	277.04	273.33	218.13	237.04	218.33	269.217	224.5
ENSMUSG00000078377	Gm4294	predicted gene 4294 [Source:MGI Symbol;Acc:MGI:3782472]	0.007	-7.18906	6.30251e-12	2.88139e-09	yes	down	6.11	0	3.36	0	0	0	3.15667	0
ENSMUSG00000078517	Emc1	ER membrane protein complex subunit 1 [Source:MGI Symbol;Acc:MGI:2443696]	0.673	-0.572003	1.64627e-11	7.13717e-09	yes	down	5.04	6.99	6.61	3.25	4.44	4.83	6.21333	4.17333
ENSMUSG00000032487	Ptgs2	prostaglandin-endoperoxide synthase 2 [Source:MGI Symbol;Acc:MGI:97798]	0.883	-0.179822	8.53615e-11	3.35377e-08	yes	down	272.51	278.31	305.51	243.95	254.58	256.5	285.443	251.677
ENSMUSG00000100153	Ppp1ccb	protein phosphatase 1 catalytic subunit gamma B [Source:MGI Symbol;Acc:MGI:3647492]	0.679	-0.558825	1.174e-10	4.47277e-08	yes	down	45.69	36.52	30.96	27.41	23.96	23.68	37.7233	25.0167
ENSMUSG00000069008	Gm5537	predicted gene 5537 [Source:MGI Symbol;Acc:MGI:3643179]	0.776	-0.366392	2.55741e-10	8.80905e-08	yes	down	65.28	50.09	41.62	43.92	27.79	45.85	52.33	39.1867
ENSMUSG00000106566	Gm43836	predicted gene 43836 [Source:MGI Symbol;Acc:MGI:5663973]	0.378	-1.4027	3.43216e-10	1.15069e-07	yes	down	75.83	0	50.88	44.64	0	0	42.2367	14.88
ENSMUSG00000113136	Gm19951	predicted gene, 19951 [Source:MGI Symbol;Acc:MGI:5012136]	0.776	-0.366498	5.6304e-10	1.86285e-07	yes	down	50.75	189.27	83.86	64.44	123.39	58.18	107.96	82.0033
ENSMUSG00000090171	Ugt1a2	UDP glucuronosyltransferase 1 family, polypeptide A2 [Source:MGI Symbol;Acc:MGI:3576049]	0.008	-6.93081	5.70834e-10	1.86411e-07	yes	down	0.93	0.43	0	0	0	0	0.453333	0
ENSMUSG00000106517	Gm42634	predicted gene 42634 [Source:MGI Symbol;Acc:MGI:5662771]	0.555	-0.84964	8.32511e-10	2.61669e-07	yes	down	100.94	158.65	43.82	20.13	66.75	66.77	101.137	51.2167
ENSMUSG00000032802	Srxn1	sulfiredoxin 1 homolog (S. cerevisiae) [Source:MGI Symbol;Acc:MGI:104971]	0.864	-0.210458	3.38082e-09	9.77133e-07	yes	down	73.53	76.88	86.65	68.8	67.77	70.39	79.02	68.9867
ENSMUSG00000083405	Gm15725	predicted gene 15725 [Source:MGI Symbol;Acc:MGI:3833682]	0.009	-6.75219	6.30952e-09	1.74344e-06	yes	down	0	0	2.79	0	0	0	0.93	0
ENSMUSG00000005413	Hmox1	heme oxygenase 1 [Source:MGI Symbol;Acc:MGI:96163]	0.888	-0.171512	9.13924e-09	2.47103e-06	yes	down	439.13	460.19	473.03	390.91	418.49	397.97	457.45	402.457
ENSMUSG00000058427	Cxcl2	chemokine (C-X-C motif) ligand 2 [Source:MGI Symbol;Acc:MGI:1340094]	0.89	-0.167351	1.1125e-08	2.94462e-06	yes	down	776.82	840.77	905.15	714.56	779.36	735.96	840.913	743.293
ENSMUSG00000028645	Slc2a1	solute carrier family 2 (facilitated glucose transporter), member 1 [Source:MGI Symbol;Acc:MGI:95755]	0.889	-0.170355	1.25869e-08	3.29685e-06	yes	down	202.03	193.43	209.35	179.57	173.38	185.67	201.603	179.54
ENSMUSG00000037411	Serpine1	serine (or cysteine) peptidase inhibitor, clade E, member 1 [Source:MGI Symbol;Acc:MGI:97608]	0.855	-0.226316	1.28051e-08	3.31941e-06	yes	down	48.25	44.78	52.59	42.93	39.54	41.21	48.54	41.2267
ENSMUSG00000058447	Gm26920	predicted gene, 26920 [Source:MGI Symbol;Acc:MGI:5504035]	0.252	-1.98698	1.43916e-08	3.65532e-06	yes	down	4.84	7.25	7.64	2.88	0.66	3.49	6.57667	2.34333
ENSMUSG00000038067	Csf3	colony stimulating factor 3 (granulocyte) [Source:MGI Symbol;Acc:MGI:1339751]	0.839	-0.252477	1.95465e-08	4.81859e-06	yes	down	72.77	74.39	77.85	59.42	64.08	64.85	75.0033	62.7833
ENSMUSG00000108815	Gm49388	predicted gene, 49388 [Source:MGI Symbol;Acc:MGI:6121614]	0.684	-0.54836	4.82754e-08	1.12397e-05	yes	down	4.42	4.41	3.72	1.91	2.91	3.58	4.18333	2.8
ENSMUSG00000094410	Gm38394	predicted gene, 38394 [Source:MGI Symbol;Acc:MGI:5614057]	0.63	-0.667403	6.09438e-08	1.38057e-05	yes	down	1.83	2.02	0.27	0	1.77	0.81	1.37333	0.86
ENSMUSG00000046879	Irgm1	immunity-related GTPase family M member 1 [Source:MGI Symbol;Acc:MGI:107567]	0.842	-0.247421	9.36517e-08	2.03006e-05	yes	down	45.58	42.68	38.35	36.18	35.86	34.47	42.2033	35.5033
ENSMUSG00000027580	Helz2	helicase with zinc finger 2, transcriptional coactivator [Source:MGI Symbol;Acc:MGI:2385169]	0.876	-0.191016	1.08789e-07	2.33803e-05	yes	down	21.95	19.95	18.71	18.38	17.39	17.55	20.2033	17.7733
ENSMUSG00000089704	Galnt2	polypeptide N-acetylgalactosaminyltransferase 2 [Source:MGI Symbol;Acc:MGI:894694]	0.664	-0.591243	1.21908e-07	2.57595e-05	yes	down	5.27	3.7	4.59	3.46	2.76	3.02	4.52	3.08
ENSMUSG00000116378	Gcat	glycine C-acetyltransferase (2-amino-3-ketobutyrate-coenzyme A ligase) [Source:MGI Symbol;Acc:MGI:1349389]	0.637	-0.651026	1.26183e-07	2.6222e-05	yes	down	9.42	10.16	8.04	7.62	6.31	3.6	9.20667	5.84333
ENSMUSG00000088088	Rmrp	RNA component of mitochondrial RNAase P [Source:MGI Symbol;Acc:MGI:97937]	0.287	-1.79912	1.28598e-07	2.62893e-05	yes	down	24.56	178.23	38.66	1.85	49.69	7.09	80.4833	19.5433
ENSMUSG00000070327	Rnf213	ring finger protein 213 [Source:MGI Symbol;Acc:MGI:1289196]	0.898	-0.154715	1.77233e-07	3.56522e-05	yes	down	85.14	79.54	75.76	72.05	74.48	74.12	80.1467	73.55
ENSMUSG00000091993	B930036N10Rik	RIKEN cDNA B930036N10 gene [Source:MGI Symbol;Acc:MGI:3702496]	0.169	-2.56119	1.78722e-07	3.56664e-05	yes	down	0.21	0.48	0.5	0	0.21	0	0.396667	0.07
ENSMUSG00000021701	Plk2	polo like kinase 2 [Source:MGI Symbol;Acc:MGI:1099790]	0.904	-0.145836	1.8984e-07	3.75868e-05	yes	down	393.72	408.8	427.24	353.98	390.11	364.38	409.92	369.49
ENSMUSG00000006932	Ctnnb1	catenin (cadherin associated protein), beta 1 [Source:MGI Symbol;Acc:MGI:88276]	0.897	-0.156766	2.76308e-07	5.38587e-05	yes	down	238.46	233.41	227.11	199.49	204.5	214.86	232.993	206.283
ENSMUSG00000105078	Vamp9	vesicle-associated membrane protein 9 [Source:MGI Symbol;Acc:MGI:5595070]	0.862	-0.214859	3.29902e-07	6.28438e-05	yes	down	16.25	13.95	14.76	13.16	12.89	12.53	14.9867	12.86
ENSMUSG00000005125	Ndrg1	N-myc downstream regulated gene 1 [Source:MGI Symbol;Acc:MGI:1341799]	0.856	-0.224128	5.07513e-07	9.38339e-05	yes	down	36.51	31.62	37.43	29.5	28.62	32.71	35.1867	30.2767
ENSMUSG00000107068	Gm42742	predicted gene 42742 [Source:MGI Symbol;Acc:MGI:5662879]	0.647	-0.628286	5.68913e-07	0.000103662	yes	down	11.27	12.62	12.89	1.19	10.45	13.6	12.26	8.41333
ENSMUSG00000027737	Slc7a11	solute carrier family 7 (cationic amino acid transporter, y+ system), member 11 [Source:MGI Symbol;Acc:MGI:1347355]	0.891	-0.167268	7.05448e-07	0.000127615	yes	down	32.98	31.59	33.67	28.52	26.67	29.25	32.7467	28.1467
ENSMUSG00000022126	Acod1	aconitate decarboxylase 1 [Source:MGI Symbol;Acc:MGI:103206]	0.907	-0.140353	8.07551e-07	0.000142999	yes	down	407.39	383.79	394.65	358.69	353.99	357.82	395.277	356.833
ENSMUSG00000027333	Smox	spermine oxidase [Source:MGI Symbol;Acc:MGI:2445356]	0.893	-0.163667	1.20091e-06	0.000209701	yes	down	161.44	158.42	160.92	141.17	131.74	151.09	160.26	141.333
ENSMUSG00000068206	Pick1	protein interacting with C kinase 1 [Source:MGI Symbol;Acc:MGI:894645]	0.679	-0.55847	1.23241e-06	0.000213718	yes	down	11.34	10.27	10.25	7.08	7.52	5.76	10.62	6.78667
ENSMUSG00000035373	Ccl7	chemokine (C-C motif) ligand 7 [Source:MGI Symbol;Acc:MGI:99512]	0.884	-0.17838	1.54361e-06	0.000262257	yes	down	306.57	308.12	317.76	257.72	282.68	266.9	310.817	269.1
ENSMUSG00000036181	H1f2	H1.2 linker histone, cluster member [Source:MGI Symbol;Acc:MGI:1931526]	0.804	-0.315055	1.595e-06	0.000269169	yes	down	30.72	28.19	35.98	25.09	23.91	26.77	31.63	25.2567
ENSMUSG00000028063	Lmna	lamin A [Source:MGI Symbol;Acc:MGI:96794]	0.91	-0.13591	1.61478e-06	0.000270691	yes	down	497.12	497.57	531.58	456.86	457.4	472.14	508.757	462.133
ENSMUSG00000030208	Emp1	epithelial membrane protein 1 [Source:MGI Symbol;Acc:MGI:107941]	0.907	-0.140735	2.09635e-06	0.000344528	yes	down	258.24	259.95	291.47	238.93	229.51	254.33	269.887	240.923
ENSMUSG00000094497	Gm8210	predicted pseudogene 8210 [Source:MGI Symbol;Acc:MGI:3643593]	0.89	-0.168335	2.25774e-06	0.000368642	yes	down	762.37	1185.62	891.38	721.16	898.44	780.91	946.457	800.17
ENSMUSG00000078153	Psme2b	protease (prosome, macropain) activator subunit 2B [Source:MGI Symbol;Acc:MGI:1341073]	0.256	-1.96703	2.44039e-06	0.000395894	yes	down	2.76	2.15	3.56	0.89	0.81	0.41	2.82333	0.703333
ENSMUSG00000006445	Epha2	Eph receptor A2 [Source:MGI Symbol;Acc:MGI:95278]	0.883	-0.179887	2.46957e-06	0.000398059	yes	down	43.53	38.69	44.06	38.34	34.45	39.07	42.0933	37.2867
ENSMUSG00000036466	Megf11	multiple EGF-like-domains 11 [Source:MGI Symbol;Acc:MGI:1920951]	0.826	-0.275995	2.72646e-06	0.000436668	yes	down	4.07	3.92	4.14	3.44	3.61	2.97	4.04333	3.34
ENSMUSG00000034422	Parp14	poly (ADP-ribose) polymerase family, member 14 [Source:MGI Symbol;Acc:MGI:1919489]	0.855	-0.225937	3.75702e-06	0.000576038	yes	down	11.28	9.57	9.07	8.63	8.92	8.2	9.97333	8.58333
ENSMUSG00000051510	Mafg	v-maf musculoaponeurotic fibrosarcoma oncogene family, protein G (avian) [Source:MGI Symbol;Acc:MGI:96911]	0.876	-0.190706	4.32503e-06	0.000647338	yes	down	40.34	33.82	37.07	27.51	32.03	31.92	37.0767	30.4867
ENSMUSG00000015837	Sqstm1	sequestosome 1 [Source:MGI Symbol;Acc:MGI:107931]	0.918	-0.123012	4.49187e-06	0.000668332	yes	down	926.48	909.06	976.79	859.07	857.8	865.08	937.443	860.65
ENSMUSG00000114114	Gm48499	predicted gene, 48499 [Source:MGI Symbol;Acc:MGI:6098025]	0.351	-1.50862	5.04367e-06	0.000746018	yes	down	0.86	1.69	1.97	0.13	0.18	1.24	1.50667	0.516667
ENSMUSG00000020250	Txnrd1	thioredoxin reductase 1 [Source:MGI Symbol;Acc:MGI:1354175]	0.911	-0.134154	6.23583e-06	0.000906358	yes	down	216.62	219.75	221.01	203.63	200.94	199.59	219.127	201.387
ENSMUSG00000093392	Gm6061	predicted gene 6061 [Source:MGI Symbol;Acc:MGI:3648621]	0.336	-1.57189	6.28522e-06	0.000908286	yes	down	10.67	12.89	6.1	1.5	4.68	3.18	9.88667	3.12
ENSMUSG00000041729	Coro2b	coronin, actin binding protein, 2B [Source:MGI Symbol;Acc:MGI:2444283]	0.819	-0.287941	6.62327e-06	0.000940915	yes	down	67.5	53.48	54.02	45.81	44.55	48.69	58.3333	46.35
ENSMUSG00000112023	Lilr4b	leukocyte immunoglobulin-like receptor, subfamily B, member 4B [Source:MGI Symbol;Acc:MGI:102702]	0.91	-0.135797	1.05515e-05	0.00142644	yes	down	222.58	216.38	233.97	195.56	205.09	200.84	224.31	200.497
ENSMUSG00000043421	Hilpda	hypoxia inducible lipid droplet associated [Source:MGI Symbol;Acc:MGI:1916823]	0.878	-0.187554	1.11417e-05	0.00148232	yes	down	139.23	143.15	147.76	124.46	128.11	119.79	143.38	124.12
ENSMUSG00000044285	Ubb-ps	ubiquitin B, pseudogene [Source:MGI Symbol;Acc:MGI:3037679]	0.886	-0.174189	1.41764e-05	0.00180947	yes	down	280.53	265.84	282.19	237.63	230.39	248.15	276.187	238.723
ENSMUSG00000053877	Srcap	Snf2-related CREBBP activator protein [Source:MGI Symbol;Acc:MGI:2444036]	0.905	-0.144301	1.74022e-05	0.002177	yes	down	29.53	21.51	25	20.67	27.24	23.97	25.3467	23.96
ENSMUSG00000058755	Osm	oncostatin M [Source:MGI Symbol;Acc:MGI:104749]	0.89	-0.168734	1.7911e-05	0.00220771	yes	down	62.37	65.84	68.12	52.48	60.28	61.88	65.4433	58.2133
ENSMUSG00000018476	Kdm6b	KDM1 lysine (K)-specific demethylase 6B [Source:MGI Symbol;Acc:MGI:2448492]	0.888	-0.171399	2.65583e-05	0.00321062	yes	down	16.94	18.32	18.22	15.62	16.09	15.47	17.8267	15.7267
ENSMUSG00000079575	Rbpj-ps3	recombination signal binding protein for immunoglobulin kappa J region, pseudogene 3 [Source:MGI Symbol;Acc:MGI:96525]	0.905	-0.144771	2.84225e-05	0.00340325	yes	down	191.48	178.29	180.81	163.35	161.58	168.82	183.527	164.583
ENSMUSG00000093752	Gm20716	predicted gene 20716 [Source:MGI Symbol;Acc:MGI:5313163]	0.89	-0.168425	2.87389e-05	0.00342484	yes	down	35.18	35.88	33.38	33.1	32.75	31.55	34.8133	32.4667
ENSMUSG00000072663	Spef2	sperm flagellar 2 [Source:MGI Symbol;Acc:MGI:2443727]	0.922	-0.117651	3.27344e-05	0.0038284	yes	down	25.82	22.58	25.14	23.1	22.92	22.25	24.5133	22.7567
ENSMUSG00000026981	Il1rn	interleukin 1 receptor antagonist [Source:MGI Symbol;Acc:MGI:96547]	0.827	-0.274023	3.33846e-05	0.00385071	yes	down	31.51	30.65	29.88	27.79	28.43	23.79	30.68	26.67
ENSMUSG00000020422	Tns3	tensin 3 [Source:MGI Symbol;Acc:MGI:2443012]	0.913	-0.131342	3.36507e-05	0.00386369	yes	down	47.5	46.81	48.42	43.86	42.97	43.57	47.5767	43.4667
ENSMUSG00000014599	Csf1	colony stimulating factor 1 (macrophage) [Source:MGI Symbol;Acc:MGI:1339753]	0.847	-0.240131	3.47396e-05	0.00397058	yes	down	14.51	13.62	15.49	12.44	11.69	12.47	14.54	12.2
ENSMUSG00000026728	Vim	vimentin [Source:MGI Symbol;Acc:MGI:98932]	0.93	-0.104587	4.47823e-05	0.0050723	yes	down	1996.01	1991.47	2258.83	1923.25	1901.66	1991.02	2082.1	1938.64
ENSMUSG00000105055	Gm43079	predicted gene 43079 [Source:MGI Symbol;Acc:MGI:5663216]	0.089	-3.48269	5.41395e-05	0.00605039	yes	down	1.9	3.45	1.38	0.35	0	0.16	2.24333	0.17
ENSMUSG00000038518	Jarid2	jumonji, AT rich interactive domain 2 [Source:MGI Symbol;Acc:MGI:104813]	0.864	-0.211044	6.65724e-05	0.00730988	yes	down	24.81	71.55	38.56	28.3	39.54	29.65	44.9733	32.4967
ENSMUSG00000102422	Iqschfp	Iqcj and Schip1 fusion protein [Source:MGI Symbol;Acc:MGI:5439400]	0.519	-0.945438	6.7146e-05	0.00730903	yes	down	2.12	1.27	1.74	0.37	1.05	1.22	1.71	0.88
ENSMUSG00000036833	Pnpla7	patatin-like phospholipase domain containing 7 [Source:MGI Symbol;Acc:MGI:2385325]	0.914	-0.129684	7.01629e-05	0.00760451	yes	down	62.61	57.79	65.41	59.13	53.79	59.53	61.9367	57.4833
ENSMUSG00000110386	Gm42031	predicted gene, 42031 [Source:MGI Symbol;Acc:MGI:5624916]	0.815	-0.295051	7.07549e-05	0.00763576	yes	down	21.56	22.81	20.71	17.49	16.12	18.71	21.6933	17.44
ENSMUSG00000020806	Rhbdf2	rhomboid 5 homolog 2 [Source:MGI Symbol;Acc:MGI:2442473]	0.899	-0.153291	7.77702e-05	0.00828615	yes	down	39.29	40.11	45.15	36.23	35.47	38.06	41.5167	36.5867
ENSMUSG00000022265	Ank	progressive ankylosis [Source:MGI Symbol;Acc:MGI:3045421]	0.815	-0.295865	8.16741e-05	0.00859287	yes	down	12.15	11.45	10.87	8.9	9.65	8.96	11.49	9.17
ENSMUSG00000061477	Rps7	ribosomal protein S7 [Source:MGI Symbol;Acc:MGI:1333818]	0.924	-0.114717	8.63044e-05	0.00904218	yes	down	1069.02	1061.96	1045.76	997.05	904.42	987.89	1058.91	963.12
ENSMUSG00000026142	Rhbdd1	rhomboid domain containing 1 [Source:MGI Symbol;Acc:MGI:1924117]	0.87	-0.201021	8.90712e-05	0.00925494	yes	down	18.68	18.39	17.61	17.01	15.23	15.24	18.2267	15.8267
ENSMUSG00000034855	Cxcl10	chemokine (C-X-C motif) ligand 10 [Source:MGI Symbol;Acc:MGI:1352450]	0.895	-0.159649	9.9378e-05	0.0101994	yes	down	146.19	133.96	146.65	128.48	139.41	122.9	142.267	130.263
ENSMUSG00000008668	Rps18	ribosomal protein S18 [Source:MGI Symbol;Acc:MGI:98146]	0.882	-0.181395	9.98705e-05	0.0102083	yes	down	199.88	174.48	192.22	173.29	132.34	169.19	188.86	158.273
ENSMUSG00000115463	Gm49356	predicted gene, 49356 [Source:MGI Symbol;Acc:MGI:6121562]	0.815	-0.295754	0.000111836	0.0113392	yes	down	6.63	9.12	6.04	5.95	5.5	7.23	7.26333	6.22667
ENSMUSG00000020638	Cmpk2	cytidine monophosphate (UMP-CMP) kinase 2, mitochondrial [Source:MGI Symbol;Acc:MGI:99830]	0.871	-0.198935	0.000117535	0.0118691	yes	down	19.84	20.82	19.23	19.5	20.17	17.44	19.9633	19.0367
ENSMUSG00000041324	Inhba	inhibin beta-A [Source:MGI Symbol;Acc:MGI:96570]	0.613	-0.706745	0.000119927	0.0120623	yes	down	1.49	1.18	1.35	0.88	0.94	0.79	1.34	0.87
ENSMUSG00000024812	Tjp2	tight junction protein 2 [Source:MGI Symbol;Acc:MGI:1341872]	0.888	-0.171596	0.000122377	0.0122597	yes	down	19.67	19.48	19.91	17.53	18.17	16.65	19.6867	17.45
ENSMUSG00000049130	C5ar1	complement component 5a receptor 1 [Source:MGI Symbol;Acc:MGI:88232]	0.906	-0.142536	0.000131151	0.0130347	yes	down	124.54	107.06	135.81	99.55	104.36	118.66	122.47	107.523
ENSMUSG00000017652	Cd40	CD40 antigen [Source:MGI Symbol;Acc:MGI:88336]	0.866	-0.207939	0.000135365	0.0134006	yes	down	64.92	61.95	64.65	52.97	46.41	54.04	63.84	51.14
ENSMUSG00000029478	Ncor2	nuclear receptor co-repressor 2 [Source:MGI Symbol;Acc:MGI:1337080]	0.905	-0.14366	0.000141607	0.0138549	yes	down	29.46	26.37	28.04	30	27.25	25.44	27.9567	27.5633
ENSMUSG00000024483	Ankhd1	ankyrin repeat and KH domain containing 1 [Source:MGI Symbol;Acc:MGI:1921733]	0.895	-0.160113	0.00014312	0.0138948	yes	down	27.13	34.39	25.22	30.59	29.78	29.48	28.9133	29.95
ENSMUSG00000062593	Gm49339	predicted gene, 49339 [Source:MGI Symbol;Acc:MGI:6121530]	0.918	-0.123482	0.000150521	0.014446	yes	down	251.27	245.29	269.21	234.46	232.09	235.14	255.257	233.897
ENSMUSG00000000555	Itga5	integrin alpha 5 (fibronectin receptor alpha) [Source:MGI Symbol;Acc:MGI:96604]	0.924	-0.114708	0.000161174	0.0152358	yes	down	147.41	134.66	134.86	132.31	129.57	122.83	138.977	128.237
ENSMUSG00000046733	Gprc5a	G protein-coupled receptor, family C, group 5, member A [Source:MGI Symbol;Acc:MGI:1891250]	0.847	-0.23884	0.000163003	0.015351	yes	down	21.48	23.07	23.85	19.95	20.08	17.82	22.8	19.2833
ENSMUSG00000028599	Tnfrsf1b	tumor necrosis factor receptor superfamily, member 1b [Source:MGI Symbol;Acc:MGI:1314883]	0.911	-0.135237	0.000165614	0.0155387	yes	down	51.08	49.79	50.4	46.42	42.12	44.94	50.4233	44.4933
ENSMUSG00000096764	Gm21985	predicted gene 21985 [Source:MGI Symbol;Acc:MGI:5439454]	0.584	-0.774914	0.000167287	0.0155794	yes	down	1.21	2.64	0.98	1.51	0.59	0.77	1.61	0.956667
ENSMUSG00000022443	Myh9	myosin, heavy polypeptide 9, non-muscle [Source:MGI Symbol;Acc:MGI:107717]	0.934	-0.0990777	0.000173272	0.0160773	yes	down	274.58	268.67	273.06	259.9	244.42	260.13	272.103	254.817
ENSMUSG00000000628	Hk2	hexokinase 2 [Source:MGI Symbol;Acc:MGI:1315197]	0.903	-0.147349	0.000175603	0.0162336	yes	down	28.32	28.39	32.46	27.71	25.87	27	29.7233	26.86
ENSMUSG00000044098	Rsbn1	rosbin, round spermatid basic protein 1 [Source:MGI Symbol;Acc:MGI:2444993]	0.888	-0.171756	0.000178118	0.0164058	yes	down	16.37	19.29	17.5	14.04	16.36	15.56	17.72	15.32
ENSMUSG00000034312	Iqsec1	IQ motif and Sec7 domain 1 [Source:MGI Symbol;Acc:MGI:1196356]	0.873	-0.195889	0.000189699	0.0170967	yes	down	11.22	12.4	12.12	10.04	12.88	10.79	11.9133	11.2367
ENSMUSG00000037820	Tgm2	transglutaminase 2, C polypeptide [Source:MGI Symbol;Acc:MGI:98731]	0.808	-0.30686	0.000191049	0.0170352	yes	down	8.76	8.23	7.66	6.65	6.92	6.38	8.21667	6.65
ENSMUSG00000024190	Dusp1	dual specificity phosphatase 1 [Source:MGI Symbol;Acc:MGI:105120]	0.917	-0.125217	0.000194703	0.0172997	yes	down	133.27	139.09	152.71	129.02	127.78	132.49	141.69	129.763
ENSMUSG00000023034	Nr4a1	nuclear receptor subfamily 4, group A, member 1 [Source:MGI Symbol;Acc:MGI:1352454]	0.838	-0.25422	0.000200951	0.017606	yes	down	15.67	19.09	17.92	14.76	15.17	13.95	17.56	14.6267
ENSMUSG00000052684	Jun	jun proto-oncogene [Source:MGI Symbol;Acc:MGI:96646]	0.924	-0.113478	0.000211401	0.0182669	yes	down	151.81	151.49	168.96	143.76	142.32	149.69	157.42	145.257
ENSMUSG00000017002	Slpi	secretory leukocyte peptidase inhibitor [Source:MGI Symbol;Acc:MGI:109297]	0.927	-0.109603	0.000218217	0.0187272	yes	down	1287.05	1251.41	1233.79	1093.76	1062.43	1177.89	1257.42	1111.36
ENSMUSG00000020826	Nos2	nitric oxide synthase 2, inducible [Source:MGI Symbol;Acc:MGI:97361]	0.891	-0.166466	0.000219186	0.0187463	yes	down	22.02	19.31	21.14	18.89	17.42	19.21	20.8233	18.5067
ENSMUSG00000028649	Macf1	microtubule-actin crosslinking factor 1 [Source:MGI Symbol;Acc:MGI:108559]	0.923	-0.115681	0.000222135	0.0188702	yes	down	46.14	43.89	47.31	42.04	42.4	41.04	45.78	41.8267
ENSMUSG00000027995	Tlr2	toll-like receptor 2 [Source:MGI Symbol;Acc:MGI:1346060]	0.923	-0.116324	0.00022279	0.0188622	yes	down	128.86	125.47	129.15	117.34	114.66	120.57	127.827	117.523
ENSMUSG00000042677	Zc3h12a	zinc finger CCCH type containing 12A [Source:MGI Symbol;Acc:MGI:2385891]	0.917	-0.125595	0.000224814	0.0189696	yes	down	95.44	88.23	98.66	90.91	82.72	86.61	94.11	86.7467
ENSMUSG00000038880	Mrps34	mitochondrial ribosomal protein S34 [Source:MGI Symbol;Acc:MGI:1930188]	0.88	-0.184574	0.000225009	0.0189226	yes	down	95.79	101.36	101.1	89.1	77.56	91.9	99.4167	86.1867
ENSMUSG00000031596	Slc7a2	solute carrier family 7 (cationic amino acid transporter, y+ system), member 2 [Source:MGI Symbol;Acc:MGI:99828]	0.886	-0.174471	0.000262078	0.0214657	yes	down	23.29	18.33	20.18	19.12	17.45	17.43	20.6	18
ENSMUSG00000029530	Ccr9	chemokine (C-C motif) receptor 9 [Source:MGI Symbol;Acc:MGI:1341902]	0.918	-0.123332	0.000268815	0.0218044	yes	down	55.47	51.53	55.6	49.26	48.06	51.42	54.2	49.58
ENSMUSG00000041958	Pigs	phosphatidylinositol glycan anchor biosynthesis, class S [Source:MGI Symbol;Acc:MGI:2687325]	0.889	-0.169007	0.000279739	0.0224014	yes	down	35.09	36.45	33.52	30.09	30.67	32.32	35.02	31.0267
ENSMUSG00000015501	Hivep2	human immunodeficiency virus type I enhancer binding protein 2 [Source:MGI Symbol;Acc:MGI:1338076]	0.885	-0.176027	0.000279971	0.0223488	yes	down	6.86	6.73	7.23	6	6.01	6.32	6.94	6.11
ENSMUSG00000052837	Junb	jun B proto-oncogene [Source:MGI Symbol;Acc:MGI:96647]	0.926	-0.110494	0.000293193	0.0232566	yes	down	299.24	311.09	318.39	284.76	280.51	290.44	309.573	285.237
ENSMUSG00000027293	Ehd4	EH-domain containing 4 [Source:MGI Symbol;Acc:MGI:1919619]	0.908	-0.139898	0.000298614	0.0236121	yes	down	39.3	41.34	39.03	36.98	34.87	36.12	39.89	35.99
ENSMUSG00000069270	H2ac6	H2A clustered histone 6 [Source:MGI Symbol;Acc:MGI:2448287]	0.487	-1.03867	0.000303838	0.023875	yes	down	1.2	1.13	0.96	0.5	0.58	0.51	1.09667	0.53
ENSMUSG00000070733	Fryl	FRY like transcription coactivator [Source:MGI Symbol;Acc:MGI:1919563]	0.828	-0.27243	0.000307145	0.0240597	yes	down	5.98	7.07	7.21	5.01	4.91	4.24	6.75333	4.72
ENSMUSG00000089640	Gm6397	predicted gene 6397 [Source:MGI Symbol;Acc:MGI:3648542]	0.161	-2.63344	0.000313285	0.0243887	yes	down	0.94	0.8	0.81	0	0	0.37	0.85	0.123333
ENSMUSG00000026628	Atf3	activating transcription factor 3 [Source:MGI Symbol;Acc:MGI:109384]	0.925	-0.111748	0.000332819	0.0253598	yes	down	223.14	228.13	236.09	207.59	212.8	219.3	229.12	213.23
ENSMUSG00000113395	Gm48365	predicted gene, 48365 [Source:MGI Symbol;Acc:MGI:6097836]	0.53	-0.917284	0.000335329	0.0254738	yes	down	1.26	1.09	1.16	0.38	0.68	0.79	1.17	0.616667
ENSMUSG00000024773	Atg2a	autophagy related 2A [Source:MGI Symbol;Acc:MGI:1916291]	0.903	-0.147238	0.000335401	0.0254026	yes	down	26.69	23.47	24.98	23.54	24.91	20.36	25.0467	22.9367
ENSMUSG00000020262	Adarb1	adenosine deaminase, RNA-specific, B1 [Source:MGI Symbol;Acc:MGI:891999]	0.62	-0.689171	0.000400705	0.0300768	yes	down	0.71	0.94	1.07	0.68	0.68	0.68	0.906667	0.68
ENSMUSG00000101970	1810026B05Rik	RIKEN cDNA 1810026B05 gene [Source:MGI Symbol;Acc:MGI:1916420]	0.595	-0.749774	0.000404683	0.030285	yes	down	8.29	9.25	10.52	8.61	5.93	6.11	9.35333	6.88333
ENSMUSG00000025473	Adam8	a disintegrin and metallopeptidase domain 8 [Source:MGI Symbol;Acc:MGI:107825]	0.926	-0.11124	0.000419384	0.0310159	yes	down	137.63	137.63	142.92	132.5	123.43	134.28	139.393	130.07
ENSMUSG00000064193	Gm4735	predicted gene 4735 [Source:MGI Symbol;Acc:MGI:3645521]	0.927	-0.108865	0.000420579	0.0310131	yes	down	421.19	421.47	417.38	391.02	364	402.59	420.013	385.87
ENSMUSG00000034135	Sik3	SIK family kinase 3 [Source:MGI Symbol;Acc:MGI:2446296]	0.911	-0.134433	0.00042059	0.0309232	yes	down	36.67	32.76	33.95	32.44	29.59	31.19	34.46	31.0733
ENSMUSG00000008730	Hipk1	homeodomain interacting protein kinase 1 [Source:MGI Symbol;Acc:MGI:1314873]	0.928	-0.107467	0.000476113	0.0345011	yes	down	69.16	62.65	67.06	61.57	61.64	61.87	66.29	61.6933
ENSMUSG00000026288	Inpp5d	inositol polyphosphate-5-phosphatase D [Source:MGI Symbol;Acc:MGI:107357]	0.922	-0.117556	0.00048839	0.0351879	yes	down	93.85	90.82	84.85	88.56	87.01	73.93	89.84	83.1667
ENSMUSG00000022565	Plec	plectin [Source:MGI Symbol;Acc:MGI:1277961]	0.936	-0.0952975	0.000527073	0.0376513	yes	down	89.24	84.05	85.55	82.23	79.19	80.45	86.28	80.6233
ENSMUSG00000096740	Lbhd1	LBH domain containing 1 [Source:MGI Symbol;Acc:MGI:5516029]	0.736	-0.443191	0.000550079	0.0388532	yes	down	3.38	2.22	3.51	1.7	2.76	3.44	3.03667	2.63333
ENSMUSG00000006517	Mvd	mevalonate (diphospho) decarboxylase [Source:MGI Symbol;Acc:MGI:2179327]	0.879	-0.186421	0.000557584	0.0391633	yes	down	28.67	28.95	30.52	26.71	25.2	26.81	29.38	26.24
ENSMUSG00000027800	Tm4sf1	transmembrane 4 superfamily member 1 [Source:MGI Symbol;Acc:MGI:104678]	0.897	-0.156187	0.000580267	0.0404178	yes	down	90.83	86.84	107.02	82.06	80.47	87.97	94.8967	83.5
ENSMUSG00000001473	Tubb6	tubulin, beta 6 class V [Source:MGI Symbol;Acc:MGI:1915201]	0.925	-0.111785	0.000584909	0.0402946	yes	down	187.73	189.25	187.54	172.57	170.61	176.04	188.173	173.073
ENSMUSG00000005580	Adcy9	adenylate cyclase 9 [Source:MGI Symbol;Acc:MGI:108450]	0.869	-0.202382	0.000584968	0.0401886	yes	down	19.7	16.87	21.83	17.04	18.6	18.82	19.4667	18.1533
ENSMUSG00000027276	Jag1	jagged 1 [Source:MGI Symbol;Acc:MGI:1095416]	0.897	-0.15735	0.000615737	0.0421872	yes	down	15.99	16.89	17.06	14.66	15.3	14.48	16.6467	14.8133
ENSMUSG00000030142	Clec4e	C-type lectin domain family 4, member e [Source:MGI Symbol;Acc:MGI:1861232]	0.93	-0.105112	0.00062211	0.042508	yes	down	223.9	230.92	220.89	215.46	205.38	212.15	225.237	210.997
ENSMUSG00000023830	Igf2r	insulin-like growth factor 2 receptor [Source:MGI Symbol;Acc:MGI:96435]	0.781	-0.355759	0.000623016	0.0424546	yes	down	2.13	2.02	2.26	1.95	1.52	1.53	2.13667	1.66667
ENSMUSG00000029379	Cxcl3	chemokine (C-X-C motif) ligand 3 [Source:MGI Symbol;Acc:MGI:3037818]	0.891	-0.167131	0.000660928	0.0445551	yes	down	89.01	89.62	90.14	81.11	81.54	75.17	89.59	79.2733
ENSMUSG00000078887	Gm6710	predicted gene 6710 [Source:MGI Symbol;Acc:MGI:3779623]	0.156	-2.67615	0.000677701	0.0455636	yes	down	0.37	1.05	0.47	0.1	0.12	0	0.63	0.0733333
ENSMUSG00000020641	Rsad2	radical S-adenosyl methionine domain containing 2 [Source:MGI Symbol;Acc:MGI:1929628]	0.934	-0.0991507	0.000685032	0.0458115	yes	down	175.63	167.93	173.18	161.67	165.83	157.46	172.247	161.653
ENSMUSG00000020300	Cpeb4	cytoplasmic polyadenylation element binding protein 4 [Source:MGI Symbol;Acc:MGI:1914829]	0.897	-0.156056	0.000731003	0.0482443	yes	down	15.27	14.14	15.33	13.65	12.69	12.01	14.9133	12.7833
ENSMUSG00000035356	Nfkbiz	nuclear factor of kappa light polypeptide gene enhancer in B cells inhibitor, zeta [Source:MGI Symbol;Acc:MGI:1931595]	0.923	-0.115842	0.000738186	0.0484639	yes	down	63.09	65.66	68.26	60.08	61.04	61.76	65.67	60.96
ENSMUSG00000040711	Sh3pxd2b	SH3 and PX domains 2B [Source:MGI Symbol;Acc:MGI:2442062]	0.911	-0.134046	0.000752656	0.0491572	yes	down	16.99	16.54	16.49	14.79	15.46	15.08	16.6733	15.11
