# Supplementary material for: Arabinogalactan enhances Mycobacterium marinum virulence by suppressing host innate immune responses
Source: Front Immunol. 2022 Aug 26;13:879775. doi: 10.3389/fimmu.2022.879775 (PMC9459032; doi:10.3389/fimmu.2022.879775)
Supplement: Supplementary file 10 [file Table_6.xlsx]

## Sheet: 表达差异详情表
Gene_id	Gene name	Gene description	FC(GlfT2/P962)	Log2FC(GlfT2/P962)	Pvalue	Padjust	Significant	Regulate	P962_ATC_1	P962_ATC_2	P962_ATC_3	GlfT2_ATC_1	GlfT2_ATC_2	GlfT2_ATC_3	P962	GlfT2
ENSMUSG00000064358	mt-Co3	mitochondrially encoded cytochrome c oxidase III [Source:MGI Symbol;Acc:MGI:102502]	1.486	0.571508	6.59743e-53	3.32708e-49	yes	up	439.5	307.69	140.3	240	659.87	357.52	295.83	419.13
ENSMUSG00000073640	Rpl27-ps3	ribosomal protein L27, pseudogene 3 [Source:MGI Symbol;Acc:MGI:3646174]	1.528	0.611804	1.13986e-46	4.79028e-43	yes	up	599.47	659.31	658.97	807.93	945.36	942.44	639.25	898.577
ENSMUSG00000064356	mt-Atp8	mitochondrially encoded ATP synthase 8 [Source:MGI Symbol;Acc:MGI:99926]	1.385	0.469898	4.19518e-46	1.51116e-42	yes	up	52080.9	50357.7	52300.3	61064.2	60202.7	56152.6	51579.6	59139.8
ENSMUSG00000095526	Gm10243	predicted gene 10243 [Source:MGI Symbol;Acc:MGI:3704266]	2.11	1.07732	1.7033e-33	4.29488e-30	yes	up	241.79	374.62	0.05	299.94	394.62	451.23	205.487	381.93
ENSMUSG00000101249	Gm29216	predicted gene 29216 [Source:MGI Symbol;Acc:MGI:5579922]	1.265	0.339517	7.70417e-25	1.61884e-21	yes	up	1621.79	1690.93	1687.67	1788.17	2018.8	2139.45	1666.8	1982.14
ENSMUSG00000092274	Neat1	nuclear paraspeckle assembly transcript 1 (non-protein coding) [Source:MGI Symbol;Acc:MGI:1914211]	1.22	0.286571	1.02585e-24	1.98975e-21	yes	up	413.7	356.95	429.49	511.4	432.9	480.5	400.047	474.933
ENSMUSG00000046721	Rpl14-ps1	ribosomal protein L14, pseudogene 1 [Source:MGI Symbol;Acc:MGI:3710579]	1.663	0.733769	3.77819e-24	6.80478e-21	yes	up	38.76	76.91	56.2	92.83	115.22	77.39	57.29	95.1467
ENSMUSG00000113811	Gm47882	predicted gene, 47882 [Source:MGI Symbol;Acc:MGI:6097109]	82.731	6.37036	4.7072e-20	7.41825e-17	yes	up	0.41	0	0	41.5	4.18	0	0.136667	15.2267
ENSMUSG00000079225	Gm9531	predicted gene 9531 [Source:MGI Symbol;Acc:MGI:3779940]	1.45	0.535621	3.53941e-19	4.95812e-16	yes	up	78.42	76.01	62.09	110.01	93.85	100.05	72.1733	101.303
ENSMUSG00000018930	Ccl4	chemokine (C-C motif) ligand 4 [Source:MGI Symbol;Acc:MGI:98261]	1.201	0.263643	4.87445e-19	6.46891e-16	yes	up	2447.17	2413.24	2573.86	2837.97	2857.06	2868.3	2478.09	2854.44
ENSMUSG00000037827	Gm5884	predicted pseudogene 5884 [Source:MGI Symbol;Acc:MGI:3644646]	2.052	1.03737	9.24421e-19	1.16546e-15	yes	up	1.8	8.07	3.92	9.94	7.12	11.76	4.59667	9.60667
ENSMUSG00000064360	mt-Nd3	mitochondrially encoded NADH dehydrogenase 3 [Source:MGI Symbol;Acc:MGI:102499]	1.321	0.401692	7.26953e-17	8.72863e-14	yes	up	750.08	865.27	767.35	894.75	985.45	942.67	794.233	940.957
ENSMUSG00000024401	Tnf	tumor necrosis factor [Source:MGI Symbol;Acc:MGI:104798]	1.187	0.247594	7.8312e-16	8.97562e-13	yes	up	496.28	487.25	532.7	588.45	577.88	598.82	505.41	588.383
ENSMUSG00000064368	mt-Nd6	mitochondrially encoded NADH dehydrogenase 6 [Source:MGI Symbol;Acc:MGI:102495]	1.2	0.262897	1.30636e-14	1.26692e-11	yes	up	1147.99	1122.85	1165.4	1330	1302.64	1266.09	1145.41	1299.58
ENSMUSG00000067736	Gm10222	predicted gene 10222 [Source:MGI Symbol;Acc:MGI:3642643]	1.188	0.247982	3.16934e-14	2.95981e-11	yes	up	10133.8	9496.89	9259.61	9875.97	10450.9	9458.82	9630.1	9928.57
ENSMUSG00000020641	Rsad2	radical S-adenosyl methionine domain containing 2 [Source:MGI Symbol;Acc:MGI:1929628]	1.169	0.22566	1.93415e-13	1.74177e-10	yes	up	175.63	167.93	173.18	203.28	206.89	191.37	172.247	200.513
ENSMUSG00000106566	Gm43836	predicted gene 43836 [Source:MGI Symbol;Acc:MGI:5663973]	2.09	1.06318	8.13029e-13	6.83351e-10	yes	up	75.83	0	50.88	93.76	83.25	64.26	42.2367	80.4233
ENSMUSG00000100862	Gm10925	predicted gene 10925 [Source:MGI Symbol;Acc:MGI:3809095]	1.128	0.173137	1.66648e-12	1.35549e-09	yes	up	15102.4	15084	15256.5	16579.2	16940.5	15766.7	15147.6	16428.8
ENSMUSG00000025746	Il6	interleukin 6 [Source:MGI Symbol;Acc:MGI:96559]	1.208	0.272759	1.27298e-11	1.00307e-08	yes	up	130.77	138.35	127.89	164.06	169.19	141.33	132.337	158.193
ENSMUSG00000034892	Rps29	ribosomal protein S29 [Source:MGI Symbol;Acc:MGI:107681]	1.177	0.234965	1.5114e-11	1.15484e-08	yes	up	2094.59	2044.51	2026.94	2157.28	2212.72	2260.99	2055.35	2210.33
ENSMUSG00000094664	Rpl35a-ps6	ribosomal protein L35A, pseudogene 6 [Source:MGI Symbol;Acc:MGI:3704258]	1.591	0.66998	2.67344e-11	1.98267e-08	yes	up	508.96	0	73.71	286	111.02	418.3	194.223	271.773
ENSMUSG00000035042	Ccl5	chemokine (C-C motif) ligand 5 [Source:MGI Symbol;Acc:MGI:98262]	1.196	0.258806	8.75504e-11	5.96644e-08	yes	up	485.98	461.07	476.22	526.45	544.86	538.88	474.423	536.73
ENSMUSG00000072940	Gm10443	predicted pseudogene 10443 [Source:MGI Symbol;Acc:MGI:3704272]	1.335	0.41655	9.12134e-11	6.05249e-08	yes	up	4139.77	4268.82	4239.35	4640.83	4833.08	4523.44	4215.98	4665.78
ENSMUSG00000073060	Zxda	zinc finger, X-linked, duplicated A [Source:MGI Symbol;Acc:MGI:1921689]	134.323	7.06957	1.14211e-10	7.38416e-08	yes	up	0	0	0	0.45	0	0.68	0	0.376667
ENSMUSG00000064370	mt-Cytb	mitochondrially encoded cytochrome b [Source:MGI Symbol;Acc:MGI:102501]	1.108	0.148455	1.37515e-10	8.66859e-08	yes	up	12279.6	11997.9	12175.1	13085.9	13382.6	12955.9	12150.9	13141.5
ENSMUSG00000000982	Ccl3	chemokine (C-C motif) ligand 3 [Source:MGI Symbol;Acc:MGI:98260]	1.132	0.17843	2.62658e-10	1.61535e-07	yes	up	3162.58	3215.86	3408.05	3537.51	3573.37	3593.27	3262.16	3568.05
ENSMUSG00000040435	Ppp1r15a	protein phosphatase 1, regulatory subunit 15A [Source:MGI Symbol;Acc:MGI:1927072]	1.149	0.200776	5.12234e-10	3.07523e-07	yes	up	227.12	226.52	252.96	273.82	260.11	281.2	235.533	271.71
ENSMUSG00000054280	Prr14l	proline rich 14-like [Source:MGI Symbol;Acc:MGI:2443658]	4.14	2.04971	5.19722e-10	3.04762e-07	yes	up	0.17	5.95	0.13	0.07	1.52	3.25	2.08333	1.61333
ENSMUSG00000102070	Gm28661	predicted gene 28661 [Source:MGI Symbol;Acc:MGI:5579367]	1.117	0.159925	5.77942e-10	3.312e-07	yes	up	9266.44	9234.53	9451.71	9772.12	10363.6	9899.94	9317.56	10011.9
ENSMUSG00000034855	Cxcl10	chemokine (C-X-C motif) ligand 10 [Source:MGI Symbol;Acc:MGI:1352450]	1.189	0.25029	7.92524e-10	4.44078e-07	yes	up	146.19	133.96	146.65	169.98	172.11	166.57	142.267	169.553
ENSMUSG00000064351	mt-Co1	mitochondrially encoded cytochrome c oxidase I [Source:MGI Symbol;Acc:MGI:102504]	1.103	0.14195	1.99204e-09	1.04644e-06	yes	up	6651.26	6554.68	6883.64	7218.32	7339.07	7160.34	6696.53	7239.24
ENSMUSG00000073436	Eme2	essential meiotic structure-specific endonuclease subunit 2 [Source:MGI Symbol;Acc:MGI:1919889]	1.836	0.876503	2.17781e-09	1.12068e-06	yes	up	6.1	5.08	5.26	5.9	6.14	3.63	5.48	5.22333
ENSMUSG00000080875	Gm7332	predicted gene 7332 [Source:MGI Symbol;Acc:MGI:3643344]	1.522	0.606035	7.29276e-09	3.53629e-06	yes	up	83.49	98.79	27.97	89.19	93.86	113.7	70.0833	98.9167
ENSMUSG00000052477	C130026I21Rik	RIKEN cDNA C130026I21 gene [Source:MGI Symbol;Acc:MGI:3612702]	1.165	0.220597	1.24938e-08	5.94397e-06	yes	up	87.6	88.96	85.46	108.02	96.59	91.3	87.34	98.6367
ENSMUSG00000108178	Gm44267	predicted gene, 44267 [Source:MGI Symbol;Acc:MGI:5690659]	1.559	0.640224	1.26807e-08	5.92119e-06	yes	up	17.47	148.98	117.41	138.14	132.24	136.84	94.62	135.74
ENSMUSG00000020134	Peli1	pellino 1 [Source:MGI Symbol;Acc:MGI:1914495]	1.146	0.196214	2.03144e-08	9.14691e-06	yes	up	60.29	57.17	61.63	73.14	69.11	65.66	59.6967	69.3033
ENSMUSG00000033182	Kbtbd12	kelch repeat and BTB (POZ) domain containing 12 [Source:MGI Symbol;Acc:MGI:1918481]	1.412	0.497888	2.16546e-08	9.41416e-06	yes	up	9.75	11.37	11.04	17.33	13.4	14.06	10.72	14.93
ENSMUSG00000064367	mt-Nd5	mitochondrially encoded NADH dehydrogenase 5 [Source:MGI Symbol;Acc:MGI:102496]	1.109	0.149521	2.65385e-08	1.13418e-05	yes	up	1664.63	1586.37	1681.72	1775.92	1841.99	1749.58	1644.24	1789.16
ENSMUSG00000063412	Gm10131	predicted pseudogene 10131 [Source:MGI Symbol;Acc:MGI:3704308]	1.354	0.436982	3.70375e-08	1.5565e-05	yes	up	53.37	41.05	50.79	72.16	61.48	56.54	48.4033	63.3933
ENSMUSG00000072109	A530040E14Rik	RIKEN cDNA A530040E14 gene [Source:MGI Symbol;Acc:MGI:3612703]	1.179	0.238131	4.22614e-08	1.74692e-05	yes	up	51.63	49.88	48.33	56.78	56.76	58.99	49.9467	57.51
ENSMUSG00000067288	Rps28	ribosomal protein S28 [Source:MGI Symbol;Acc:MGI:1859516]	1.142	0.191131	4.7464e-08	1.93033e-05	yes	up	2076.17	2113.81	2117.75	2123.85	2201.75	2269.21	2102.58	2198.27
ENSMUSG00000041841	Rpl37	ribosomal protein L37 [Source:MGI Symbol;Acc:MGI:1914531]	1.131	0.177535	5.77365e-08	2.31083e-05	yes	up	712.16	746.86	720.47	755.27	789.59	826.72	726.497	790.527
ENSMUSG00000108774	Gm45136	predicted gene 45136 [Source:MGI Symbol;Acc:MGI:5753712]	79.897	6.32006	7.56864e-08	2.98193e-05	yes	up	0	0.01	0	3.2	0	0	0.00333333	1.06667
ENSMUSG00000064363	mt-Nd4	mitochondrially encoded NADH dehydrogenase 4 [Source:MGI Symbol;Acc:MGI:102498]	1.1	0.137972	1.10177e-07	4.27404e-05	yes	up	3234.5	3196.69	3143.61	3444.36	3504.01	3360.56	3191.6	3436.31
ENSMUSG00000026628	Atf3	activating transcription factor 3 [Source:MGI Symbol;Acc:MGI:109384]	1.128	0.173137	1.17356e-07	4.48354e-05	yes	up	223.14	228.13	236.09	250.21	258.26	257.37	229.12	255.28
ENSMUSG00000070031	Sp140	Sp140 nuclear body protein [Source:MGI Symbol;Acc:MGI:3702467]	1.194	0.255336	1.45264e-07	5.38652e-05	yes	up	40.08	35.14	35.56	50.28	41.98	41.73	36.9267	44.6633
ENSMUSG00000032515	Csrnp1	cysteine-serine-rich nuclear protein 1 [Source:MGI Symbol;Acc:MGI:2387989]	1.13	0.176503	1.46675e-07	5.36e-05	yes	up	111.96	114.17	122.82	126.72	133.49	131.54	116.317	130.583
ENSMUSG00000066443	Gm10163	predicted pseudogene 10163 [Source:MGI Symbol;Acc:MGI:3704341]	1.16	0.213557	1.49052e-07	5.36906e-05	yes	up	542.22	598.74	588.75	617.64	609.08	656.77	576.57	627.83
ENSMUSG00000107478	Gm45234	predicted gene 45234 [Source:MGI Symbol;Acc:MGI:5753810]	1.325	0.405947	1.69003e-07	6.00199e-05	yes	up	5.88	5.58	7.44	9.46	8.59	6.22	6.3	8.09
ENSMUSG00000095937	Gm12671	predicted gene 12671 [Source:MGI Symbol;Acc:MGI:3651684]	1.247	0.31888	2.49964e-07	8.75394e-05	yes	up	55.92	55.78	38.95	59.59	61.13	61.7	50.2167	60.8067
ENSMUSG00000057322	Rpl38	ribosomal protein L38 [Source:MGI Symbol;Acc:MGI:1914921]	1.13	0.175809	2.71169e-07	9.36649e-05	yes	up	2890.6	2883.62	2838.87	2881.25	2992.02	2960.18	2871.03	2944.48
ENSMUSG00000064341	mt-Nd1	mitochondrially encoded NADH dehydrogenase 1 [Source:MGI Symbol;Acc:MGI:101787]	1.093	0.127684	2.8574e-07	9.73641e-05	yes	up	7973.24	7713.88	7881.22	8508.32	8398.63	8135.33	7856.11	8347.43
ENSMUSG00000091228	Gm20390	predicted gene 20390 [Source:MGI Symbol;Acc:MGI:5141855]	1.155	0.207604	2.87389e-07	9.66201e-05	yes	up	153.57	151.14	160.05	166.97	172.46	186.87	154.92	175.433
ENSMUSG00000028464	Tpm2	tropomyosin 2, beta [Source:MGI Symbol;Acc:MGI:98810]	3.648	1.86715	6.64955e-07	0.000220616	yes	up	0.42	0.49	0.51	0.87	0.98	1.08	0.473333	0.976667
ENSMUSG00000043953	Ccrl2	chemokine (C-C motif) receptor-like 2 [Source:MGI Symbol;Acc:MGI:1920904]	1.136	0.183978	7.26751e-07	0.000237987	yes	up	108.05	107.99	98.75	111.95	119.46	114.03	104.93	115.147
ENSMUSG00000083061	Gm12191	predicted gene 12191 [Source:MGI Symbol;Acc:MGI:3651293]	1.17	0.226943	1.70638e-06	0.000537828	yes	up	1010.94	1046.57	599.83	974.22	906.39	907.88	885.78	929.497
ENSMUSG00000060989	Gm11847	predicted gene 11847 [Source:MGI Symbol;Acc:MGI:3651787]	1.242	0.312471	1.75264e-06	0.000545592	yes	up	26.3	21.96	26.88	27.44	34.57	31.12	25.0467	31.0433
ENSMUSG00000066632	Pgk1-rs7	phosphoglycerate kinase-1, related sequence-7 [Source:MGI Symbol;Acc:MGI:97562]	1.205	0.268706	2.1803e-06	0.000662366	yes	up	21.66	40.99	63.85	65.7	33.34	54.31	42.1667	51.1167
ENSMUSG00000069307	Hist1h2bq	histone cluster 1, H2bq [Source:MGI Symbol;Acc:MGI:3702051]	2.673	1.41859	2.21169e-06	0.000663901	yes	up	0.7	1.24	0	1.57	1.89	2.25	0.646667	1.90333
ENSMUSG00000096100	AC133103.7	-	1.165	0.220048	3.05278e-06	0.000864897	yes	up	29.63	17.9	21.73	27.16	22.86	25.41	23.0867	25.1433
ENSMUSG00000074228	Gm10645	predicted gene 10645 [Source:MGI Symbol;Acc:MGI:3704313]	10.241	3.35631	3.32227e-06	0.000930789	yes	up	0	0	0.25	1.02	1.78	0	0.0833333	0.933333
ENSMUSG00000116308	Gm49482	predicted gene, 49482 [Source:MGI Symbol;Acc:MGI:6155155]	1.168	0.223573	4.08151e-06	0.00113094	yes	up	139.73	144.17	152.53	149.74	157.68	183.7	145.477	163.707
ENSMUSG00000068240	Gm11808	predicted gene 11808 [Source:MGI Symbol;Acc:MGI:3649356]	1.106	0.144754	4.2856e-06	0.00117458	yes	up	2560.95	2590.08	2492.49	2522.65	2582.98	2857.75	2547.84	2654.46
ENSMUSG00000065947	mt-Nd4l	mitochondrially encoded NADH dehydrogenase 4L [Source:MGI Symbol;Acc:MGI:102497]	1.213	0.278567	4.71772e-06	0.00127911	yes	up	786.98	929.5	945.54	945.62	862.52	1008.57	887.34	938.903
ENSMUSG00000043415	Otud1	OTU domain containing 1 [Source:MGI Symbol;Acc:MGI:1918448]	1.311	0.390647	5.26097e-06	0.00139637	yes	up	6.48	8.23	7.61	9.8	9.44	9.57	7.44	9.60333
ENSMUSG00000040128	Pnrc1	proline-rich nuclear receptor coactivator 1 [Source:MGI Symbol;Acc:MGI:1917838]	1.161	0.214969	7.65867e-06	0.0020116	yes	up	51.83	50.81	57.49	66.66	58.06	53.53	53.3767	59.4167
ENSMUSG00000084383	Gm13370	predicted gene 13370 [Source:MGI Symbol;Acc:MGI:3651012]	1.138	0.186408	8.19886e-06	0.00213128	yes	up	487.37	516.05	559.54	560.52	538.46	572.76	520.987	557.247
ENSMUSG00000079641	Rpl39	ribosomal protein L39 [Source:MGI Symbol;Acc:MGI:1914498]	1.133	0.180744	8.542e-06	0.00219782	yes	up	364.63	350.21	350.15	381.69	376.46	396.17	354.997	384.773
ENSMUSG00000026896	Ifih1	interferon induced with helicase C domain 1 [Source:MGI Symbol;Acc:MGI:1918836]	1.134	0.181506	9.3096e-06	0.00237113	yes	up	16.12	15.21	16.37	22.4	17.58	17.02	15.9	19
ENSMUSG00000041827	Oasl1	2'-5' oligoadenylate synthetase-like 1 [Source:MGI Symbol;Acc:MGI:2180849]	1.096	0.132373	9.35852e-06	0.00235975	yes	up	544.05	559.02	534.56	575.33	593.4	608.84	545.877	592.523
ENSMUSG00000035385	Ccl2	chemokine (C-C motif) ligand 2 [Source:MGI Symbol;Acc:MGI:98259]	1.096	0.132803	1.15125e-05	0.00287413	yes	up	1542.86	1508.72	1561.5	1588.53	1656.24	1646.82	1537.69	1630.53
ENSMUSG00000052293	Taf9	TATA-box binding protein associated factor 9 [Source:MGI Symbol;Acc:MGI:1888697]	1.447	0.533196	1.25234e-05	0.00309585	yes	up	12.02	12.94	12.4	13.47	14.9	13.69	12.4533	14.02
ENSMUSG00000037075	Rnf139	ring finger protein 139 [Source:MGI Symbol;Acc:MGI:1923091]	1.207	0.271954	1.54412e-05	0.00374376	yes	up	9.21	6.56	10.35	11.56	8.21	11.53	8.70667	10.4333
ENSMUSG00000079555	Haus3	HAUS augmin-like complex, subunit 3 [Source:MGI Symbol;Acc:MGI:2387633]	1.185	0.245468	1.73783e-05	0.00413389	yes	up	23.24	24.58	24.53	28.99	29.86	25.86	24.1167	28.2367
ENSMUSG00000093445	Lrch4	leucine-rich repeats and calponin homology (CH) domain containing 4 [Source:MGI Symbol;Acc:MGI:1917193]	1.653	0.725237	1.75579e-05	0.00413759	yes	up	4.37	4.73	2.67	6.49	4.56	3.98	3.92333	5.01
ENSMUSG00000095649	Gm8979	predicted gene 8979 [Source:MGI Symbol;Acc:MGI:3703149]	2.341	1.22697	1.84849e-05	0.0043157	yes	up	0.15	0.11	0.19	0.52	0.28	0.25	0.15	0.35
ENSMUSG00000102839	Gm37385	predicted gene, 37385 [Source:MGI Symbol;Acc:MGI:5610613]	1.39	0.475256	1.88254e-05	0.00435489	yes	up	109.14	102.64	94.5	133.18	134.64	120.7	102.093	129.507
ENSMUSG00000002083	Bbc3	BCL2 binding component 3 [Source:MGI Symbol;Acc:MGI:2181667]	1.124	0.168113	1.95218e-05	0.00447493	yes	up	75.87	78.88	87.04	92.84	86.56	90.71	80.5967	90.0367
ENSMUSG00000024190	Dusp1	dual specificity phosphatase 1 [Source:MGI Symbol;Acc:MGI:105120]	1.108	0.148459	2.0079e-05	0.00456118	yes	up	133.27	139.09	152.71	153.11	159.64	151.4	141.69	154.717
ENSMUSG00000117621	Hspe1-rs1	heat shock protein 1 (chaperonin 10), related sequence 1 [Source:MGI Symbol;Acc:MGI:1935159]	1.222	0.289573	2.20423e-05	0.00496246	yes	up	129.74	130.2	134.25	142.71	152.93	158.93	131.397	151.523
ENSMUSG00000040591	1110051M20Rik	RIKEN cDNA 1110051M20 gene [Source:MGI Symbol;Acc:MGI:1915079]	2.061	1.04303	3.36925e-05	0.00726116	yes	up	0.67	1.13	0.99	1.57	2.21	1.83	0.93	1.87
ENSMUSG00000106334	Gm43549	predicted gene 43549 [Source:MGI Symbol;Acc:MGI:5663686]	2.78	1.47503	3.82336e-05	0.00803384	yes	up	0.36	0.45	0	0.55	1.07	0.54	0.27	0.72
ENSMUSG00000024869	Gm49405	predicted gene, 49405 [Source:MGI Symbol;Acc:MGI:6155029]	60.438	5.91739	3.94225e-05	0.0082152	yes	up	0	0	0	0.18	0.15	0	0	0.11
ENSMUSG00000049517	Rps23	ribosomal protein S23 [Source:MGI Symbol;Acc:MGI:1913725]	1.091	0.126282	4.05818e-05	0.00838745	yes	up	1073.76	1107.86	1075.27	1113.53	1154.95	1181.47	1085.63	1149.98
ENSMUSG00000051396	Gm45902	predicted gene 45902 [Source:MGI Symbol;Acc:MGI:5805017]	1.538	0.621355	5.04012e-05	0.0103323	yes	up	1.33	1.48	0.83	1.82	1.81	1.87	1.21333	1.83333
ENSMUSG00000021067	Sav1	salvador family WW domain containing 1 [Source:MGI Symbol;Acc:MGI:1927144]	1.117	0.159059	6.00713e-05	0.0121176	yes	up	61.89	53.57	58.27	66.75	61.77	59.44	57.91	62.6533
ENSMUSG00000058715	Fcer1g	Fc receptor, IgE, high affinity I, gamma polypeptide [Source:MGI Symbol;Acc:MGI:95496]	1.111	0.151237	6.66668e-05	0.013031	yes	up	340.05	363.2	347.67	379.27	373.79	370.59	350.307	374.55
ENSMUSG00000070034	Sp110	Sp110 nuclear body protein [Source:MGI Symbol;Acc:MGI:1923364]	1.138	0.186718	7.23391e-05	0.014031	yes	up	42.97	34.77	37.46	43.79	41.15	40.72	38.4	41.8867
ENSMUSG00000051149	Adnp	activity-dependent neuroprotective protein [Source:MGI Symbol;Acc:MGI:1338758]	1.45	0.535628	7.3203e-05	0.0140902	yes	up	3.35	2.56	1.28	4.62	2.77	2.21	2.39667	3.2
ENSMUSG00000046079	Lrrc8d	leucine rich repeat containing 8D [Source:MGI Symbol;Acc:MGI:1922368]	1.091	0.125362	7.51997e-05	0.0143649	yes	up	168.44	163.19	168.96	193.66	182.24	185.97	166.863	187.29
ENSMUSG00000039001	Rps21	ribosomal protein S21 [Source:MGI Symbol;Acc:MGI:1913731]	1.098	0.134901	8.0248e-05	0.0152139	yes	up	2316.17	2361.74	2401.69	2370.26	2345.27	2403.21	2359.87	2372.91
ENSMUSG00000101878	Gm8203	predicted pseudogene 8203 [Source:MGI Symbol;Acc:MGI:3646499]	1.154	0.206349	0.00011053	0.0204928	yes	up	484.59	479.8	402.87	492.36	497.06	449.79	455.753	479.737
ENSMUSG00000094487	Gm21958	predicted gene, 21958 [Source:MGI Symbol;Acc:MGI:5439427]	53.511	5.74177	0.000116706	0.0213242	yes	up	0	0	0	1.09	1.35	0.38	0	0.94
ENSMUSG00000079808	AC168977.1	sp110 nuclear body protein-like [Source:NCBI gene;Acc:102638047]	1.155	0.20761	0.000125187	0.0223871	yes	up	31.68	25	25.5	32.7	30.72	29.67	27.3933	31.03
ENSMUSG00000045817	Zfp36l2	zinc finger protein 36, C3H type-like 2 [Source:MGI Symbol;Acc:MGI:107945]	1.087	0.120626	0.000133392	0.0236864	yes	up	165.09	162.88	182.06	191.67	176.73	178.13	170.01	182.177
ENSMUSG00000093674	Rpl41	ribosomal protein L41 [Source:MGI Symbol;Acc:MGI:1915195]	1.085	0.118069	0.000142403	0.0251097	yes	up	2436.58	2385.31	2318.36	2454.58	2466.17	2511.33	2380.08	2477.36
ENSMUSG00000113152	Gm48422	predicted gene, 48422 [Source:MGI Symbol;Acc:MGI:6097918]	1.697	0.762591	0.000142805	0.0250058	yes	up	1.43	0.57	1.12	1.85	1.67	1.71	1.04	1.74333
ENSMUSG00000028234	Rps20	ribosomal protein S20 [Source:MGI Symbol;Acc:MGI:1914677]	1.087	0.120079	0.000150996	0.0262578	yes	up	272.93	284.1	281.4	298.4	329.16	343.64	279.477	323.733
ENSMUSG00000106675	Gm43798	predicted gene 43798 [Source:MGI Symbol;Acc:MGI:5663935]	1.386	0.470748	0.000161701	0.0279267	yes	up	85.22	60.99	68.8	76.62	83.72	111.54	71.67	90.6267
ENSMUSG00000106831	Ube2n-ps1	ubiquitin-conjugating enzyme E2N, pseudogene 1 [Source:MGI Symbol;Acc:MGI:894296]	1.241	0.311871	0.000175248	0.0300604	yes	up	106.6	110.09	110.23	123.25	129.69	135.42	108.973	129.453
ENSMUSG00000073702	Rpl31	ribosomal protein L31 [Source:MGI Symbol;Acc:MGI:2149632]	1.089	0.123578	0.000176563	0.0298795	yes	up	704.47	690.81	668.52	714.18	757.38	764.09	687.933	745.217
ENSMUSG00000090165	Ugt1a10	UDP glycosyltransferase 1 family, polypeptide A10 [Source:MGI Symbol;Acc:MGI:3580642]	52.225	5.70668	0.000190185	0.0311397	yes	up	0	0	0	0.55	0	0	0	0.183333
ENSMUSG00000101111	Gm28437	predicted gene 28437 [Source:MGI Symbol;Acc:MGI:5579143]	1.073	0.101196	0.000192399	0.0312989	yes	up	4565.52	4584.35	4967.49	5049.32	4849.2	4754.31	4705.79	4884.28
ENSMUSG00000115022	Gm49387	predicted gene, 49387 [Source:MGI Symbol;Acc:MGI:6121612]	50.451	5.65682	0.000200972	0.032484	yes	up	0	0	0	0.4	0.29	0	0	0.23
ENSMUSG00000101939	Gm28438	predicted gene 28438 [Source:MGI Symbol;Acc:MGI:5579144]	1.086	0.119584	0.00020894	0.0333444	yes	up	6103.72	5771.7	6210.8	6276.28	5848.21	5492.67	6028.74	5872.39
ENSMUSG00000096056	Gm21986	predicted gene 21986 [Source:MGI Symbol;Acc:MGI:5439455]	3.713	1.89264	0.000229212	0.0363495	yes	up	0	0	0.15	0.14	0.05	0.37	0.05	0.186667
ENSMUSG00000074506	Gm10705	predicted gene 10705 [Source:MGI Symbol;Acc:MGI:3708678]	1.425	0.51049	0.000239233	0.0374674	yes	up	30.89	31.83	42.68	37.01	52.69	50.02	35.1333	46.5733
ENSMUSG00000024750	Zfand5	zinc finger, AN1-type domain 5 [Source:MGI Symbol;Acc:MGI:1278334]	1.092	0.127626	0.000244716	0.0378559	yes	up	67.47	69.56	71.31	81.38	77.74	75.17	69.4467	78.0967
ENSMUSG00000004952	Rasa4	RAS p21 protein activator 4 [Source:MGI Symbol;Acc:MGI:1858600]	1.102	0.14015	0.000247961	0.038124	yes	up	72.03	70.98	72.14	77.74	75.36	69.76	71.7167	74.2867
ENSMUSG00000052861	Dnah6	dynein, axonemal, heavy chain 6 [Source:MGI Symbol;Acc:MGI:107744]	1.207	0.270902	0.000249771	0.0381695	yes	up	42.21	28.3	37.76	40.44	37.14	48.04	36.09	41.8733
ENSMUSG00000007656	Arpp19	cAMP-regulated phosphoprotein 19 [Source:MGI Symbol;Acc:MGI:1891691]	1.123	0.166923	0.00025146	0.0381961	yes	up	255.2	235.25	214.24	253.43	231.57	234.35	234.897	239.783
ENSMUSG00000062997	Rpl35	ribosomal protein L35 [Source:MGI Symbol;Acc:MGI:1913739]	1.084	0.116818	0.000265006	0.0400127	yes	up	849.47	880.62	881.64	917.85	899	923.13	870.577	913.327
ENSMUSG00000100967	Gm29666	predicted gene 29666 [Source:MGI Symbol;Acc:MGI:5580372]	1.584	0.663146	0.000271838	0.0407999	yes	up	0.48	0.38	0.37	0.77	0.56	0.61	0.41	0.646667
ENSMUSG00000092283	Gm20412	predicted gene 20412 [Source:MGI Symbol;Acc:MGI:5141877]	2.777	1.47341	0.000296612	0.0439945	yes	up	0.2	2.39	1.5	1.86	4.93	4.04	1.36333	3.61
ENSMUSG00000031972	Acta1	actin, alpha 1, skeletal muscle [Source:MGI Symbol;Acc:MGI:87902]	2.475	1.30724	0.000306195	0.0451504	yes	up	0.73	0.5	0.6	1.35	1.21	1.59	0.61	1.38333
ENSMUSG00000050144	Slc25a44	solute carrier family 25, member 44 [Source:MGI Symbol;Acc:MGI:2444391]	1.302	0.380961	0.000317161	0.0464954	yes	up	3.61	4.26	4.32	6.36	5.49	3.76	4.06333	5.20333
ENSMUSG00000044468	Tent5c	terminal nucleotidyltransferase 5C [Source:MGI Symbol;Acc:MGI:1921895]	1.106	0.145175	0.00032495	0.047362	yes	up	22.66	21.43	23.12	24.95	25.13	23.2	22.4033	24.4267
ENSMUSG00000021367	Edn1	endothelin 1 [Source:MGI Symbol;Acc:MGI:95283]	1.13	0.176443	0.000326038	0.0472474	yes	up	33.23	33.48	35.4	38.48	37.91	37.01	34.0367	37.8
ENSMUSG00000090246	Gm17017	predicted gene 17017 [Source:MGI Symbol;Acc:MGI:4820558]	1.441	0.526798	0.000333737	0.0478135	yes	up	2.45	2.93	2.44	3.93	4.22	2.91	2.60667	3.68667
ENSMUSG00000022863	Btg3	BTG anti-proliferation factor 3 [Source:MGI Symbol;Acc:MGI:109532]	1.131	0.177937	0.000360165	0.0513082	yes	up	56.75	49.53	55.56	63.77	62	60.17	53.9467	61.98
ENSMUSG00000078377	Gm4294	predicted gene 4294 [Source:MGI Symbol;Acc:MGI:3782472]	2.056	1.03983	0.000378233	0.0535794	yes	up	6.11	0	3.36	0	17.63	0	3.15667	5.87667
ENSMUSG00000022508	Bcl6	B cell leukemia/lymphoma 6 [Source:MGI Symbol;Acc:MGI:107187]	1.126	0.171681	0.000398586	0.0558353	yes	up	14.03	12.81	13.24	14.42	14.39	16.08	13.36	14.9633
ENSMUSG00000036218	Pdzrn4	PDZ domain containing RING finger 4 [Source:MGI Symbol;Acc:MGI:3056996]	1.513	0.597565	0.000399902	0.0557101	yes	up	11.62	9.39	10.19	11.78	18.19	14.93	10.4	14.9667
ENSMUSG00000037447	Arid5a	AT rich interactive domain 5A (MRF1-like) [Source:MGI Symbol;Acc:MGI:2443039]	1.118	0.160486	0.000407198	0.0561066	yes	up	45.53	58.55	51.62	67.73	60.74	56.84	51.9	61.77
ENSMUSG00000060419	Rps16-ps2	ribosomal protein S16, pseudogene 2 [Source:MGI Symbol;Acc:MGI:3704259]	1.096	0.132016	0.000442596	0.0596795	yes	up	985.83	1043.08	1082.01	991.01	1068.64	1107.72	1036.97	1055.79
ENSMUSG00000040323	Gm15429	predicted pseudogene 15429 [Source:MGI Symbol;Acc:MGI:3642423]	2.424	1.27749	0.00044495	0.0596777	yes	up	0.22	0.82	1.66	3.67	1.12	0.72	0.9	1.83667
ENSMUSG00000073407	Gm6034	predicted gene 6034 [Source:MGI Symbol;Acc:MGI:3646212]	1.181	0.240378	0.00046203	0.0616406	yes	up	672.92	671.87	692.02	682.42	713.84	700.96	678.937	699.073
ENSMUSG00000100235	Gm28557	predicted gene 28557 [Source:MGI Symbol;Acc:MGI:5579263]	2.664	1.41368	0.000501914	0.0659154	yes	up	0.07	0.15	0.39	0.26	0.49	0.56	0.203333	0.436667
ENSMUSG00000084416	Rpl10a-ps1	ribosomal protein L10A, pseudogene 1 [Source:MGI Symbol;Acc:MGI:3705885]	1.087	0.119865	0.000519995	0.067586	yes	up	723.34	671.43	684.54	727.97	706.17	734.31	693.103	722.817
ENSMUSG00000082419	Gm11425	predicted gene 11425 [Source:MGI Symbol;Acc:MGI:3650957]	8.553	3.09639	0.000555938	0.071887	yes	up	0.73	0	0	3.58	2.95	0	0.243333	2.17667
ENSMUSG00000089989	Gm45713	predicted gene 45713 [Source:MGI Symbol;Acc:MGI:5804828]	44.624	5.47974	0.00059249	0.0758357	yes	up	0	0	0	0.22	0	0.52	0	0.246667
ENSMUSG00000072692	Rpl37rt	ribosomal protein L37, retrotransposed [Source:MGI Symbol;Acc:MGI:3651519]	1.283	0.359233	0.00059899	0.0762805	yes	up	391.48	261.85	290.94	455.58	303.41	300.94	314.757	353.31
ENSMUSG00000028843	Sh3bgrl3	SH3 domain binding glutamic acid-rich protein-like 3 [Source:MGI Symbol;Acc:MGI:1920973]	1.09	0.124281	0.000654363	0.081682	yes	up	421.47	431.88	422.75	422.67	454.48	469.92	425.367	449.023
ENSMUSG00000060032	H2aj	H2J.A histone [Source:MGI Symbol;Acc:MGI:3606192]	1.093	0.128415	0.000694327	0.0858208	yes	up	256.69	267.32	246.82	266.26	277.91	306.59	256.943	283.587
ENSMUSG00000034459	Ifit1	interferon-induced protein with tetratricopeptide repeats 1 [Source:MGI Symbol;Acc:MGI:99450]	1.105	0.143455	0.000701487	0.0862829	yes	up	44.49	42.04	44.77	49.11	46.86	46.76	43.7667	47.5767
ENSMUSG00000040026	Saa3	serum amyloid A 3 [Source:MGI Symbol;Acc:MGI:98223]	1.093	0.128823	0.000727128	0.0885726	yes	up	555.86	568.69	588.68	598.13	593.4	588.49	571.077	593.34
ENSMUSG00000023106	Denr	density-regulated protein [Source:MGI Symbol;Acc:MGI:1915434]	1.086	0.118399	0.000729544	0.0884396	yes	up	146.12	140.5	150.49	169.57	155.74	149	145.703	158.103
ENSMUSG00000022450	Ndufa6	NADH:ubiquinone oxidoreductase subunit A6 [Source:MGI Symbol;Acc:MGI:1914380]	1.138	0.186033	0.0007326	0.0883852	yes	up	150.38	168.68	158.43	165.68	167.18	187.25	159.163	173.37
ENSMUSG00000033450	Tagap	T cell activation Rho GTPase activating protein [Source:MGI Symbol;Acc:MGI:3615484]	1.127	0.172098	0.000734853	0.0882349	yes	up	19.94	18.7	19.77	22.31	21.33	21.29	19.47	21.6433
ENSMUSG00000034640	Tiparp	TCDD-inducible poly(ADP-ribose) polymerase [Source:MGI Symbol;Acc:MGI:2159210]	1.086	0.119138	0.000738531	0.0882562	yes	up	58.9	56.85	64.29	69.66	61.85	61.76	60.0133	64.4233
ENSMUSG00000104728	Gm42462	predicted gene 42462 [Source:MGI Symbol;Acc:MGI:5662599]	42.88	5.42225	0.000763393	0.0899484	yes	up	0	0	0	0	0	0.78	0	0.26
ENSMUSG00000020205	Phlda1	pleckstrin homology like domain, family A, member 1 [Source:MGI Symbol;Acc:MGI:1096880]	1.082	0.114071	0.000884496	0.102777	yes	up	157.44	162.13	169.92	171.46	177.03	174.69	163.163	174.393
ENSMUSG00000081214	Rpl35a-ps2	ribosomal protein L35A, pseudogene 2 [Source:MGI Symbol;Acc:MGI:3705461]	1.294	0.371568	0.000888427	0.10276	yes	up	2.06	63.55	450.92	340.45	50.96	224.7	172.177	205.37
ENSMUSG00000060227	Casc4	cancer susceptibility candidate 4 [Source:MGI Symbol;Acc:MGI:2443129]	1.834	0.875289	0.0010039	0.114024	yes	up	0.39	0.2	0.48	0.89	0.57	0.5	0.356667	0.653333
ENSMUSG00000010406	Mrpl52	mitochondrial ribosomal protein L52 [Source:MGI Symbol;Acc:MGI:1916086]	1.108	0.147409	0.00106665	0.119536	yes	up	513.95	546.29	541.31	517.52	565.42	578.49	533.85	553.81
ENSMUSG00000030399	Ckm	creatine kinase, muscle [Source:MGI Symbol;Acc:MGI:88413]	2.281	1.18945	0.00108595	0.12116	yes	up	0.24	1.1	0.97	1.91	1.8	1.55	0.77	1.75333
ENSMUSG00000019850	Tnfaip3	tumor necrosis factor, alpha-induced protein 3 [Source:MGI Symbol;Acc:MGI:1196377]	1.095	0.131189	0.00112902	0.123775	yes	up	28.48	30.76	31.81	33.46	35.79	32.28	30.35	33.8433
ENSMUSG00000041453	Rpl21	ribosomal protein L21 [Source:MGI Symbol;Acc:MGI:1278340]	1.081	0.111752	0.0011397	0.124405	yes	up	186.23	185.97	177.75	190.96	185.84	203.08	183.317	193.293
ENSMUSG00000057841	Rpl32	ribosomal protein L32 [Source:MGI Symbol;Acc:MGI:98038]	1.073	0.101149	0.00115513	0.125546	yes	up	2686.22	2712.89	2685.02	2754.18	2661.75	2793.26	2694.71	2736.4
ENSMUSG00000001774	Chordc1	cysteine and histidine-rich domain (CHORD)-containing, zinc-binding protein 1 [Source:MGI Symbol;Acc:MGI:1914167]	1.111	0.15171	0.00116169	0.125716	yes	up	39.33	48.28	37	36.39	34.73	43.29	41.5367	38.1367
ENSMUSG00000020108	Ddit4	DNA-damage-inducible transcript 4 [Source:MGI Symbol;Acc:MGI:1921997]	1.082	0.114249	0.00117624	0.126748	yes	up	154.48	153.39	157.51	161.55	163.62	168.83	155.127	164.667
ENSMUSG00000050856	Atp5k	ATP synthase, H+ transporting, mitochondrial F1F0 complex, subunit E [Source:MGI Symbol;Acc:MGI:106636]	1.183	0.24206	0.00118056	0.126672	yes	up	289.06	266.03	267.77	291.91	278.88	315.07	274.287	295.287
ENSMUSG00000022462	Slc38a2	solute carrier family 38, member 2 [Source:MGI Symbol;Acc:MGI:1915010]	1.068	0.0950772	0.00119936	0.127067	yes	up	256.67	247.7	255.05	273.15	265.87	260.5	253.14	266.507
ENSMUSG00000026683	Nuf2	NUF2, NDC80 kinetochore complex component [Source:MGI Symbol;Acc:MGI:1914227]	1.13	0.176062	0.00122272	0.128462	yes	up	27.31	26.83	25.9	30.2	28.35	28.82	26.68	29.1233
ENSMUSG00000008307	1700109H08Rik	RIKEN cDNA 1700109H08 gene [Source:MGI Symbol;Acc:MGI:1924286]	1.385	0.469887	0.00123711	0.1289	yes	up	4.49	6.99	7.72	11.59	6.64	5.78	6.4	8.00333
ENSMUSG00000082593	Gm11331	predicted gene 11331 [Source:MGI Symbol;Acc:MGI:3649432]	4.797	2.26212	0.00125174	0.129888	yes	up	5.35	0	4.74	16.94	15.07	11.85	3.36333	14.62
ENSMUSG00000044894	Uqcrq	ubiquinol-cytochrome c reductase, complex III subunit VII [Source:MGI Symbol;Acc:MGI:107807]	1.095	0.131436	0.00126721	0.130419	yes	up	322.49	318.12	308.63	339.89	337.46	341.2	316.413	339.517
ENSMUSG00000095595	Fam177a	family with sequence similarity 177, member A [Source:MGI Symbol;Acc:MGI:1920635]	1.248	0.319646	0.00130505	0.133767	yes	up	4.16	4.24	3.7	4.96	5.04	4.86	4.03333	4.95333
ENSMUSG00000090115	Usp49	ubiquitin specific peptidase 49 [Source:MGI Symbol;Acc:MGI:2685391]	1.41	0.49575	0.00130895	0.133624	yes	up	1.91	0.64	0.93	1.26	0.65	0.94	1.16	0.95
ENSMUSG00000104803	Gm43108	predicted gene 43108 [Source:MGI Symbol;Acc:MGI:5663245]	1.562	0.643705	0.00131114	0.133308	yes	up	42.02	51.62	105.2	135.47	47.99	92.02	66.28	91.8267
ENSMUSG00000020644	Id2	inhibitor of DNA binding 2 [Source:MGI Symbol;Acc:MGI:96397]	1.156	0.209019	0.00132311	0.133448	yes	up	35.59	36.46	34.86	43.23	39.15	38.17	35.6367	40.1833
ENSMUSG00000036748	Cuedc2	CUE domain containing 2 [Source:MGI Symbol;Acc:MGI:1914366]	1.102	0.139749	0.00134718	0.135335	yes	up	106.39	104.68	109.52	116.29	110.8	118.14	106.863	115.077
ENSMUSG00000059288	Cdyl	chromodomain protein, Y chromosome-like [Source:MGI Symbol;Acc:MGI:1339956]	1.178	0.236602	0.00139382	0.139465	yes	up	9.75	9.35	8.79	10.69	10.13	10.9	9.29667	10.5733
ENSMUSG00000026031	Cflar	CASP8 and FADD-like apoptosis regulator [Source:MGI Symbol;Acc:MGI:1336166]	1.075	0.104601	0.00141182	0.140708	yes	up	89.97	82.78	89.26	97.61	94.22	91.63	87.3367	94.4867
ENSMUSG00000008348	Ubc	ubiquitin C [Source:MGI Symbol;Acc:MGI:98889]	1.054	0.0763218	0.00164305	0.15996	yes	up	4116.3	3944.6	4145.04	4187.82	4269.12	4192.92	4068.65	4216.62
ENSMUSG00000111436	Gm47356	predicted gene, 47356 [Source:MGI Symbol;Acc:MGI:6096261]	2.256	1.17402	0.00164552	0.159583	yes	up	0.32	0.06	0.17	0.42	0.34	0.47	0.183333	0.41
ENSMUSG00000058729	Lin9	lin-9 homolog (C. elegans) [Source:MGI Symbol;Acc:MGI:1919818]	1.139	0.188037	0.00164583	0.159002	yes	up	17.84	13.63	16.03	16.69	16.99	17.32	15.8333	17
ENSMUSG00000057863	Rpl36	ribosomal protein L36 [Source:MGI Symbol;Acc:MGI:1860603]	1.075	0.104384	0.00165079	0.158873	yes	up	3305.42	3343.56	3395.15	3154.08	3287.91	3401.17	3348.04	3281.05
ENSMUSG00000017009	Sdc4	syndecan 4 [Source:MGI Symbol;Acc:MGI:1349164]	1.074	0.103468	0.00165268	0.15845	yes	up	343.06	328.48	351.1	343.51	361.08	344.19	340.88	349.593
ENSMUSG00000023348	Trip6	thyroid hormone receptor interactor 6 [Source:MGI Symbol;Acc:MGI:1343458]	2.324	1.21673	0.00165722	0.158283	yes	up	0.69	0.65	0.62	0.48	1.09	1.01	0.653333	0.86
ENSMUSG00000035164	Zc3h12c	zinc finger CCCH type containing 12C [Source:MGI Symbol;Acc:MGI:3026959]	1.069	0.0963801	0.00179769	0.168508	yes	up	96.34	88.95	92.74	99.23	97.29	97.24	92.6767	97.92
ENSMUSG00000019842	Traf3ip2	TRAF3 interacting protein 2 [Source:MGI Symbol;Acc:MGI:2143599]	1.181	0.239992	0.0018316	0.171051	yes	up	13.57	12.35	10.02	18.11	14.97	15.18	11.98	16.0867
ENSMUSG00000058833	Rex1bd	required for excision 1-B domain containing [Source:MGI Symbol;Acc:MGI:1913712]	1.138	0.186948	0.00189235	0.175425	yes	up	101.37	101.9	100.47	107.95	112.95	110.84	101.247	110.58
ENSMUSG00000006585	Cdt1	chromatin licensing and DNA replication factor 1 [Source:MGI Symbol;Acc:MGI:1914427]	1.077	0.106398	0.0019275	0.178029	yes	up	140.35	139.85	135.06	147.78	141.47	150.54	138.42	146.597
ENSMUSG00000090381	Gm6158	predicted gene 6158 [Source:MGI Symbol;Acc:MGI:3779562]	35.618	5.15453	0.00199448	0.180902	yes	up	0	0	0	0	1.05	0	0	0.35
ENSMUSG00000079262	Slco1a6	solute carrier organic anion transporter family, member 1a6 [Source:MGI Symbol;Acc:MGI:1351906]	1.409	0.494501	0.00199957	0.180714	yes	up	11.64	11.99	10.14	18.02	14.68	17.01	11.2567	16.57
ENSMUSG00000081684	Rps2-ps13	ribosomal protein S2, pseudogene 13 [Source:MGI Symbol;Acc:MGI:3705640]	1.245	0.31665	0.00200757	0.180789	yes	up	21.53	23.68	24.46	27.95	23.4	33.13	23.2233	28.16
ENSMUSG00000079190	AC133103.1	nuclear body protein SP140-like [Source:NCBI gene;Acc:100041057]	1.117	0.159983	0.0020076	0.180149	yes	up	28.51	27.3	30.91	38.8	28.91	30.21	28.9067	32.64
ENSMUSG00000020271	Fbxw11	F-box and WD-40 domain protein 11 [Source:MGI Symbol;Acc:MGI:2144023]	1.084	0.115703	0.00202866	0.181393	yes	up	45.77	58.58	53.36	46.28	62	55.59	52.57	54.6233
ENSMUSG00000024579	Pcyox1l	prenylcysteine oxidase 1 like [Source:MGI Symbol;Acc:MGI:3606062]	1.285	0.361237	0.00208885	0.186114	yes	up	4.36	3.07	2.86	4.3	3.24	3.92	3.43	3.82
ENSMUSG00000038866	Zcchc2	zinc finger, CCHC domain containing 2 [Source:MGI Symbol;Acc:MGI:2444114]	1.095	0.130586	0.00212002	0.188226	yes	up	18.99	18.59	19	20.69	21.2	19.44	18.86	20.4433
ENSMUSG00000035678	Tnfsf9	tumor necrosis factor (ligand) superfamily, member 9 [Source:MGI Symbol;Acc:MGI:1101058]	1.118	0.16034	0.00214435	0.188397	yes	up	54.43	52.69	54.45	57.45	59.72	59.49	53.8567	58.8867
ENSMUSG00000082585	Gm15387	predicted gene 15387 [Source:MGI Symbol;Acc:MGI:3705374]	1.087	0.120189	0.00225119	0.194397	yes	up	369.74	379.45	367.37	397.28	381.34	386.37	372.187	388.33
ENSMUSG00000094365	Gm21982	predicted gene 21982 [Source:MGI Symbol;Acc:MGI:5439451]	1.332	0.413098	0.00229841	0.197124	yes	up	2.13	1.57	2.62	3.01	2.53	2.9	2.10667	2.81333
ENSMUSG00000064345	mt-Nd2	mitochondrially encoded NADH dehydrogenase 2 [Source:MGI Symbol;Acc:MGI:102500]	1.058	0.0816012	0.00232144	0.198424	yes	up	3620.51	3470.49	3532.35	3777.42	3674.89	3500.14	3541.12	3650.82
ENSMUSG00000050533	Gm9845	predicted pseudogene 9845 [Source:MGI Symbol;Acc:MGI:3704215]	1.286	0.362783	0.00233424	0.198844	yes	up	7.32	7.03	6.66	11.15	7.53	7.99	7.00333	8.89
ENSMUSG00000025204	Ndufb8	NADH:ubiquinone oxidoreductase subunit B8 [Source:MGI Symbol;Acc:MGI:1914514]	1.084	0.116147	0.00234795	0.199339	yes	up	379.43	372.21	371.37	384.43	389.33	406.08	374.337	393.28
ENSMUSG00000095134	Mid1-ps1	midline 1, pseudogene 1 [Source:MGI Symbol;Acc:MGI:5780070]	1.59	0.668957	0.00235541	0.199301	yes	up	2.04	2.66	1.98	3.33	3.7	3.02	2.22667	3.35
ENSMUSG00000001025	S100a6	S100 calcium binding protein A6 (calcyclin) [Source:MGI Symbol;Acc:MGI:1339467]	1.078	0.108357	0.00244327	0.204674	yes	up	474	473.89	497.7	509.15	492.82	513.97	481.863	505.313
ENSMUSG00000101013	A630072M18Rik	RIKEN cDNA A630072M18 gene [Source:MGI Symbol;Acc:MGI:2444702]	1.336	0.418363	0.00256801	0.212303	yes	up	0.94	1.36	1.51	1.49	1.8	1.72	1.27	1.67
ENSMUSG00000047721	Bola2	bolA-like 2 (E. coli) [Source:MGI Symbol;Acc:MGI:1913412]	1.107	0.146419	0.0025986	0.213432	yes	up	88.25	86.45	85.96	94.66	90.86	99.06	86.8867	94.86
ENSMUSG00000047260	Emc6	ER membrane protein complex subunit 6 [Source:MGI Symbol;Acc:MGI:1913298]	1.107	0.14618	0.00260085	0.212923	yes	up	65.72	64.24	71.95	70.62	71.49	70.62	67.3033	70.91
ENSMUSG00000116876	Gm49721	predicted gene, 49721 [Source:MGI Symbol;Acc:MGI:6215195]	1.653	0.724978	0.00278939	0.226156	yes	up	2.7	4.23	3.5	6.26	1.98	8.84	3.47667	5.69333
ENSMUSG00000006471	Ndor1	NADPH dependent diflavin oxidoreductase 1 [Source:MGI Symbol;Acc:MGI:1926047]	1.335	0.417287	0.00279718	0.226061	yes	up	10.25	9.05	11.98	14.83	11.42	9.94	10.4267	12.0633
ENSMUSG00000025935	Tram1	translocating chain-associating membrane protein 1 [Source:MGI Symbol;Acc:MGI:1919515]	1.089	0.122899	0.00286586	0.230136	yes	up	42.77	40.77	41.67	44.72	46.09	43.54	41.7367	44.7833
ENSMUSG00000033863	Klf9	Kruppel-like factor 9 [Source:MGI Symbol;Acc:MGI:1333856]	1.087	0.119957	0.00293889	0.233032	yes	up	30.33	27.13	30.96	32.53	30.53	31.04	29.4733	31.3667
ENSMUSG00000113786	Gm49384	predicted gene, 49384 [Source:MGI Symbol;Acc:MGI:6121607]	1.654	0.725772	0.00296271	0.234184	yes	up	2.11	2.49	3.15	5.39	5.09	2.04	2.58333	4.17333
ENSMUSG00000091154	Proscos	proline synthetase co-transcribed, opposite strand [Source:MGI Symbol;Acc:MGI:3704307]	2.07	1.04959	0.00297392	0.234336	yes	up	2.62	0.88	3.11	3.09	4.57	5.15	2.20333	4.27
ENSMUSG00000070394	Tmem256	transmembrane protein 256 [Source:MGI Symbol;Acc:MGI:1916436]	1.256	0.328925	0.00303546	0.236963	yes	up	57.97	69.35	68.6	82.36	78.47	76.33	65.3067	79.0533
ENSMUSG00000082461	Gm8844	predicted gene 8844 [Source:MGI Symbol;Acc:MGI:3644372]	35.182	5.13677	0.00309476	0.240106	yes	up	0	0	0	0.31	0	0	0	0.103333
ENSMUSG00000023286	Ube2j2	ubiquitin-conjugating enzyme E2J 2 [Source:MGI Symbol;Acc:MGI:2153608]	1.103	0.141432	0.00309626	0.239485	yes	up	63.03	67.42	67.11	72.56	73.57	70.36	65.8533	72.1633
ENSMUSG00000052684	Jun	jun proto-oncogene [Source:MGI Symbol;Acc:MGI:96646]	1.068	0.0953891	0.00310867	0.23971	yes	up	151.81	151.49	168.96	167.56	163.09	166.25	157.42	165.633
ENSMUSG00000115423	AL731706.1	novel protein	1.277	0.352465	0.00315584	0.242605	yes	up	13.1	13.24	18	20.71	15.79	18.91	14.78	18.47
ENSMUSG00000024528	Srfbp1	serum response factor binding protein 1 [Source:MGI Symbol;Acc:MGI:1914472]	1.11	0.150826	0.00317612	0.243422	yes	up	32.61	28.99	28.31	31.55	39.01	30.31	29.97	33.6233
ENSMUSG00000024067	Dpy30	dpy-30, histone methyltransferase complex regulatory subunit [Source:MGI Symbol;Acc:MGI:1913560]	1.106	0.145203	0.00328269	0.247823	yes	up	141.42	151.53	140.77	152.57	153.72	160.94	144.573	155.743
ENSMUSG00000035299	Mid1	midline 1 [Source:MGI Symbol;Acc:MGI:1100537]	1.11	0.150488	0.00335913	0.252085	yes	up	40.92	28.05	41.35	29.88	45.09	34.97	36.7733	36.6467
ENSMUSG00000018585	Atox1	antioxidant 1 copper chaperone [Source:MGI Symbol;Acc:MGI:1333855]	1.106	0.145694	0.00338547	0.252558	yes	up	226.81	250.81	248.92	256.72	240.04	264.83	242.18	253.863
ENSMUSG00000026082	Rev1	REV1, DNA directed polymerase [Source:MGI Symbol;Acc:MGI:1929074]	1.107	0.14612	0.00346573	0.255522	yes	up	19.17	15.55	18.32	19.49	19.45	18.54	17.68	19.16
ENSMUSG00000001995	Sipa1l2	signal-induced proliferation-associated 1 like 2 [Source:MGI Symbol;Acc:MGI:2676970]	1.126	0.17137	0.00347982	0.255069	yes	up	7.12	6.52	6.55	6.81	7.65	7.74	6.73	7.4
ENSMUSG00000095597	Rps7-ps3	ribosomal protein S7, pseudogene 3 [Source:MGI Symbol;Acc:MGI:3648396]	1.067	0.0929643	0.00361905	0.263741	yes	up	1323.83	1390.05	1371.47	1405.75	1387.76	1409.04	1361.78	1400.85
ENSMUSG00000089698	Gm2541	predicted pseudogene 2541 [Source:MGI Symbol;Acc:MGI:3780709]	33.53	5.06738	0.00363541	0.264169	yes	up	0	0	0	0	0	1.5	0	0.5
ENSMUSG00000046364	Rpl27a	ribosomal protein L27A [Source:MGI Symbol;Acc:MGI:1347076]	1.069	0.0956724	0.00366413	0.265491	yes	up	727.64	736.47	763.74	736.03	781.88	811.3	742.617	776.403
ENSMUSG00000007872	Id3	inhibitor of DNA binding 3 [Source:MGI Symbol;Acc:MGI:96398]	1.095	0.130649	0.00367585	0.265577	yes	up	85.34	83.8	87.32	94.48	88.17	95.3	85.4867	92.65
ENSMUSG00000094497	Gm8210	predicted pseudogene 8210 [Source:MGI Symbol;Acc:MGI:3643593]	1.076	0.106106	0.00373952	0.269406	yes	up	762.37	1185.62	891.38	1139.97	803.46	944.01	946.457	962.48
ENSMUSG00000048806	Ifnb1	interferon beta 1, fibroblast [Source:MGI Symbol;Acc:MGI:107657]	1.306	0.384932	0.0037412	0.268759	yes	up	13.06	17.76	16.45	20.02	22.29	17.21	15.7567	19.84
ENSMUSG00000014294	Ndufa2	NADH:ubiquinone oxidoreductase subunit A2 [Source:MGI Symbol;Acc:MGI:1343103]	1.108	0.148019	0.00374862	0.267766	yes	up	205.86	193.6	194.8	206.26	207.43	213.03	198.087	208.907
ENSMUSG00000106797	Gm42936	predicted gene 42936 [Source:MGI Symbol;Acc:MGI:5663073]	33.238	5.05476	0.00378478	0.268826	yes	up	0	0	0	0	0	1.72	0	0.573333
ENSMUSG00000085791	Rpl30-ps9	ribosomal protein L30, pseudogene 9 [Source:MGI Symbol;Acc:MGI:3648153]	1.092	0.127589	0.00378576	0.268141	yes	up	1079.84	1042.51	1416.95	1086.74	1169.65	1207.98	1179.77	1154.79
ENSMUSG00000071415	Rpl23	ribosomal protein L23 [Source:MGI Symbol;Acc:MGI:1929455]	1.062	0.0861619	0.00381553	0.268739	yes	up	1302.27	1273.8	1279.43	1338.54	1307.4	1338.45	1285.17	1328.13
ENSMUSG00000022023	Wbp4	WW domain binding protein 4 [Source:MGI Symbol;Acc:MGI:109568]	1.165	0.219892	0.00385143	0.269761	yes	up	10.61	9.46	11.26	12.34	11.52	10.58	10.4433	11.48
ENSMUSG00000023087	Noct	nocturnin [Source:MGI Symbol;Acc:MGI:109382]	1.098	0.134261	0.00386954	0.270279	yes	up	15.7	15.78	17.57	18.4	18.02	17.96	16.35	18.1267
ENSMUSG00000020330	Hmmr	hyaluronan mediated motility receptor (RHAMM) [Source:MGI Symbol;Acc:MGI:104667]	1.1	0.137153	0.00390537	0.271278	yes	up	21.72	20.21	20.43	24.68	21.58	23.26	20.7867	23.1733
ENSMUSG00000017929	B4galt5	UDP-Gal:betaGlcNAc beta 1,4-galactosyltransferase, polypeptide 5 [Source:MGI Symbol;Acc:MGI:1927169]	1.073	0.101699	0.00398606	0.273865	yes	up	59.04	68.06	59.21	64.41	66.85	63.94	62.1033	65.0667
ENSMUSG00000052681	Rap1b	RAS related protein 1b [Source:MGI Symbol;Acc:MGI:894315]	1.066	0.0925074	0.0040025	0.274247	yes	up	196.98	189.1	195.58	206.57	205.66	198.4	193.887	203.543
ENSMUSG00000033063	Cntnap3	contactin associated protein-like 3 [Source:MGI Symbol;Acc:MGI:3588199]	1.193	0.254293	0.00401402	0.274291	yes	up	7.61	6.69	6.67	8.9	8.13	7.61	6.99	8.21333
ENSMUSG00000105990	Gm43307	predicted gene 43307 [Source:MGI Symbol;Acc:MGI:5663444]	4.864	2.28209	0.00402536	0.274323	yes	up	0.03	0.06	0.05	0.23	0.24	0.23	0.0466667	0.233333
ENSMUSG00000110684	Gm45866	predicted gene 45866 [Source:MGI Symbol;Acc:MGI:5804981]	4.509	2.17283	0.00407217	0.276765	yes	up	0.93	1.72	1.25	7.23	1.74	5.71	1.3	4.89333
ENSMUSG00000103653	Gstp-ps	glutathione S-transferase, pi, pseudogene [Source:MGI Symbol;Acc:MGI:3782108]	2.982	1.57619	0.0041199	0.279256	yes	up	0.34	0.77	1.57	2.44	3.11	2.16	0.893333	2.57
ENSMUSG00000021710	Nln	neurolysin (metallopeptidase M3 family) [Source:MGI Symbol;Acc:MGI:1923055]	1.157	0.20979	0.0041652	0.281569	yes	up	10.19	10.7	10.52	10.62	11.14	10.79	10.47	10.85
ENSMUSG00000110235	Gm5086	predicted gene 5086 [Source:MGI Symbol;Acc:MGI:3644417]	4.484	2.16465	0.0041894	0.282449	yes	up	0	0.21	0.17	0.86	0.48	0.43	0.126667	0.59
ENSMUSG00000038047	Haus6	HAUS augmin-like complex, subunit 6 [Source:MGI Symbol;Acc:MGI:1923389]	1.089	0.123214	0.00419029	0.281755	yes	up	18.01	21.14	19.75	22.5	21.79	19.31	19.6333	21.2
ENSMUSG00000007892	Rplp1	ribosomal protein, large, P1 [Source:MGI Symbol;Acc:MGI:1927099]	1.057	0.0800321	0.00423334	0.283893	yes	up	8145.36	8158.1	8305.81	7883.45	8217.33	8397.89	8203.09	8166.22
ENSMUSG00000045294	Insig1	insulin induced gene 1 [Source:MGI Symbol;Acc:MGI:1916289]	1.067	0.0935679	0.0042486	0.284161	yes	up	181.98	177.24	184.09	194.24	188.67	190.26	181.103	191.057
ENSMUSG00000029638	Glcci1	glucocorticoid induced transcript 1 [Source:MGI Symbol;Acc:MGI:2179717]	1.598	0.675978	0.0043175	0.288004	yes	up	0.11	1.15	0.76	0.65	0.59	0.93	0.673333	0.723333
ENSMUSG00000068523	Gng5	guanine nucleotide binding protein (G protein), gamma 5 [Source:MGI Symbol;Acc:MGI:109164]	1.108	0.148571	0.00438632	0.290291	yes	up	172.3	167.43	166.9	183.39	170.91	180.69	168.877	178.33
ENSMUSG00000056328	Myh1	myosin, heavy polypeptide 1, skeletal muscle, adult [Source:MGI Symbol;Acc:MGI:1339711]	2.752	1.46029	0.00439084	0.28983	yes	up	0.06	0.05	0.06	0.19	0.12	0.16	0.0566667	0.156667
ENSMUSG00000113889	Gm48501	predicted gene, 48501 [Source:MGI Symbol;Acc:MGI:6098028]	1.541	0.62389	0.0043981	0.288797	yes	up	0.69	0.59	0.62	1	0.95	0.95	0.633333	0.966667
ENSMUSG00000024516	Sec11c	SEC11 homolog C, signal peptidase complex subunit [Source:MGI Symbol;Acc:MGI:1913536]	1.09	0.12492	0.00441482	0.289142	yes	up	136.13	122.86	132.14	140	145.23	132.61	130.377	139.28
ENSMUSG00000070461	9230112E08Rik	RIKEN cDNA 9230112E08 gene [Source:MGI Symbol;Acc:MGI:2444774]	32.202	5.00909	0.00441577	0.288455	yes	up	0	0	0	0.12	0	0.47	0	0.196667
ENSMUSG00000047407	Tgif1	TGFB-induced factor homeobox 1 [Source:MGI Symbol;Acc:MGI:1194497]	1.077	0.106584	0.00443086	0.288693	yes	up	108.11	113.55	111.26	118.83	117.82	114.67	110.973	117.107
ENSMUSG00000025439	Clns1a	chloride channel, nucleotide-sensitive, 1A [Source:MGI Symbol;Acc:MGI:109638]	1.089	0.123038	0.00461501	0.299916	yes	up	74.6	73.35	85.15	83.14	80.63	85.89	77.7	83.22
ENSMUSG00000000088	Cox5a	cytochrome c oxidase subunit 5A [Source:MGI Symbol;Acc:MGI:88474]	1.072	0.100461	0.00474802	0.306978	yes	up	553.01	541.64	560.12	562.76	591.2	567.95	551.59	573.97
ENSMUSG00000020267	Hint1	histidine triad nucleotide binding protein 1 [Source:MGI Symbol;Acc:MGI:1321133]	1.076	0.105114	0.00482152	0.310932	yes	up	511.36	478.1	467.44	494.22	499.96	511.19	485.633	501.79
ENSMUSG00000032575	Manf	mesencephalic astrocyte-derived neurotrophic factor [Source:MGI Symbol;Acc:MGI:1922090]	1.067	0.093483	0.00490247	0.314544	yes	up	590	577.73	589.82	631.08	604.44	630.03	585.85	621.85
ENSMUSG00000071281	Zfp65	zinc finger protein 65 [Source:MGI Symbol;Acc:MGI:107769]	1.133	0.179626	0.00493281	0.315687	yes	up	13.36	10.05	11.25	12.38	10.82	12.2	11.5533	11.8
ENSMUSG00000107336	Gm43461	predicted gene 43461 [Source:MGI Symbol;Acc:MGI:5663598]	1.394	0.479737	0.00501475	0.31931	yes	up	5.51	6.93	4.08	7.38	7.08	7.91	5.50667	7.45667
ENSMUSG00000029836	Cbx3	chromobox 3 [Source:MGI Symbol;Acc:MGI:108515]	1.077	0.106687	0.0050267	0.318463	yes	up	104.8	100.48	100.9	110.64	107.57	103.3	102.06	107.17
ENSMUSG00000079067	Hmgn2-ps1	high mobility group nucleosomal binding domain 2, pseudogene 1 [Source:MGI Symbol;Acc:MGI:3783162]	1.08	0.11071	0.00514692	0.322034	yes	up	181.41	173.63	182.95	189.79	191.85	183.54	179.33	188.393
ENSMUSG00000042541	Sem1	SEM1, 26S proteasome complex subunit [Source:MGI Symbol;Acc:MGI:109238]	1.077	0.107622	0.00517385	0.322918	yes	up	123.92	127.21	124.03	129.08	131.78	135.18	125.053	132.013
ENSMUSG00000001630	Stk38l	serine/threonine kinase 38 like [Source:MGI Symbol;Acc:MGI:1922250]	1.072	0.100121	0.00521366	0.324598	yes	up	61.41	57.25	64.41	64.57	65.48	68.56	61.0233	66.2033
ENSMUSG00000086922	Gm13835	predicted gene 13835 [Source:MGI Symbol;Acc:MGI:3650921]	1.116	0.15818	0.00538983	0.333918	yes	up	109.1	112.49	113.33	118.86	120.44	120.15	111.64	119.817
ENSMUSG00000025537	Phkg1	phosphorylase kinase gamma 1 [Source:MGI Symbol;Acc:MGI:97579]	1.553	0.634767	0.00541906	0.334906	yes	up	1.49	3.12	2.93	4.94	4.2	4.28	2.51333	4.47333
ENSMUSG00000038368	Focad	focadhesin [Source:MGI Symbol;Acc:MGI:2676921]	1.205	0.269555	0.00544049	0.33459	yes	up	4.14	3.25	4.15	4.13	5.14	4.56	3.84667	4.61
ENSMUSG00000028851	Nudc	nudC nuclear distribution protein [Source:MGI Symbol;Acc:MGI:106014]	1.064	0.0901356	0.00545637	0.333938	yes	up	421.55	425.71	418.57	423.76	442.66	452.47	421.943	439.63
ENSMUSG00000063556	Gm10132	predicted gene 10132 [Source:MGI Symbol;Acc:MGI:3704449]	30.674	4.93895	0.0055128	0.335761	yes	up	0	0	0	1.18	0	1.95	0	1.04333
ENSMUSG00000079017	Ifi27l2a	interferon, alpha-inducible protein 27 like 2A [Source:MGI Symbol;Acc:MGI:1924183]	1.174	0.231234	0.00573011	0.344833	yes	up	122.29	120.48	110.18	127.59	132.22	127.17	117.65	128.993
ENSMUSG00000005131	4930550C14Rik	RIKEN cDNA 4930550C14 gene [Source:MGI Symbol;Acc:MGI:1922561]	2.182	1.12542	0.00576711	0.346232	yes	up	0.95	1.08	0.35	1.11	1.72	1.79	0.793333	1.54
ENSMUSG00000066362	Rps13-ps1	ribosomal protein S13, pseudogene 1 [Source:MGI Symbol;Acc:MGI:3647042]	1.075	0.103733	0.00592074	0.354612	yes	up	628.99	665.75	649.12	603.03	694.61	679.99	647.953	659.21
ENSMUSG00000094874	AC132444.3	sp110 nuclear body protein-like [Source:NCBI gene;Acc:102633783]	10.836	3.43777	0.00607479	0.361264	yes	up	0	0	0.75	3.37	4.25	2.01	0.25	3.21
ENSMUSG00000094708	Gm10359	predicted gene 10359 [Source:MGI Symbol;Acc:MGI:3708724]	1.122	0.166087	0.00618621	0.366162	yes	up	57.3	46.6	60.31	57.75	61.39	60.07	54.7367	59.7367
ENSMUSG00000073647	Gm10557	predicted gene 10557 [Source:MGI Symbol;Acc:MGI:3708638]	1.156	0.209257	0.00629456	0.36997	yes	up	82.2	71.22	75.55	80.03	89.62	83.04	76.3233	84.23
ENSMUSG00000069910	Spdl1	spindle apparatus coiled-coil protein 1 [Source:MGI Symbol;Acc:MGI:1917635]	1.087	0.12088	0.00630456	0.369697	yes	up	40.87	42	43.01	43.56	45.82	44.88	41.96	44.7533
ENSMUSG00000097121	D130020L05Rik	RIKEN cDNA D130020L05 gene [Source:MGI Symbol;Acc:MGI:2450270]	1.866	0.900299	0.00636483	0.371503	yes	up	1.55	0.81	0.98	1.88	1.86	2.62	1.11333	2.12
ENSMUSG00000024037	Wdr4	WD repeat domain 4 [Source:MGI Symbol;Acc:MGI:1889002]	1.087	0.119844	0.00641344	0.373476	yes	up	37.63	34.16	40.29	40.8	42.64	43.49	37.36	42.31
ENSMUSG00000026395	Ptprc	protein tyrosine phosphatase, receptor type, C [Source:MGI Symbol;Acc:MGI:97810]	1.064	0.089329	0.00641375	0.372633	yes	up	91.36	83.25	90.35	95.17	89.74	91.6	88.32	92.17
ENSMUSG00000042043	Tbca	tubulin cofactor A [Source:MGI Symbol;Acc:MGI:107549]	1.087	0.120817	0.0065226	0.378086	yes	up	287.48	285.03	299.06	305.7	297.06	294.76	290.523	299.173
ENSMUSG00000039232	Stx11	syntaxin 11 [Source:MGI Symbol;Acc:MGI:1921982]	1.253	0.325726	0.00652375	0.377285	yes	up	5.32	7.02	9.6	12.39	8	6.36	7.31333	8.91667
ENSMUSG00000035399	Oser1	oxidative stress responsive serine rich 1 [Source:MGI Symbol;Acc:MGI:1913930]	1.07	0.0973771	0.00659316	0.378694	yes	up	154.08	154.65	161.78	165.63	166.12	162.15	156.837	164.633
ENSMUSG00000045932	Ifit2	interferon-induced protein with tetratricopeptide repeats 2 [Source:MGI Symbol;Acc:MGI:99449]	1.075	0.105	0.00671259	0.378653	yes	up	39.78	35.97	38.71	42.1	40.25	38.95	38.1533	40.4333
ENSMUSG00000054871	Tmem158	transmembrane protein 158 [Source:MGI Symbol;Acc:MGI:1919559]	1.533	0.616763	0.00671511	0.37795	yes	up	1.39	1.19	1.79	2.56	2.23	1.82	1.45667	2.20333
ENSMUSG00000079435	Rpl36a	ribosomal protein L36A [Source:MGI Symbol;Acc:MGI:1201789]	1.066	0.092441	0.0067167	0.377198	yes	up	1403.24	1362.4	1405.18	1407.52	1330.86	1445.8	1390.27	1394.73
ENSMUSG00000070697	Utp3	UTP3 small subunit processome component [Source:MGI Symbol;Acc:MGI:1919230]	1.087	0.120901	0.00676171	0.378881	yes	up	65.51	61.49	64.5	67.71	68.32	67.99	63.8333	68.0067
ENSMUSG00000064264	Zfp428	zinc finger protein 428 [Source:MGI Symbol;Acc:MGI:1916463]	1.401	0.486697	0.00701335	0.388663	yes	up	3.23	4.06	4.55	5.9	7.14	6.74	3.94667	6.59333
ENSMUSG00000052889	Prkcb	protein kinase C, beta [Source:MGI Symbol;Acc:MGI:97596]	4.228	2.07981	0.0070198	0.388167	yes	up	0.17	0.03	0	0.35	0.29	0.14	0.0666667	0.26
ENSMUSG00000025981	Coq10b	coenzyme Q10B [Source:MGI Symbol;Acc:MGI:1915126]	1.132	0.178638	0.00704083	0.388478	yes	up	23.96	21.83	23.78	27.61	24.73	25.24	23.19	25.86
ENSMUSG00000037071	Scd1	stearoyl-Coenzyme A desaturase 1 [Source:MGI Symbol;Acc:MGI:98239]	1.554	0.636194	0.00706056	0.386187	yes	up	4.7	3.74	3.89	6.7	4.16	7.59	4.11	6.15
ENSMUSG00000025314	Ptprj	protein tyrosine phosphatase, receptor type, J [Source:MGI Symbol;Acc:MGI:104574]	1.064	0.0896215	0.00706573	0.385633	yes	up	53.87	47.12	49.53	54.72	53.09	52.06	50.1733	53.29
ENSMUSG00000039910	Cited2	Cbp/p300-interacting transactivator, with Glu/Asp-rich carboxy-terminal domain, 2 [Source:MGI Symbol;Acc:MGI:1306784]	1.069	0.0957104	0.0071003	0.385019	yes	up	150.33	152.49	159.89	157.74	169.27	159.65	154.237	162.22
ENSMUSG00000028447	Dctn3	dynactin 3 [Source:MGI Symbol;Acc:MGI:1859251]	1.127	0.172022	0.00725727	0.391846	yes	up	53.69	49.55	46.55	62.7	53.95	54.9	49.93	57.1833
ENSMUSG00000067924	Rtl8b	retrotransposon Gag like 8B [Source:MGI Symbol;Acc:MGI:3576504]	1.331	0.412007	0.00728794	0.391824	yes	up	6.12	6.38	4.09	6.81	6.89	7.8	5.53	7.16667
ENSMUSG00000005732	Ranbp1	RAN binding protein 1 [Source:MGI Symbol;Acc:MGI:96269]	1.063	0.0877633	0.00739073	0.39399	yes	up	508.89	496.86	492.28	515.16	506.01	527.5	499.343	516.223
ENSMUSG00000038563	Efl1	elongation factor like GTPase 1 [Source:MGI Symbol;Acc:MGI:2141969]	1.103	0.140934	0.00740145	0.393729	yes	up	20.54	20.78	20.51	23.05	22.48	24.77	20.61	23.4333
ENSMUSG00000067038	Rps12-ps3	ribosomal protein S12, pseudogene 3 [Source:MGI Symbol;Acc:MGI:3704503]	1.101	0.138942	0.00756529	0.400754	yes	up	440.52	479.34	460.63	498.23	459.29	438.02	460.163	465.18
ENSMUSG00000061360	Phf5a	PHD finger protein 5A [Source:MGI Symbol;Acc:MGI:2156864]	1.085	0.117791	0.00771157	0.405099	yes	up	63.6	71.09	71.37	68.73	71.94	76.63	68.6867	72.4333
ENSMUSG00000025492	Ifitm3	interferon induced transmembrane protein 3 [Source:MGI Symbol;Acc:MGI:1913391]	1.061	0.085665	0.00781609	0.408885	yes	up	1185.84	1200.26	1163.79	1177.54	1218.19	1225.99	1183.3	1207.24
ENSMUSG00000027955	Gask1b	golgi associated kinase 1B [Source:MGI Symbol;Acc:MGI:1915909]	1.933	0.950521	0.00786765	0.409882	yes	up	0.07	0.47	0.09	0.35	0.19	0.18	0.21	0.24
ENSMUSG00000026201	Stk16	serine/threonine kinase 16 [Source:MGI Symbol;Acc:MGI:1313271]	1.134	0.181872	0.00789165	0.408599	yes	up	55.4	47.48	50.25	59.27	57.45	56.87	51.0433	57.8633
ENSMUSG00000041881	Ndufa7	NADH:ubiquinone oxidoreductase subunit A7 [Source:MGI Symbol;Acc:MGI:1913666]	1.096	0.132891	0.00807383	0.416322	yes	up	300.66	267.27	242.12	257.11	282.86	289.34	270.017	276.437
ENSMUSG00000079722	Ttll2	tubulin tyrosine ligase-like family, member 2 [Source:MGI Symbol;Acc:MGI:3644030]	10.72	3.42223	0.00814818	0.419299	yes	up	0.04	0	0	0.29	0.15	0.15	0.0133333	0.196667
ENSMUSG00000111497	Gm38431	predicted gene, 38431 [Source:MGI Symbol;Acc:MGI:5621316]	1.158	0.211431	0.00826471	0.421851	yes	up	6.97	5.73	7.1	7.67	8.12	8.78	6.6	8.19
ENSMUSG00000057278	Snrpg	small nuclear ribonucleoprotein polypeptide G [Source:MGI Symbol;Acc:MGI:1915261]	1.088	0.121236	0.00826811	0.421172	yes	up	104.08	103.81	101.31	111.01	104.26	131.63	103.067	115.633
ENSMUSG00000103168	Gm30948	predicted gene, 30948 [Source:MGI Symbol;Acc:MGI:5590107]	2.815	1.49338	0.00828122	0.42099	yes	up	0.1	0	0.07	0.25	0.16	0.09	0.0566667	0.166667
ENSMUSG00000047977	Synb	syncytin b [Source:MGI Symbol;Acc:MGI:3045308]	4.982	2.31661	0.00830054	0.421123	yes	up	0.02	0.03	0.02	0.19	0.08	0.06	0.0233333	0.11
ENSMUSG00000045868	Gvin1	GTPase, very large interferon inducible 1 [Source:MGI Symbol;Acc:MGI:1921808]	26.782	4.7432	0.0083291	0.420878	yes	up	0	0	0	0	0.06	0	0	0.02
ENSMUSG00000040139	9430038I01Rik	RIKEN cDNA 9430038I01 gene [Source:MGI Symbol;Acc:MGI:1924502]	1.233	0.302358	0.00835261	0.419544	yes	up	14.17	11.72	13.83	16.73	16.79	16.41	13.24	16.6433
ENSMUSG00000003038	Hmgn2	high mobility group nucleosomal binding domain 2 [Source:MGI Symbol;Acc:MGI:96136]	1.071	0.0983041	0.00845065	0.422784	yes	up	338.61	346.25	326.7	343.23	359.13	347.81	337.187	350.057
ENSMUSG00000111339	AC139579.1	post-GPI attachment to proteins 2	26.874	4.74814	0.00847341	0.423083	yes	up	0	0	0	0	1.09	0.42	0	0.503333
ENSMUSG00000025508	Rplp2	ribosomal protein, large P2 [Source:MGI Symbol;Acc:MGI:1914436]	1.058	0.0807469	0.00856976	0.427049	yes	up	1606.52	1650.16	1591.45	1692.19	1657.04	1662.85	1616.04	1670.69
ENSMUSG00000092560	Gm8750	predicted pseudogene 8750 [Source:MGI Symbol;Acc:MGI:3647542]	6.967	2.80052	0.00861955	0.428682	yes	up	0	0.1	0	0.09	0.63	0	0.0333333	0.24
ENSMUSG00000005687	Bcas2	breast carcinoma amplified sequence 2 [Source:MGI Symbol;Acc:MGI:1915433]	1.078	0.108451	0.00862345	0.428032	yes	up	95.96	93.18	82.5	94.25	94.16	101.88	90.5467	96.7633
ENSMUSG00000006412	Pfdn2	prefoldin 2 [Source:MGI Symbol;Acc:MGI:1276111]	1.089	0.122629	0.0086348	0.427753	yes	up	131.5	114.22	128.48	112.47	126.97	146.74	124.733	128.727
ENSMUSG00000102780	Gm38253	predicted gene, 38253 [Source:MGI Symbol;Acc:MGI:5611481]	1.374	0.458579	0.00865031	0.427681	yes	up	1.16	0.74	0.66	0.96	1.13	1.35	0.853333	1.14667
ENSMUSG00000061787	Rps17	ribosomal protein S17 [Source:MGI Symbol;Acc:MGI:1309526]	1.061	0.0855579	0.00875241	0.429362	yes	up	1995.37	2023.44	1961.67	1980.55	2003.73	1983.46	1993.49	1989.25
ENSMUSG00000106073	Gm42892	predicted gene 42892 [Source:MGI Symbol;Acc:MGI:5663029]	27.119	4.76125	0.00883261	0.430782	yes	up	0	0	0	0	0.01	0.13	0	0.0466667
ENSMUSG00000024521	Pmaip1	phorbol-12-myristate-13-acetate-induced protein 1 [Source:MGI Symbol;Acc:MGI:1930146]	1.092	0.126827	0.00884262	0.430438	yes	up	27.96	26.6	29.3	31.64	28.55	29	27.9533	29.73
ENSMUSG00000047562	Mmp10	matrix metallopeptidase 10 [Source:MGI Symbol;Acc:MGI:97007]	1.098	0.134454	0.0091008	0.437933	yes	up	40.04	36.13	40.09	42.06	37.99	45.37	38.7533	41.8067
ENSMUSG00000021510	Zfp729a	zinc finger protein 729a [Source:MGI Symbol;Acc:MGI:3036250]	1.16	0.213797	0.00914823	0.438541	yes	up	4.35	3.42	3.98	5.5	3.18	3.97	3.91667	4.21667
ENSMUSG00000090733	Rps27	ribosomal protein S27 [Source:MGI Symbol;Acc:MGI:1888676]	1.062	0.0873573	0.00916446	0.437655	yes	up	4141.54	4361.29	4295.66	4229.65	3955.13	4048.6	4266.16	4077.79
ENSMUSG00000048109	Rbm15	RNA binding motif protein 15 [Source:MGI Symbol;Acc:MGI:2443205]	1.067	0.0936587	0.00918118	0.437625	yes	up	45.45	43.38	45.19	48.95	45.51	47.33	44.6733	47.2633
ENSMUSG00000096910	Zfp955b	zinc finger protein 955B [Source:MGI Symbol;Acc:MGI:4834573]	1.116	0.15844	0.00929116	0.439543	yes	up	7.06	8.81	8.19	7.86	8.74	8.96	8.02	8.52
ENSMUSG00000027566	Psma7	proteasome subunit alpha 7 [Source:MGI Symbol;Acc:MGI:1347070]	1.067	0.0932605	0.00932005	0.440085	yes	up	331.1	338.14	331.19	338.77	347.81	351.42	333.477	346
ENSMUSG00000015452	Ager	advanced glycosylation end product-specific receptor [Source:MGI Symbol;Acc:MGI:893592]	1.392	0.477638	0.00932303	0.439402	yes	up	1.62	1.05	1.72	2.41	2.19	1.56	1.46333	2.05333
ENSMUSG00000021363	Mak	male germ cell-associated kinase [Source:MGI Symbol;Acc:MGI:96913]	1.336	0.417636	0.00932604	0.438724	yes	up	1.84	1.65	1.54	2.29	2	1.68	1.67667	1.99
ENSMUSG00000117098	Gm49909	predicted gene, 49909 [Source:MGI Symbol;Acc:MGI:6270609]	1.063	0.0884893	0.00946017	0.44338	yes	up	734.68	767.55	758.52	742.58	771.84	789.11	753.583	767.843
ENSMUSG00000068964	Gm6361	predicted gene 6361 [Source:MGI Symbol;Acc:MGI:3646180]	1.323	0.403407	0.00948048	0.443507	yes	up	44.77	23.08	31.25	45.51	31.65	44.97	33.0333	40.71
ENSMUSG00000024998	Plce1	phospholipase C, epsilon 1 [Source:MGI Symbol;Acc:MGI:1921305]	1.318	0.398629	0.00960749	0.447787	yes	up	11.55	9.67	12.29	15	15.17	12.11	11.17	14.0933
ENSMUSG00000027342	Pcna	proliferating cell nuclear antigen [Source:MGI Symbol;Acc:MGI:97503]	1.06	0.0839819	0.00963916	0.447609	yes	up	358.96	350.59	349.36	366.29	364.34	363.64	352.97	364.757
ENSMUSG00000116594	Gm49601	predicted gene, 49601 [Source:MGI Symbol;Acc:MGI:6215011]	26.831	4.7458	0.00966288	0.447885	yes	up	0	0	0	0.57	0	0.15	0	0.24
ENSMUSG00000042558	Adprhl2	ADP-ribosylhydrolase like 2 [Source:MGI Symbol;Acc:MGI:2140364]	1.14	0.189012	0.00979114	0.452168	yes	up	20.86	19.8	20.15	22.54	22.31	22.8	20.27	22.55
ENSMUSG00000025040	Fundc1	FUN14 domain containing 1 [Source:MGI Symbol;Acc:MGI:1919268]	1.238	0.308031	0.00986934	0.454116	yes	up	5.54	6.33	6.39	9.82	6.29	7.65	6.08667	7.92
ENSMUSG00000028693	Nasp	nuclear autoantigenic sperm protein (histone-binding) [Source:MGI Symbol;Acc:MGI:1355328]	1.064	0.0892132	0.00987274	0.453445	yes	up	144.61	147.33	145.06	156.63	155.27	145.05	145.667	152.317
ENSMUSG00000039568	Ubald1	UBA-like domain containing 1 [Source:MGI Symbol;Acc:MGI:1916255]	1.133	0.180764	0.0100238	0.457879	yes	up	17.64	18.56	18.91	19.91	20.35	21.6	18.37	20.62
ENSMUSG00000035476	Tab3	TGF-beta activated kinase 1/MAP3K7 binding protein 3 [Source:MGI Symbol;Acc:MGI:1913974]	1.165	0.220928	0.0100811	0.459665	yes	up	3.42	3.15	3.68	6.79	3.48	3.71	3.41667	4.66
ENSMUSG00000019897	Ccdc59	coiled-coil domain containing 59 [Source:MGI Symbol;Acc:MGI:1289302]	1.097	0.133797	0.0101061	0.459144	yes	up	26.82	29.81	32.85	35.32	32.39	33.43	29.8267	33.7133
ENSMUSG00000095250	AC133103.4	-	1.197	0.260011	0.0101337	0.458747	yes	up	6.03	5.51	5.46	6.33	7.32	6.32	5.66667	6.65667
ENSMUSG00000105207	Gm42927	predicted gene 42927 [Source:MGI Symbol;Acc:MGI:5663064]	1.239	0.308741	0.010206	0.460364	yes	up	2.6	2.42	3.16	3.83	3.67	2.51	2.72667	3.33667
ENSMUSG00000031488	Rab11fip1	RAB11 family interacting protein 1 (class I) [Source:MGI Symbol;Acc:MGI:1923017]	1.066	0.092853	0.0102329	0.460753	yes	up	43.08	40.49	40.76	45.16	45.08	41.98	41.4433	44.0733
ENSMUSG00000079455	Gm16026	predicted pseudogene 16026 [Source:MGI Symbol;Acc:MGI:3783243]	1.173	0.23065	0.0102736	0.461765	yes	up	11.69	12.43	10.31	15.03	14.86	10.68	11.4767	13.5233
ENSMUSG00000030595	Nfkbib	nuclear factor of kappa light polypeptide gene enhancer in B cells inhibitor, beta [Source:MGI Symbol;Acc:MGI:104752]	1.078	0.108272	0.0103112	0.462629	yes	up	95.57	94.47	93.54	102.82	97.76	100.51	94.5267	100.363
ENSMUSG00000033020	Polr2f	polymerase (RNA) II (DNA directed) polypeptide F [Source:MGI Symbol;Acc:MGI:1349393]	1.098	0.13526	0.0103531	0.462039	yes	up	164.9	167.05	155.53	151.51	142.45	162.44	162.493	152.133
ENSMUSG00000050931	Sgms2	sphingomyelin synthase 2 [Source:MGI Symbol;Acc:MGI:1921692]	1.085	0.117092	0.0103557	0.46134	yes	up	22.84	17.5	20.69	23.73	16.52	22.56	20.3433	20.9367
ENSMUSG00000025001	Hells	helicase, lymphoid specific [Source:MGI Symbol;Acc:MGI:106209]	1.066	0.0925591	0.010452	0.463174	yes	up	44.14	37.45	42.15	43.62	46.23	43.81	41.2467	44.5533
ENSMUSG00000102976	Zc3h11a	zinc finger CCCH type containing 11A [Source:MGI Symbol;Acc:MGI:1917829]	1.072	0.100358	0.0104847	0.46381	yes	up	31.1	30.27	35.06	34.85	35.95	28.01	32.1433	32.9367
ENSMUSG00000061518	Cox5b	cytochrome c oxidase subunit 5B [Source:MGI Symbol;Acc:MGI:88475]	1.07	0.0970018	0.0104934	0.462572	yes	up	276.42	288.35	282.75	283	290.65	302.21	282.507	291.953
ENSMUSG00000022673	Mcm4	minichromosome maintenance complex component 4 [Source:MGI Symbol;Acc:MGI:103199]	1.064	0.0897465	0.0105091	0.462455	yes	up	71.82	70.67	75.65	75.35	76.83	76.35	72.7133	76.1767
ENSMUSG00000058546	Rpl23a	ribosomal protein L23A [Source:MGI Symbol;Acc:MGI:3040672]	1.053	0.0741968	0.0105282	0.461683	yes	up	4543.64	4589.1	4568.16	4572.8	4517.09	4629.29	4566.97	4573.06
ENSMUSG00000015656	Hspa8	heat shock protein 8 [Source:MGI Symbol;Acc:MGI:105384]	1.048	0.0681758	0.0106065	0.464308	yes	up	1689.29	1726.13	1679.46	1664.04	1740.77	1788.2	1698.29	1731
ENSMUSG00000049233	Apoo-ps	apolipoprotein O, pseudogene [Source:MGI Symbol;Acc:MGI:3649039]	5.27	2.39786	0.0106588	0.465791	yes	up	0	0.68	0	0	0	3.64	0.226667	1.21333
ENSMUSG00000091383	Hist1h2al	histone cluster 1, H2al [Source:MGI Symbol;Acc:MGI:3646032]	2.468	1.3034	0.0106929	0.466474	yes	up	5.04	4.72	4.77	12.2	7.47	12.94	4.84333	10.87
ENSMUSG00000021290	Atp5mpl	ATP synthase membrane subunit 6.8PL [Source:MGI Symbol;Acc:MGI:1917507]	1.1	0.136948	0.0107084	0.466345	yes	up	569.14	516.79	556.24	561.73	551.92	522.84	547.39	545.497
ENSMUSG00000010651	Acaa1b	acetyl-Coenzyme A acyltransferase 1B [Source:MGI Symbol;Acc:MGI:3605455]	1.513	0.597044	0.0107205	0.466065	yes	up	2.65	2.2	2.18	4.05	2.46	3.97	2.34333	3.49333
ENSMUSG00000024014	Pim1	proviral integration site 1 [Source:MGI Symbol;Acc:MGI:97584]	1.061	0.0859839	0.0107419	0.464593	yes	up	145.43	135.69	144.17	149.74	150.95	149.24	141.763	149.977
ENSMUSG00000025277	Abhd6	abhydrolase domain containing 6 [Source:MGI Symbol;Acc:MGI:1913332]	1.401	0.486962	0.0108558	0.468715	yes	up	1.94	1.26	2.26	2.61	2.41	2.57	1.82	2.53
ENSMUSG00000103505	Gm38374	predicted gene, 38374 [Source:MGI Symbol;Acc:MGI:5611602]	10.331	3.36889	0.010926	0.470135	yes	up	0	0	0.03	0.17	0	0.27	0.01	0.146667
ENSMUSG00000007035	Msh5	mutS homolog 5 [Source:MGI Symbol;Acc:MGI:1329021]	1.459	0.544811	0.0109616	0.470865	yes	up	2.27	5.63	2.29	3.61	4.59	2.29	3.39667	3.49667
ENSMUSG00000097331	F420014N23Rik	RIKEN cDNA F420014N23 gene [Source:MGI Symbol;Acc:MGI:3642477]	2.144	1.1004	0.0111649	0.477159	yes	up	0.11	0.54	0.18	0.89	1.03	0.41	0.276667	0.776667
ENSMUSG00000033411	Ctdspl2	CTD (carboxy-terminal domain, RNA polymerase II, polypeptide A) small phosphatase like 2 [Source:MGI Symbol;Acc:MGI:1196405]	1.098	0.13539	0.0112003	0.477859	yes	up	16.92	14.17	15.27	15.72	14.08	16.87	15.4533	15.5567
ENSMUSG00000042997	Nhlrc3	NHL repeat containing 3 [Source:MGI Symbol;Acc:MGI:2444520]	1.129	0.174569	0.0112173	0.476971	yes	up	6.8	6.34	6.96	7.54	7.32	7.16	6.7	7.34
ENSMUSG00000018362	Kpna2	karyopherin (importin) alpha 2 [Source:MGI Symbol;Acc:MGI:103561]	1.244	0.314543	0.011238	0.477047	yes	up	7.72	7.21	8	9.64	9.11	10.6	7.64333	9.78333
ENSMUSG00000036438	Calm2	calmodulin 2 [Source:MGI Symbol;Acc:MGI:103250]	1.061	0.0847623	0.0115394	0.488196	yes	up	385.31	382.68	378.87	396.58	399.7	399.61	382.287	398.63
ENSMUSG00000025586	Cpeb1	cytoplasmic polyadenylation element binding protein 1 [Source:MGI Symbol;Acc:MGI:108442]	1.151	0.202621	0.0116035	0.490087	yes	up	43.09	30.74	37.85	43.23	41.52	35.71	37.2267	40.1533
ENSMUSG00000058427	Cxcl2	chemokine (C-X-C motif) ligand 2 [Source:MGI Symbol;Acc:MGI:1340094]	1.055	0.0778175	0.0116729	0.491372	yes	up	776.82	840.77	905.15	842.48	899.63	855.92	840.913	866.01
ENSMUSG00000073079	Srp54a	signal recognition particle 54A [Source:MGI Symbol;Acc:MGI:1346087]	1.126	0.171681	0.0116789	0.490807	yes	up	29.85	26.82	21.27	31.45	25.55	29.34	25.98	28.78
ENSMUSG00000090553	Snrpe	small nuclear ribonucleoprotein E [Source:MGI Symbol;Acc:MGI:98346]	1.07	0.0978541	0.0117036	0.491024	yes	up	682.73	640.03	632.58	646.23	692.99	638.77	651.78	659.33
ENSMUSG00000064354	mt-Co2	mitochondrially encoded cytochrome c oxidase II [Source:MGI Symbol;Acc:MGI:102503]	1.074	0.102415	0.011923	0.496924	yes	up	457.76	175.27	253.92	358.11	258.76	298.68	295.65	305.183
ENSMUSG00000045514	Olfr460	olfactory receptor 460 [Source:MGI Symbol;Acc:MGI:3030294]	4.329	2.11412	0.0119577	0.496727	yes	up	0.07	0	0.02	0.19	0.1	0.14	0.03	0.143333
ENSMUSG00000061167	Rpl15-ps3	ribosomal protein L15, pseudogene 3 [Source:MGI Symbol;Acc:MGI:3782952]	1.066	0.092478	0.0120915	0.501457	yes	up	535.31	568.99	562.91	552.93	539.37	608.99	555.737	567.097
ENSMUSG00000062753	AI413582	expressed sequence AI413582 [Source:MGI Symbol;Acc:MGI:2146839]	1.262	0.335873	0.0121957	0.504123	yes	up	12.93	15.95	17.58	17.21	16.93	21.26	15.4867	18.4667
ENSMUSG00000061175	Fnip2	folliculin interacting protein 2 [Source:MGI Symbol;Acc:MGI:2683054]	1.058	0.0812969	0.0122091	0.50385	yes	up	94.35	88.34	88.3	95.28	94.35	89.04	90.33	92.89
ENSMUSG00000049723	Mmp12	matrix metallopeptidase 12 [Source:MGI Symbol;Acc:MGI:97005]	1.059	0.0820665	0.012233	0.503189	yes	up	325.44	321.64	322.89	336.14	338.48	318.4	323.323	331.007
ENSMUSG00000059058	Tma7-ps	translational machinery associated 7 homolog (S. cerevisiae), pseudogene [Source:MGI Symbol;Acc:MGI:3705453]	1.356	0.439151	0.0122364	0.502511	yes	up	554.66	951.41	684.14	888.52	780.07	800.11	730.07	822.9
ENSMUSG00000030878	Cdr2	cerebellar degeneration-related 2 [Source:MGI Symbol;Acc:MGI:1100885]	1.083	0.115195	0.0123175	0.504197	yes	up	35.3	35.03	34.18	37.76	37.4	36.21	34.8367	37.1233
ENSMUSG00000085875	Gm12905	predicted gene 12905 [Source:MGI Symbol;Acc:MGI:3702581]	2.35	1.23262	0.0123751	0.505733	yes	up	0.97	0.56	0.15	1.23	0.52	1.58	0.56	1.11
ENSMUSG00000024030	Abcg1	ATP binding cassette subfamily G member 1 [Source:MGI Symbol;Acc:MGI:107704]	1.063	0.0887824	0.0123784	0.50505	yes	up	45.39	41.51	41.62	46.24	43.63	44.42	42.84	44.7633
ENSMUSG00000053093	Myh7	myosin, heavy polypeptide 7, cardiac muscle, beta [Source:MGI Symbol;Acc:MGI:2155600]	1.51	0.594943	0.0126003	0.51162	yes	up	0.51	0.35	0.38	1.19	1.11	0.65	0.413333	0.983333
ENSMUSG00000028165	Cisd2	CDGSH iron sulfur domain 2 [Source:MGI Symbol;Acc:MGI:1914256]	1.089	0.123589	0.0126711	0.513667	yes	up	24.95	24.01	22.95	25.35	24.53	26.89	23.97	25.59
ENSMUSG00000066278	Vps37b	vacuolar protein sorting 37B [Source:MGI Symbol;Acc:MGI:1916724]	1.083	0.114701	0.0127281	0.515151	yes	up	35.86	34.22	35.95	39.06	36.39	38.82	35.3433	38.09
ENSMUSG00000044948	Cfap43	cilia and flagella associated protein 43 [Source:MGI Symbol;Acc:MGI:1289258]	1.083	0.115097	0.012771	0.51606	yes	up	21.57	20.73	22.22	22.09	23.55	22.96	21.5067	22.8667
ENSMUSG00000036781	Rps27l	ribosomal protein S27-like [Source:MGI Symbol;Acc:MGI:1915191]	1.065	0.0906681	0.0127954	0.516219	yes	up	906.73	878.58	902.57	891.35	869.89	936.55	895.96	899.263
ENSMUSG00000118181	CAAA01066123.1	ribosomal protein S6 kinase, polypeptide 4 (Rps6ka4)	1.238	0.307799	0.0128661	0.514949	yes	up	24.21	21.44	27.29	31.21	25.06	30.83	24.3133	29.0333
ENSMUSG00000022698	Naa50	N(alpha)-acetyltransferase 50, NatE catalytic subunit [Source:MGI Symbol;Acc:MGI:1919367]	1.056	0.0783102	0.0129845	0.518866	yes	up	146.82	141.5	143.6	151.76	149.79	147.7	143.973	149.75
ENSMUSG00000001105	Ift20	intraflagellar transport 20 [Source:MGI Symbol;Acc:MGI:1915585]	1.149	0.200743	0.0130035	0.517983	yes	up	42.92	36.09	44.19	53.54	42.66	44.96	41.0667	47.0533
ENSMUSG00000090946	Ccdc71l	coiled-coil domain containing 71 like [Source:MGI Symbol;Acc:MGI:1919373]	1.176	0.233729	0.0130431	0.518741	yes	up	3.8	3.91	4.97	5.35	4.96	4.43	4.22667	4.91333
ENSMUSG00000002043	Trappc6a	trafficking protein particle complex 6A [Source:MGI Symbol;Acc:MGI:1914341]	1.219	0.286258	0.0131519	0.521424	yes	up	24.03	24.71	17.48	29.32	25.47	24.91	22.0733	26.5667
ENSMUSG00000039483	Asb6	ankyrin repeat and SOCS box-containing 6 [Source:MGI Symbol;Acc:MGI:1919573]	1.085	0.118043	0.0132348	0.522246	yes	up	39	38.12	44.96	45.83	38.82	45	40.6933	43.2167
ENSMUSG00000058755	Osm	oncostatin M [Source:MGI Symbol;Acc:MGI:104749]	1.071	0.0987338	0.0133398	0.52393	yes	up	62.37	65.84	68.12	72.9	67.65	71.31	65.4433	70.62
ENSMUSG00000092412	Gm20507	predicted gene 20507 [Source:MGI Symbol;Acc:MGI:5141972]	23.575	4.55917	0.0134891	0.526514	yes	up	0	0	0	0	0.17	0	0	0.0566667
ENSMUSG00000028010	Gar1	GAR1 ribonucleoprotein [Source:MGI Symbol;Acc:MGI:1930948]	1.084	0.116481	0.0135122	0.526601	yes	up	162.24	138.85	172.99	171.28	178.46	166.47	158.027	172.07
ENSMUSG00000050567	Maml1	mastermind like transcriptional coactivator 1 [Source:MGI Symbol;Acc:MGI:1890504]	1.118	0.160774	0.013859	0.535974	yes	up	7.33	7.31	6.52	7.57	8.21	7.61	7.05333	7.79667
ENSMUSG00000081441	Gm6161	predicted gene 6161 [Source:MGI Symbol;Acc:MGI:3644104]	1.69	0.756885	0.0138716	0.534822	yes	up	1.22	2.26	0.61	2.16	3.13	1.36	1.36333	2.21667
ENSMUSG00000002983	Relb	avian reticuloendotheliosis viral (v-rel) oncogene related B [Source:MGI Symbol;Acc:MGI:103289]	1.107	0.146671	0.0138732	0.534067	yes	up	19.5	20.88	20.01	21.08	20.06	23.69	20.13	21.61
ENSMUSG00000027236	Eif3j1	eukaryotic translation initiation factor 3, subunit J1 [Source:MGI Symbol;Acc:MGI:1925905]	1.07	0.0979503	0.0139141	0.534824	yes	up	64.34	69.82	68.01	73.91	75.24	68.42	67.39	72.5233
ENSMUSG00000096940	Gm4755	predicted gene 4755 [Source:MGI Symbol;Acc:MGI:3779434]	23.669	4.56491	0.0139664	0.535201	yes	up	0	0	0	0.07	0.12	0	0	0.0633333
ENSMUSG00000031660	Brd7	bromodomain containing 7 [Source:MGI Symbol;Acc:MGI:1349766]	1.08	0.110563	0.0140601	0.535538	yes	up	38.7	36.34	42.02	42.57	35.84	41.06	39.02	39.8233
ENSMUSG00000081788	Gm5898	predicted gene 5898 [Source:MGI Symbol;Acc:MGI:3644921]	1.111	0.151767	0.0141306	0.535795	yes	up	22.03	21.2	21.99	22.08	23.51	25.47	21.74	23.6867
ENSMUSG00000061479	Snrpa	small nuclear ribonucleoprotein polypeptide A [Source:MGI Symbol;Acc:MGI:1855690]	1.073	0.101224	0.0142215	0.537624	yes	up	113.95	107.2	104.99	122.34	110	115.16	108.713	115.833
ENSMUSG00000019505	Ubb	ubiquitin B [Source:MGI Symbol;Acc:MGI:98888]	1.05	0.0699319	0.014248	0.537818	yes	up	2000.8	2009.51	2090.81	2024.97	2104.48	2136.76	2033.71	2088.74
ENSMUSG00000018293	Pfn1	profilin 1 [Source:MGI Symbol;Acc:MGI:97549]	1.052	0.0726853	0.0143541	0.539403	yes	up	1719.92	1730.22	1697.83	1636.23	1750.05	1853.09	1715.99	1746.46
ENSMUSG00000029815	Malsu1	mitochondrial assembly of ribosomal large subunit 1 [Source:MGI Symbol;Acc:MGI:1922843]	1.145	0.195379	0.0143612	0.538867	yes	up	8.99	15.44	16.99	11.63	11.7	17.3	13.8067	13.5433
ENSMUSG00000009927	Rps25	ribosomal protein S25 [Source:MGI Symbol;Acc:MGI:1922867]	1.051	0.0721366	0.0144093	0.539064	yes	up	3531.87	3576.78	3657.13	3645.68	3521.69	3667.71	3588.59	3611.69
ENSMUSG00000051257	Trap1a	tumor rejection antigen P1A [Source:MGI Symbol;Acc:MGI:98818]	1.699	0.76479	0.0144348	0.539219	yes	up	1.05	0.86	0.58	1.07	1.53	1.46	0.83	1.35333
ENSMUSG00000015126	Tsr3	TSR3 20S rRNA accumulation [Source:MGI Symbol;Acc:MGI:1915577]	1.149	0.200663	0.0146495	0.542418	yes	up	23.99	25	25.46	27.12	27.81	28.48	24.8167	27.8033
ENSMUSG00000056412	Psenen-ps	presenilin enhancer gamma secretase subunit, pseudogene [Source:MGI Symbol;Acc:MGI:3649201]	1.807	0.853394	0.0146868	0.543003	yes	up	9.26	10.31	1.22	20.41	23.48	12.27	6.93	18.72
ENSMUSG00000027364	Usp50	ubiquitin specific peptidase 50 [Source:MGI Symbol;Acc:MGI:1922333]	1.481	0.566936	0.0147236	0.541979	yes	up	1.54	1.3	0.84	1.16	1.87	2.11	1.22667	1.71333
ENSMUSG00000078651	Aoc2	amine oxidase, copper containing 2 (retina-specific) [Source:MGI Symbol;Acc:MGI:2668431]	1.256	0.32927	0.014802	0.5417	yes	up	3.4	3.79	2.41	4.47	3.75	3.65	3.2	3.95667
ENSMUSG00000096010	H4f16	H4 histone 16 [Source:MGI Symbol;Acc:MGI:2448443]	2.291	1.19578	0.0150399	0.546442	yes	up	0.11	0.16	0.17	0.36	0.43	0.21	0.146667	0.333333
ENSMUSG00000028893	Sesn2	sestrin 2 [Source:MGI Symbol;Acc:MGI:2651874]	1.074	0.102484	0.0150436	0.545792	yes	up	31.92	31.92	34.18	34	35.19	34.41	32.6733	34.5333
ENSMUSG00000108955	Gm44775	predicted gene 44775 [Source:MGI Symbol;Acc:MGI:5753351]	23.587	4.55993	0.0150927	0.546783	yes	up	0	0	0	0.15	0	0.24	0	0.13
ENSMUSG00000102824	Pdcd5-ps	programmed cell death 5, pseudogene [Source:MGI Symbol;Acc:MGI:3782009]	1.619	0.694756	0.0151213	0.547035	yes	up	17.31	20.14	0	16.31	12.1	26.54	12.4833	18.3167
ENSMUSG00000021243	Fcf1	FCF1 rRNA processing protein [Source:MGI Symbol;Acc:MGI:1920986]	1.081	0.111801	0.0151919	0.548801	yes	up	149.88	145.31	146.26	148.39	161.58	149.06	147.15	153.01
ENSMUSG00000046110	Serinc4	serine incorporator 4 [Source:MGI Symbol;Acc:MGI:2441842]	3.987	1.99536	0.0154401	0.55697	yes	up	0.03	0	0.31	0.61	0.18	0.79	0.113333	0.526667
ENSMUSG00000083064	Gm7785	predicted gene 7785 [Source:MGI Symbol;Acc:MGI:3645449]	1.968	0.976373	0.0155054	0.556935	yes	up	1.24	0.65	1.05	1.83	1.28	2.57	0.98	1.89333
ENSMUSG00000078162	Gm2574	predicted pseudogene 2574 [Source:MGI Symbol;Acc:MGI:3780741]	1.797	0.845442	0.0155328	0.557127	yes	up	2.07	1.14	0.34	1.18	2.27	2.66	1.18333	2.03667
ENSMUSG00000111264	E030022I16Rik	RIKEN cDNA E030022I16 gene [Source:MGI Symbol;Acc:MGI:2444690]	1.38	0.464587	0.0157011	0.561566	yes	up	1.21	1.22	1.26	1.95	1.65	1.43	1.23	1.67667
ENSMUSG00000028911	Srsf4	serine and arginine-rich splicing factor 4 [Source:MGI Symbol;Acc:MGI:1890577]	1.07	0.098268	0.0157012	0.560773	yes	up	60.89	59.55	58.8	65.51	61.15	62.75	59.7467	63.1367
ENSMUSG00000009013	Dynll1	dynein light chain LC8-type 1 [Source:MGI Symbol;Acc:MGI:1861457]	1.079	0.110258	0.0157532	0.561041	yes	up	59.62	60.56	65.41	70.18	64.79	67.02	61.8633	67.33
ENSMUSG00000039146	Ifi44l	interferon-induced protein 44 like [Source:MGI Symbol;Acc:MGI:95975]	1.189	0.250299	0.0157605	0.56051	yes	up	8.84	7.88	7.01	9.93	10.51	8.45	7.91	9.63
ENSMUSG00000031879	Ciao2b	cytosolic iron-sulfur assembly component 2B [Source:MGI Symbol;Acc:MGI:1915773]	1.14	0.188416	0.0158456	0.562744	yes	up	65.37	63.21	56.38	68.87	65.29	67.59	61.6533	67.25
ENSMUSG00000026960	Arl6ip6	ADP-ribosylation factor-like 6 interacting protein 6 [Source:MGI Symbol;Acc:MGI:1929507]	1.144	0.193755	0.0158752	0.561422	yes	up	13.7	13.06	12.28	15.02	15.2	17.83	13.0133	16.0167
ENSMUSG00000055413	H2-Q5	histocompatibility 2, Q region locus 5 [Source:MGI Symbol;Acc:MGI:95934]	1.19	0.251498	0.0159715	0.563247	yes	up	13.6	13.19	12.84	15.9	13.41	15.39	13.21	14.9
ENSMUSG00000024208	Uqcc2	ubiquinol-cytochrome c reductase complex assembly factor 2 [Source:MGI Symbol;Acc:MGI:1914517]	1.115	0.157547	0.0159974	0.563373	yes	up	159.78	152.98	163.03	158.62	177.06	163.38	158.597	166.353
ENSMUSG00000090171	Ugt1a2	UDP glucuronosyltransferase 1 family, polypeptide A2 [Source:MGI Symbol;Acc:MGI:3576049]	1.783	0.834209	0.0160238	0.562731	yes	up	0.93	0.43	0	0.62	0.96	0.76	0.453333	0.78
ENSMUSG00000027694	Gm8325	predicted pseudogene 8325 [Source:MGI Symbol;Acc:MGI:3644852]	1.431	0.51703	0.0160249	0.561986	yes	up	653.09	288.28	733.52	293.67	593.44	695.24	558.297	527.45
ENSMUSG00000029415	Sdad1	SDA1 domain containing 1 [Source:MGI Symbol;Acc:MGI:2140779]	1.063	0.0883034	0.0161163	0.562842	yes	up	52.89	46.34	46.56	52.29	46.04	49.08	48.5967	49.1367
ENSMUSG00000036712	Cyld	CYLD lysine 63 deubiquitinase [Source:MGI Symbol;Acc:MGI:1921506]	1.122	0.165451	0.0161404	0.562903	yes	up	7.07	6.73	7.5	7.95	7.89	7.85	7.1	7.89667
ENSMUSG00000105826	Gm42141	predicted gene, 42141 [Source:MGI Symbol;Acc:MGI:5625026]	1.53	0.613466	0.0161711	0.562419	yes	up	0.99	0.84	0.78	1.2	1.3	1.41	0.87	1.30333
ENSMUSG00000034906	Ncaph	non-SMC condensin I complex, subunit H [Source:MGI Symbol;Acc:MGI:2444777]	1.088	0.121292	0.0162166	0.563225	yes	up	28.01	25.37	24.9	27.97	25.82	26.25	26.0933	26.68
ENSMUSG00000022066	Entpd4b	ectonucleoside triphosphate diphosphohydrolase 4B [Source:MGI Symbol;Acc:MGI:5435040]	1.312	0.392175	0.016229	0.562881	yes	up	1.93	0.77	1.68	1.54	1.06	2.9	1.46	1.83333
ENSMUSG00000063480	Snu13	SNU13 homolog, small nuclear ribonucleoprotein (U4/U6.U5) [Source:MGI Symbol;Acc:MGI:893586]	1.063	0.0885105	0.0162307	0.562167	yes	up	103.4	104.94	102.84	108.91	107.85	108.01	103.727	108.257
ENSMUSG00000071528	Atp5md	ATP synthase membrane subunit DAPIT [Source:MGI Symbol;Acc:MGI:1891435]	1.081	0.111976	0.0163665	0.564543	yes	up	853.82	810.14	841.39	797.21	833.79	810.98	835.117	813.993
ENSMUSG00000024959	Bad	BCL2-associated agonist of cell death [Source:MGI Symbol;Acc:MGI:1096330]	1.13	0.175726	0.016369	0.563857	yes	up	41.89	45.75	50.59	55.2	49.57	57.62	46.0767	54.13
ENSMUSG00000021607	Mrpl36	mitochondrial ribosomal protein L36 [Source:MGI Symbol;Acc:MGI:2137228]	1.106	0.144851	0.0165988	0.56944	yes	up	56.26	66.05	67.59	64.58	64.71	75.38	63.3	68.2233
ENSMUSG00000025290	Rps24	ribosomal protein S24 [Source:MGI Symbol;Acc:MGI:98147]	1.051	0.0717115	0.0167408	0.571204	yes	up	3274.48	3284.39	3301.03	3204.55	3220.53	3330.87	3286.63	3251.98
ENSMUSG00000116875	Morf4l1-ps1	mortality factor 4 like 1, pseudogene 1 [Source:MGI Symbol;Acc:MGI:3612158]	1.09	0.124837	0.0167459	0.570607	yes	up	74.2	87.71	75.9	82.75	81.14	88.35	79.27	84.08
ENSMUSG00000028648	Ndufs5	NADH:ubiquinone oxidoreductase core subunit S5 [Source:MGI Symbol;Acc:MGI:1890889]	1.091	0.125403	0.0168016	0.570961	yes	up	229.58	230.66	226.54	228.8	230.44	245.79	228.927	235.01
ENSMUSG00000039633	Lonrf1	LON peptidase N-terminal domain and ring finger 1 [Source:MGI Symbol;Acc:MGI:3609241]	1.23	0.299232	0.0169838	0.5756	yes	up	3.02	2.87	2.59	3.58	3.08	3.62	2.82667	3.42667
ENSMUSG00000058239	Usf2	upstream transcription factor 2 [Source:MGI Symbol;Acc:MGI:99961]	1.083	0.114404	0.016988	0.574971	yes	up	64.1	65.42	52.75	77.2	72.23	65.44	60.7567	71.6233
ENSMUSG00000042129	Rassf4	Ras association (RalGDS/AF-6) domain family member 4 [Source:MGI Symbol;Acc:MGI:2386853]	1.071	0.0983979	0.0170444	0.575333	yes	up	34.24	29.51	29.74	31.94	32.45	34.71	31.1633	33.0333
ENSMUSG00000004591	Pkn2	protein kinase N2 [Source:MGI Symbol;Acc:MGI:109211]	1.075	0.104973	0.017096	0.576304	yes	up	21.28	23.99	20.65	26.27	24.12	24.14	21.9733	24.8433
ENSMUSG00000029198	Grpel1	GrpE-like 1, mitochondrial [Source:MGI Symbol;Acc:MGI:1334417]	1.073	0.101357	0.0173741	0.584896	yes	up	30.01	31.37	31.6	31.54	31.85	34.83	30.9933	32.74
ENSMUSG00000078427	Sarnp	SAP domain containing ribonucleoprotein [Source:MGI Symbol;Acc:MGI:1913368]	1.081	0.113034	0.0176466	0.590133	yes	up	100.4	95.78	89.32	98.93	97.28	99.6	95.1667	98.6033
ENSMUSG00000027381	Bcl2l11	BCL2-like 11 (apoptosis facilitator) [Source:MGI Symbol;Acc:MGI:1197519]	1.066	0.0927396	0.0177317	0.590628	yes	up	55.49	45.27	55.28	60.42	55	50.21	52.0133	55.21
ENSMUSG00000039128	Cdc123	cell division cycle 123 [Source:MGI Symbol;Acc:MGI:2138811]	1.094	0.129129	0.0177328	0.589886	yes	up	78.6	69.74	65.67	74.1	71.1	67.78	71.3367	70.9933
ENSMUSG00000035342	Lzts2	leucine zipper, putative tumor suppressor 2 [Source:MGI Symbol;Acc:MGI:2385095]	1.083	0.115632	0.0178148	0.591053	yes	up	28.68	30.94	29.72	31.36	32.67	32.2	29.78	32.0767
ENSMUSG00000098387	Pet117	PET117 homolog [Source:MGI Symbol;Acc:MGI:5295678]	5.511	2.46226	0.0178295	0.590763	yes	up	0	0.39	0	0	0.01	2.25	0.13	0.753333
ENSMUSG00000062646	Ganc	glucosidase, alpha; neutral C [Source:MGI Symbol;Acc:MGI:1923301]	1.349	0.431448	0.0180993	0.597347	yes	up	2.16	1.46	1.03	0.87	2.26	1.2	1.55	1.44333
ENSMUSG00000105055	Gm43079	predicted gene 43079 [Source:MGI Symbol;Acc:MGI:5663216]	1.918	0.93969	0.0181159	0.597115	yes	up	1.9	3.45	1.38	3.38	6.2	2.53	2.24333	4.03667
ENSMUSG00000082045	Gm11585	predicted gene 11585 [Source:MGI Symbol;Acc:MGI:3651395]	22.398	4.48531	0.018252	0.600814	yes	up	0	0	0	1.31	0	0.24	0	0.516667
ENSMUSG00000002769	Gnmt	glycine N-methyltransferase [Source:MGI Symbol;Acc:MGI:1202304]	1.578	0.65823	0.0183279	0.601741	yes	up	1.41	1.17	1.6	2.77	1.97	2.04	1.39333	2.26
ENSMUSG00000064339	mt-Rnr2	mitochondrially encoded 16S rRNA [Source:MGI Symbol;Acc:MGI:102492]	1.047	0.0666422	0.0183907	0.601453	yes	up	1208.3	1285.61	1235.83	1291.34	1292.29	1246.25	1243.25	1276.63
ENSMUSG00000025730	Rab40c	Rab40C, member RAS oncogene family [Source:MGI Symbol;Acc:MGI:2183454]	1.101	0.138847	0.0184212	0.601671	yes	up	15.05	12.02	12.54	13.59	13.98	14.38	13.2033	13.9833
ENSMUSG00000117505	Gm9993	predicted gene 9993 [Source:MGI Symbol;Acc:MGI:3641793]	3.147	1.65418	0.0184446	0.601658	yes	up	0	0.08	0.51	0.81	0.58	0.51	0.196667	0.633333
ENSMUSG00000109357	Gm45236	predicted gene 45236 [Source:MGI Symbol;Acc:MGI:5753812]	21.824	4.44785	0.0185592	0.603832	yes	up	0	0	0	12.72	16.38	0	0	9.7
ENSMUSG00000118106	AC115752.1	TEC	1.654	0.726108	0.018573	0.603504	yes	up	0.67	0.49	0.51	0.52	0.88	1.32	0.556667	0.906667
ENSMUSG00000020780	Srp68	signal recognition particle 68 [Source:MGI Symbol;Acc:MGI:1917447]	1.068	0.0950198	0.0186551	0.604612	yes	up	55.07	55.54	52.74	55.45	57.33	58.6	54.45	57.1267
ENSMUSG00000049288	Lix1l	Lix1-like [Source:MGI Symbol;Acc:MGI:3036267]	1.227	0.29466	0.0186818	0.604702	yes	up	3.33	3.36	2.39	3.5	3.97	3.33	3.02667	3.6
ENSMUSG00000070806	Zmynd12	zinc finger, MYND domain containing 12 [Source:MGI Symbol;Acc:MGI:2140259]	21.88	4.45157	0.018961	0.611384	yes	up	0	0	0	0.15	0.08	0.13	0	0.12
ENSMUSG00000027829	Ccnl1	cyclin L1 [Source:MGI Symbol;Acc:MGI:1922664]	1.058	0.0819872	0.0190254	0.612677	yes	up	123.43	114.56	120.54	133.66	124.56	120.87	119.51	126.363
ENSMUSG00000044162	Tnip3	TNFAIP3 interacting protein 3 [Source:MGI Symbol;Acc:MGI:3041165]	1.081	0.112883	0.0190334	0.612153	yes	up	30.06	28.22	24.5	27.8	33.29	27.96	27.5933	29.6833
ENSMUSG00000032712	Resf1	retroelement silencing factor 1 [Source:MGI Symbol;Acc:MGI:1914496]	1.066	0.0920357	0.0191313	0.613734	yes	up	23.44	21.28	23.79	24	24.03	22.73	22.8367	23.5867
ENSMUSG00000018012	Rac3	Rac family small GTPase 3 [Source:MGI Symbol;Acc:MGI:2180784]	5.414	2.43667	0.019144	0.613361	yes	up	0.03	0	0.3	0.71	0.63	0.28	0.11	0.54
ENSMUSG00000038459	Abhd17c	abhydrolase domain containing 17C [Source:MGI Symbol;Acc:MGI:1917428]	1.075	0.104381	0.0192211	0.613494	yes	up	44.12	42.61	40.29	45.25	45.26	43.92	42.34	44.81
ENSMUSG00000028158	Mttp	microsomal triglyceride transfer protein [Source:MGI Symbol;Acc:MGI:106926]	1.226	0.294261	0.0193267	0.615308	yes	up	2.72	2.26	3.04	3.19	2.95	3.44	2.67333	3.19333
ENSMUSG00000117694	Snhg4	small nucleolar RNA host gene 4 [Source:MGI Symbol;Acc:MGI:4937091]	1.222	0.289091	0.0193507	0.615293	yes	up	36.77	28.92	27.21	30.52	28.09	31.59	30.9667	30.0667
ENSMUSG00000014791	Elmo3	engulfment and cell motility 3 [Source:MGI Symbol;Acc:MGI:2679007]	2.25	1.16989	0.0193721	0.614425	yes	up	0.18	0.27	0.27	0.96	0.49	0.49	0.24	0.646667
ENSMUSG00000046856	Gpr1	G protein-coupled receptor 1 [Source:MGI Symbol;Acc:MGI:2385324]	9.075	3.18182	0.0194639	0.615014	yes	up	0	0.04	0	0.07	0.14	0.19	0.0133333	0.133333
ENSMUSG00000062248	Cks2	CDC28 protein kinase regulatory subunit 2 [Source:MGI Symbol;Acc:MGI:1913447]	1.078	0.107955	0.0195282	0.615506	yes	up	181.39	175.29	187.54	189.25	185.16	188.76	181.407	187.723
ENSMUSG00000083772	Gm15566	predicted gene 15566 [Source:MGI Symbol;Acc:MGI:3783015]	21.551	4.4297	0.0195776	0.615523	yes	up	0	0	0	0.74	0.58	0	0	0.44
ENSMUSG00000115810	Gm49066	predicted gene, 49066 [Source:MGI Symbol;Acc:MGI:6118447]	3.08	1.62275	0.019604	0.615584	yes	up	0.44	0.11	0.42	1.45	0.78	0.81	0.323333	1.01333
ENSMUSG00000079681	Zglp1	zinc finger, GATA-like protein 1 [Source:MGI Symbol;Acc:MGI:3696042]	1.99	0.992628	0.0196761	0.61708	yes	up	0.87	0.46	2.04	1.14	3.23	1.73	1.12333	2.03333
ENSMUSG00000045031	Cetn4	centrin 4 [Source:MGI Symbol;Acc:MGI:2677454]	1.798	0.846751	0.0196957	0.616929	yes	up	0.85	1.64	0.67	1.45	1.63	2.38	1.05333	1.82
ENSMUSG00000021811	Dnajc9	DnaJ heat shock protein family (Hsp40) member C9 [Source:MGI Symbol;Acc:MGI:1915326]	1.082	0.113995	0.0197201	0.616926	yes	up	51.75	47.66	50.16	54.08	51.28	52.8	49.8567	52.72
ENSMUSG00000051306	Usp42	ubiquitin specific peptidase 42 [Source:MGI Symbol;Acc:MGI:1924050]	1.113	0.154255	0.0198549	0.615039	yes	up	7.24	7.26	8.25	10.15	7.61	7.6	7.58333	8.45333
ENSMUSG00000024457	Trim26	tripartite motif-containing 26 [Source:MGI Symbol;Acc:MGI:1337056]	1.065	0.0901771	0.0199667	0.616987	yes	up	55.04	57.02	53.79	64.87	57.17	58.57	55.2833	60.2033
ENSMUSG00000107408	1700065L07Rik	RIKEN cDNA 1700065L07 gene [Source:MGI Symbol;Acc:MGI:1920658]	21.303	4.41297	0.0200465	0.618694	yes	up	0	0	0	0.17	0.54	0.47	0	0.393333
ENSMUSG00000043943	Naalad2	N-acetylated alpha-linked acidic dipeptidase 2 [Source:MGI Symbol;Acc:MGI:1919810]	4.422	2.14457	0.0202419	0.619418	yes	up	0.01	0.02	0.36	0.02	0.17	0.08	0.13	0.09
ENSMUSG00000094638	Gm21972	predicted gene 21972 [Source:MGI Symbol;Acc:MGI:5439441]	6.499	2.70025	0.0203383	0.620859	yes	up	0	0	0.21	0	0.64	0.89	0.07	0.51
ENSMUSG00000078671	Chd2	chromodomain helicase DNA binding protein 2 [Source:MGI Symbol;Acc:MGI:2448567]	1.056	0.079079	0.0203476	0.620392	yes	up	43.59	43.33	47.83	48.11	42.11	46.1	44.9167	45.44
ENSMUSG00000027489	Necab3	N-terminal EF-hand calcium binding protein 3 [Source:MGI Symbol;Acc:MGI:1861721]	1.321	0.401459	0.0204266	0.622049	yes	up	1.21	1.3	0.78	0.91	1.65	1.23	1.09667	1.26333
ENSMUSG00000112743	Gm49358	predicted gene, 49358 [Source:MGI Symbol;Acc:MGI:6121566]	20.854	4.38227	0.0204512	0.622046	yes	up	0	0	0	0	0.38	0	0	0.126667
ENSMUSG00000038855	Itpkb	inositol 1,4,5-trisphosphate 3-kinase B [Source:MGI Symbol;Acc:MGI:109235]	1.07	0.0981886	0.0204678	0.620307	yes	up	18.85	16.82	19.97	20.72	19.09	18.41	18.5467	19.4067
ENSMUSG00000066415	Msl2	MSL complex subunit 2 [Source:MGI Symbol;Acc:MGI:1925103]	1.063	0.0888164	0.0204718	0.619683	yes	up	33.36	31.34	34.38	35.88	33.32	33.99	33.0267	34.3967
ENSMUSG00000054717	Hmgb2	high mobility group box 2 [Source:MGI Symbol;Acc:MGI:96157]	1.053	0.0748563	0.0205404	0.621016	yes	up	204.95	190.97	197.48	206.65	205.59	206.49	197.8	206.243
ENSMUSG00000067148	Polr1c	polymerase (RNA) I polypeptide C [Source:MGI Symbol;Acc:MGI:103288]	1.071	0.0995014	0.0205414	0.620301	yes	up	101.83	103.08	99.76	102.01	104.12	120.83	101.557	108.987
ENSMUSG00000049775	Tmsb4x	thymosin, beta 4, X chromosome [Source:MGI Symbol;Acc:MGI:99510]	1.046	0.0649978	0.020849	0.624357	yes	up	3497.76	3475.07	3527.42	3575.77	3541.56	3502.88	3500.08	3540.07
ENSMUSG00000092111	Vmn2r113	vomeronasal 2, receptor 113 [Source:MGI Symbol;Acc:MGI:3648972]	20.901	4.3855	0.0208504	0.623657	yes	up	0	0	0	0	0.02	0	0	0.00666667
ENSMUSG00000021032	Ngb	neuroglobin [Source:MGI Symbol;Acc:MGI:2151886]	3.393	1.7624	0.0210429	0.627182	yes	up	0.22	0.09	0.04	0.39	0.2	0.44	0.116667	0.343333
ENSMUSG00000034192	Lsm3	LSM3 homolog, U6 small nuclear RNA and mRNA degradation associated [Source:MGI Symbol;Acc:MGI:1914928]	1.087	0.120549	0.021095	0.626515	yes	up	146.84	151.08	152.11	164.86	153.88	149.11	150.01	155.95
ENSMUSG00000108732	2310043P16Rik	RIKEN cDNA 2310043P16 gene [Source:MGI Symbol;Acc:MGI:1917385]	1.407	0.492633	0.0211067	0.626123	yes	up	0.6	0.65	0.83	1.15	0.65	1.12	0.693333	0.973333
ENSMUSG00000102549	Gm38137	predicted gene, 38137 [Source:MGI Symbol;Acc:MGI:5611365]	8.824	3.14137	0.0211385	0.62633	yes	up	0.05	0	0	0.1	0.41	0.05	0.0166667	0.186667
ENSMUSG00000022124	Fbxl3	F-box and leucine-rich repeat protein 3 [Source:MGI Symbol;Acc:MGI:1354702]	1.09	0.12407	0.0212093	0.626954	yes	up	21.65	21.23	18.79	20.75	20.87	22.34	20.5567	21.32
ENSMUSG00000027168	Pax6	paired box 6 [Source:MGI Symbol;Acc:MGI:97490]	1.165	0.219762	0.0213295	0.627564	yes	up	9.12	7.48	5.64	8.98	7.75	8.85	7.41333	8.52667
ENSMUSG00000074884	Serf2	small EDRK-rich factor 2 [Source:MGI Symbol;Acc:MGI:1337041]	1.057	0.0798341	0.0214104	0.628478	yes	up	326.42	340.87	327.93	331.23	341.89	352.34	331.74	341.82
ENSMUSG00000021552	Gkap1	G kinase anchoring protein 1 [Source:MGI Symbol;Acc:MGI:1891694]	1.175	0.233054	0.021449	0.62888	yes	up	12.18	13.79	12.33	16.66	14.8	14.62	12.7667	15.36
ENSMUSG00000017499	Cdc6	cell division cycle 6 [Source:MGI Symbol;Acc:MGI:1345150]	1.092	0.126867	0.021532	0.628391	yes	up	21.65	20.54	19.79	22.26	20.84	23.67	20.66	22.2567
ENSMUSG00000030225	Dera	deoxyribose-phosphate aldolase (putative) [Source:MGI Symbol;Acc:MGI:1913762]	1.107	0.146379	0.0216328	0.630601	yes	up	25.62	25.58	27.95	27.53	35.38	30.77	26.3833	31.2267
ENSMUSG00000020516	Rps6kb1	ribosomal protein S6 kinase, polypeptide 1 [Source:MGI Symbol;Acc:MGI:1270849]	1.078	0.107695	0.0216695	0.630943	yes	up	27.49	28.16	28.75	30.23	30.3	36.07	28.1333	32.2
ENSMUSG00000067370	B3galt4	UDP-Gal:betaGlcNAc beta 1,3-galactosyltransferase, polypeptide 4 [Source:MGI Symbol;Acc:MGI:1859517]	1.413	0.498605	0.0217768	0.633335	yes	up	2.05	1.12	2.38	2.76	2.2	2.79	1.85	2.58333
ENSMUSG00000087179	Gm14230	predicted gene 14230 [Source:MGI Symbol;Acc:MGI:3652157]	4.45	2.15392	0.0218434	0.633811	yes	up	0.1	0.3	0	1.93	0.23	1.33	0.133333	1.16333
ENSMUSG00000085172	Gm6542	predicted gene 6542 [Source:MGI Symbol;Acc:MGI:3644649]	4.425	2.14565	0.0218525	0.633346	yes	up	0.12	0.36	0	1.18	0.46	0.54	0.16	0.726667
ENSMUSG00000039611	Tmem246	transmembrane protein 246 [Source:MGI Symbol;Acc:MGI:1914313]	1.461	0.54654	0.0219708	0.636042	yes	up	0.63	1.18	1.32	1.32	2.53	1.46	1.04333	1.77
ENSMUSG00000060036	Rpl3	ribosomal protein L3 [Source:MGI Symbol;Acc:MGI:1351605]	1.051	0.0720278	0.0220195	0.636723	yes	up	616.34	611.61	599.46	631.49	613.9	634.73	609.137	626.707
ENSMUSG00000033909	Usp36	ubiquitin specific peptidase 36 [Source:MGI Symbol;Acc:MGI:1919594]	1.065	0.0905035	0.0220328	0.636378	yes	up	28.02	26.09	27.38	28.12	28.32	29.48	27.1633	28.64
ENSMUSG00000062683	Atp5g2	ATP synthase, H+ transporting, mitochondrial F0 complex, subunit C2 (subunit 9) [Source:MGI Symbol;Acc:MGI:1915192]	1.176	0.233336	0.0221011	0.636164	yes	up	23.41	24.47	30.63	27.59	32.47	33.43	26.17	31.1633
ENSMUSG00000117165	Gm49832	predicted gene, 49832 [Source:MGI Symbol;Acc:MGI:6270499]	1.741	0.800276	0.0221551	0.634818	yes	up	19.44	1.55	4.42	110.79	245.83	4.08	8.47	120.233
ENSMUSG00000060034	Ctf2	cardiotrophin 2 [Source:MGI Symbol;Acc:MGI:2684607]	2.062	1.04391	0.0221927	0.635173	yes	up	0.21	0.48	0.26	0.64	0.63	0.63	0.316667	0.633333
ENSMUSG00000017778	Cox7c	cytochrome c oxidase subunit 7C [Source:MGI Symbol;Acc:MGI:103226]	1.065	0.0912149	0.0222706	0.636681	yes	up	508.97	520.33	497.73	512.09	529.92	517.07	509.01	519.693
ENSMUSG00000006362	Cbfa2t3	CBFA2/RUNX1 translocation partner 3 [Source:MGI Symbol;Acc:MGI:1338013]	2.898	1.53522	0.0223056	0.636961	yes	up	0.02	0.02	0.04	0.13	0.04	0.06	0.0266667	0.0766667
ENSMUSG00000054428	Atpif1	ATPase inhibitory factor 1 [Source:MGI Symbol;Acc:MGI:1196457]	1.064	0.0894573	0.0224842	0.638444	yes	up	544.62	519.15	532.13	506.76	544.38	563.63	531.967	538.257
ENSMUSG00000046230	Vps13a	vacuolar protein sorting 13A [Source:MGI Symbol;Acc:MGI:2444304]	1.086	0.118709	0.022554	0.638987	yes	up	11.55	10.76	11.52	12.48	11.88	11.68	11.2767	12.0133
ENSMUSG00000074280	Gm6166	predicted gene 6166 [Source:MGI Symbol;Acc:MGI:3645893]	1.179	0.237285	0.0228405	0.64421	yes	up	99.14	110.3	109.8	114.01	114.46	118.13	106.413	115.533
ENSMUSG00000035458	Tnni3	troponin I, cardiac 3 [Source:MGI Symbol;Acc:MGI:98783]	1.514	0.598461	0.0228444	0.643598	yes	up	4.83	3.26	4.71	9.76	2.54	5.82	4.26667	6.04
ENSMUSG00000061024	Rrs1	ribosome biogenesis regulator 1 [Source:MGI Symbol;Acc:MGI:1929721]	1.063	0.0884773	0.0228635	0.641985	yes	up	79	83.09	82.93	87.76	87.17	80.99	81.6733	85.3067
ENSMUSG00000031231	Cox7b	cytochrome c oxidase subunit 7B [Source:MGI Symbol;Acc:MGI:1913392]	1.063	0.0881997	0.0229206	0.64216	yes	up	203.11	227.65	214.76	206.27	217.43	214.12	215.173	212.607
ENSMUSG00000016252	Atp5e	ATP synthase, H+ transporting, mitochondrial F1 complex, epsilon subunit [Source:MGI Symbol;Acc:MGI:1855697]	1.07	0.0974017	0.0230564	0.644532	yes	up	701.12	669.71	684.78	673.9	693.21	665.67	685.203	677.593
ENSMUSG00000048933	Olfr722	olfactory receptor 722 [Source:MGI Symbol;Acc:MGI:3030556]	4.391	2.13445	0.0231004	0.645045	yes	up	0.04	0.13	0	0.55	0.21	0.16	0.0566667	0.306667
ENSMUSG00000111424	Gm48478	predicted gene, 48478 [Source:MGI Symbol;Acc:MGI:6097993]	2.485	1.31345	0.0231674	0.645488	yes	up	0.14	0.17	0.08	0.2	0.54	0.21	0.13	0.316667
ENSMUSG00000010095	Slc3a2	solute carrier family 3 (activators of dibasic and neutral amino acid transport), member 2 [Source:MGI Symbol;Acc:MGI:96955]	1.051	0.0712455	0.0231862	0.645298	yes	up	404.25	408.2	424.11	403.63	418.58	431.32	412.187	417.843
ENSMUSG00000111964	Gm8942	predicted gene 8942 [Source:MGI Symbol;Acc:MGI:3645705]	20.33	4.34556	0.0232065	0.645151	yes	up	0	0	0	0.97	1.54	0.44	0	0.983333
ENSMUSG00000027806	Tsc22d2	TSC22 domain family, member 2 [Source:MGI Symbol;Acc:MGI:1919283]	1.067	0.0937869	0.0232126	0.644609	yes	up	21.81	22.28	22.32	23.29	23.67	23.33	22.1367	23.43
ENSMUSG00000098090	2700099C18Rik	RIKEN cDNA 2700099C18 gene [Source:MGI Symbol;Acc:MGI:1924272]	1.238	0.307979	0.0233361	0.645906	yes	up	7.79	8.45	8.71	11.32	9.01	9.46	8.31667	9.93
ENSMUSG00000053702	Nebl	nebulette [Source:MGI Symbol;Acc:MGI:1921353]	2.74	1.45403	0.0233958	0.646141	yes	up	0.04	2.11	5.35	10.42	6.99	6.77	2.5	8.06
ENSMUSG00000101942	Gm19582	predicted gene, 19582 [Source:MGI Symbol;Acc:MGI:5011767]	4.375	2.12915	0.0234409	0.645265	yes	up	0	0.31	0.1	0.52	0.4	0.94	0.136667	0.62
ENSMUSG00000022205	Sub1	SUB1 homolog, transcriptional regulator [Source:MGI Symbol;Acc:MGI:104811]	1.061	0.0859792	0.0235715	0.646742	yes	up	307.09	306.05	314.51	309.91	310.2	313.85	309.217	311.32
ENSMUSG00000021606	Ndufs6	NADH:ubiquinone oxidoreductase core subunit S6 [Source:MGI Symbol;Acc:MGI:107932]	1.083	0.115415	0.0237536	0.649616	yes	up	205.99	212.61	194.95	193.3	199.44	238.13	204.517	210.29
ENSMUSG00000056209	Npm3	nucleoplasmin 3 [Source:MGI Symbol;Acc:MGI:894653]	1.069	0.0963378	0.0238463	0.651447	yes	up	175.17	181.07	182.27	169.53	190.2	186.42	179.503	182.05
ENSMUSG00000024038	Ndufv3	NADH:ubiquinone oxidoreductase core subunit V3 [Source:MGI Symbol;Acc:MGI:1890894]	1.104	0.142217	0.0238967	0.652116	yes	up	115.8	115.13	97.49	114.32	117.7	119.57	109.473	117.197
ENSMUSG00000114004	Gm48552	predicted gene, 48552 [Source:MGI Symbol;Acc:MGI:6098105]	2.385	1.2542	0.0239821	0.653034	yes	up	0.49	0.47	1.62	1.32	2.22	1.22	0.86	1.58667
ENSMUSG00000030036	Mogs	mannosyl-oligosaccharide glucosidase [Source:MGI Symbol;Acc:MGI:1929872]	1.084	0.115708	0.0240154	0.653235	yes	up	25.16	22.6	23.21	25.07	23.71	24.06	23.6567	24.28
ENSMUSG00000042590	Ipo11	importin 11 [Source:MGI Symbol;Acc:MGI:2442377]	1.078	0.108544	0.0241381	0.654455	yes	up	21.31	19.98	19.62	22.7	23.06	20.84	20.3033	22.2
ENSMUSG00000050373	Snx21	sorting nexin family member 21 [Source:MGI Symbol;Acc:MGI:1917729]	1.246	0.317735	0.0241877	0.654392	yes	up	2.79	3.2	2.91	3.7	3.32	3.64	2.96667	3.55333
ENSMUSG00000020700	Map3k3	mitogen-activated protein kinase kinase kinase 3 [Source:MGI Symbol;Acc:MGI:1346874]	1.081	0.112761	0.0243801	0.656778	yes	up	18.09	18.2	18.73	19.34	20.49	20.22	18.34	20.0167
ENSMUSG00000071072	Ptges3	prostaglandin E synthase 3 [Source:MGI Symbol;Acc:MGI:1929282]	1.054	0.0754384	0.0243817	0.656121	yes	up	196.07	194.55	196.12	204.3	199.43	202.02	195.58	201.917
ENSMUSG00000092187	Gm20457	predicted gene 20457 [Source:MGI Symbol;Acc:MGI:5141922]	6.932	2.79337	0.0244488	0.657224	yes	up	0	0.23	0	0.2	0.34	1.23	0.0766667	0.59
ENSMUSG00000106836	Gm43578	predicted gene 43578 [Source:MGI Symbol;Acc:MGI:5663715]	4.269	2.09374	0.0245185	0.657695	yes	up	0	0.82	0.31	2.11	0.83	1.68	0.376667	1.54
ENSMUSG00000057531	Dtnbp1	dystrobrevin binding protein 1 [Source:MGI Symbol;Acc:MGI:2137586]	1.081	0.11218	0.0245793	0.65723	yes	up	58.16	56.31	59.6	59.39	62.08	60.77	58.0233	60.7467
ENSMUSG00000041096	Tspyl2	TSPY-like 2 [Source:MGI Symbol;Acc:MGI:106244]	1.081	0.112075	0.024597	0.657007	yes	up	46.49	36.34	38.76	44.02	47.18	40.09	40.53	43.7633
ENSMUSG00000104498	Gm37110	predicted gene, 37110 [Source:MGI Symbol;Acc:MGI:5610338]	1.399	0.484505	0.024781	0.659825	yes	up	1.56	2.2	1.74	3.42	1.75	2.49	1.83333	2.55333
ENSMUSG00000073628	Gm10552	predicted gene 10552 [Source:MGI Symbol;Acc:MGI:3642083]	1.382	0.466722	0.0247993	0.659614	yes	up	36.75	13.48	28.72	39.81	20.91	36.43	26.3167	32.3833
ENSMUSG00000008859	Rala	v-ral simian leukemia viral oncogene A (ras related) [Source:MGI Symbol;Acc:MGI:1927243]	1.125	0.169287	0.0250061	0.664414	yes	up	10.92	12.82	11.88	13.46	11.82	15.46	11.8733	13.58
ENSMUSG00000079794	AC125149.2	-	1.228	0.296624	0.0250558	0.664335	yes	up	9.67	7.8	11.14	11.47	12.12	9.05	9.53667	10.88
ENSMUSG00000021908	Ncoa4-ps	nuclear receptor coactivator 4, pseudogene [Source:MGI Symbol;Acc:MGI:3648259]	2.011	1.00821	0.0250624	0.663812	yes	up	0.07	0.14	0.28	0.26	0.36	0.35	0.163333	0.323333
ENSMUSG00000053178	Mterf1b	mitochondrial transcription termination factor 1b [Source:MGI Symbol;Acc:MGI:3704243]	1.625	0.70037	0.0251062	0.664274	yes	up	1.3	0.9	0.85	1.28	1.82	1.71	1.01667	1.60333
ENSMUSG00000090628	Gm17083	predicted gene 17083 [Source:MGI Symbol;Acc:MGI:4937910]	1.811	0.856411	0.0252508	0.666702	yes	up	0.37	0.57	0.99	1.87	0.31	1.37	0.643333	1.18333
ENSMUSG00000110040	Gm49369	predicted gene, 49369 [Source:MGI Symbol;Acc:MGI:6121585]	2.011	1.00811	0.0252691	0.666486	yes	up	2.01	0.71	0	0.37	0	4.93	0.906667	1.76667
ENSMUSG00000032733	Snx33	sorting nexin 33 [Source:MGI Symbol;Acc:MGI:2443239]	1.197	0.259369	0.0253237	0.667227	yes	up	2.58	2.58	2.48	3.06	3.18	2.76	2.54667	3
ENSMUSG00000062580	Timm17a	translocase of inner mitochondrial membrane 17a [Source:MGI Symbol;Acc:MGI:1343131]	1.063	0.0881291	0.0254064	0.668011	yes	up	115.13	105.53	109.82	103.62	113.45	131.08	110.16	116.05
ENSMUSG00000026568	Mpc2	mitochondrial pyruvate carrier 2 [Source:MGI Symbol;Acc:MGI:1917706]	1.108	0.147443	0.025434	0.667346	yes	up	43.83	39.99	45.62	46.71	44.91	47.41	43.1467	46.3433
ENSMUSG00000082848	Gm16066	predicted gene 16066 [Source:MGI Symbol;Acc:MGI:3801953]	19.796	4.30711	0.0254735	0.667686	yes	up	0	0	0	0.21	0.19	0.07	0	0.156667
ENSMUSG00000114771	Gm49064	predicted gene, 49064 [Source:MGI Symbol;Acc:MGI:6118443]	3.31	1.7268	0.0254768	0.667079	yes	up	0.06	0.06	0.27	0.58	0.18	0.58	0.13	0.446667
ENSMUSG00000048731	Ggnbp1	gametogenetin binding protein 1 [Source:MGI Symbol;Acc:MGI:3055306]	1.432	0.517554	0.0254882	0.666687	yes	up	3.56	3.85	2.72	3.42	3.81	3.82	3.37667	3.68333
ENSMUSG00000038374	Rbm8a	RNA binding motif protein 8a [Source:MGI Symbol;Acc:MGI:1913129]	1.059	0.0828156	0.0254965	0.666211	yes	up	85.59	79.18	83.8	86.5	87.22	83.06	82.8567	85.5933
ENSMUSG00000028630	Dyrk2	dual-specificity tyrosine-(Y)-phosphorylation regulated kinase 2 [Source:MGI Symbol;Acc:MGI:1330301]	1.094	0.129951	0.0255152	0.666009	yes	up	10.94	10.9	9.53	12.52	11.65	9.91	10.4567	11.36
ENSMUSG00000039219	Arid4b	AT rich interactive domain 4B (RBP1-like) [Source:MGI Symbol;Acc:MGI:2137512]	1.079	0.109076	0.0255482	0.666181	yes	up	13.87	12.55	14.56	16.42	13.52	14.09	13.66	14.6767
ENSMUSG00000021391	Cenpp	centromere protein P [Source:MGI Symbol;Acc:MGI:1913586]	1.241	0.311371	0.0256555	0.667598	yes	up	7.24	8.02	7.65	9.7	9.79	8.26	7.63667	9.25
ENSMUSG00000020275	Rel	reticuloendotheliosis oncogene [Source:MGI Symbol;Acc:MGI:97897]	1.06	0.08374	0.0257078	0.668271	yes	up	23.36	22.9	24.23	25.3	25.27	23.16	23.4967	24.5767
ENSMUSG00000062456	Rpl9-ps6	ribosomal protein L9, pseudogene 6 [Source:MGI Symbol;Acc:MGI:3642682]	1.87	0.90333	0.0258554	0.669348	yes	up	1.45	1.04	1.74	3.4	1.48	2.93	1.41	2.60333
ENSMUSG00000021253	Tgfb3	transforming growth factor, beta 3 [Source:MGI Symbol;Acc:MGI:98727]	1.739	0.797997	0.0259692	0.670229	yes	up	0.35	0.26	0.18	0.36	0.5	0.48	0.263333	0.446667
ENSMUSG00000064317	Gm10146	predicted gene 10146 [Source:MGI Symbol;Acc:MGI:3704367]	1.267	0.341381	0.0259891	0.670055	yes	up	114.38	93.09	115.52	91.35	112.23	154.14	107.663	119.24
ENSMUSG00000041057	Wdr43	WD repeat domain 43 [Source:MGI Symbol;Acc:MGI:1919765]	1.051	0.0716866	0.0260296	0.66973	yes	up	184.39	200.58	198.15	215.16	218.28	192.81	194.373	208.75
ENSMUSG00000115316	Gm49096	predicted gene, 49096 [Source:MGI Symbol;Acc:MGI:6118488]	8.638	3.11064	0.0260883	0.669874	yes	up	0	0.03	0	0.14	0.04	0.13	0.01	0.103333
ENSMUSG00000079242	C730034F03Rik	RIKEN cDNA C730034F03 gene [Source:MGI Symbol;Acc:MGI:2441921]	1.513	0.596956	0.0261622	0.671088	yes	up	1.89	1.54	1.11	3.44	1.87	1.48	1.51333	2.26333
ENSMUSG00000029344	Tpst2	protein-tyrosine sulfotransferase 2 [Source:MGI Symbol;Acc:MGI:1309516]	1.089	0.122474	0.0261711	0.670634	yes	up	31.87	36.3	32.59	32.95	39.24	38.25	33.5867	36.8133
ENSMUSG00000021258	Ccnk	cyclin K [Source:MGI Symbol;Acc:MGI:1276106]	1.071	0.0994104	0.0263201	0.672404	yes	up	35.47	37.45	35.39	37.39	40.52	35.18	36.1033	37.6967
ENSMUSG00000028461	Ccdc107	coiled-coil domain containing 107 [Source:MGI Symbol;Acc:MGI:1913423]	1.153	0.205394	0.0264707	0.673519	yes	up	33.69	60.2	42.35	37.73	50.25	45.18	45.4133	44.3867
ENSMUSG00000022070	Bora	bora, aurora kinase A activator [Source:MGI Symbol;Acc:MGI:1924994]	1.152	0.20416	0.0265541	0.673604	yes	up	8.56	7.57	8.64	9.07	9.64	8.57	8.25667	9.09333
ENSMUSG00000056900	Usp13	ubiquitin specific peptidase 13 (isopeptidase T-3) [Source:MGI Symbol;Acc:MGI:1919857]	19.801	4.30751	0.0266079	0.67429	yes	up	0	0	0	0.04	0	0.03	0	0.0233333
ENSMUSG00000073563	Csnk1g3	casein kinase 1, gamma 3 [Source:MGI Symbol;Acc:MGI:1917675]	1.076	0.105635	0.0266636	0.675024	yes	up	33.26	32.15	32.63	32.87	32.19	31.71	32.68	32.2567
ENSMUSG00000028861	Mrps15	mitochondrial ribosomal protein S15 [Source:MGI Symbol;Acc:MGI:1913657]	1.073	0.102195	0.0266978	0.675211	yes	up	119.36	123.27	113.52	126.97	124.02	126.86	118.717	125.95
ENSMUSG00000023460	Rab12	RAB12, member RAS oncogene family [Source:MGI Symbol;Acc:MGI:894284]	1.085	0.117536	0.0267831	0.67669	yes	up	35.93	34.21	29.99	41.02	34.09	32.91	33.3767	36.0067
ENSMUSG00000017144	Rnd3	Rho family GTPase 3 [Source:MGI Symbol;Acc:MGI:1921444]	1.133	0.180257	0.0269041	0.677709	yes	up	8.89	7.97	9.86	10.29	10.06	9.45	8.90667	9.93333
ENSMUSG00000087028	Gm13387	predicted gene 13387 [Source:MGI Symbol;Acc:MGI:3651242]	19.383	4.27675	0.0269946	0.679311	yes	up	0	0	0	0.02	0.06	0.07	0	0.05
ENSMUSG00000020163	Uqcr11	ubiquinol-cytochrome c reductase, complex III subunit XI [Source:MGI Symbol;Acc:MGI:1913844]	1.088	0.121029	0.0270005	0.67878	yes	up	290.35	292.37	305.4	289.27	294.72	313.9	296.04	299.297
ENSMUSG00000078784	Rbis	ribosomal biogenesis factor [Source:MGI Symbol;Acc:MGI:1916376]	1.126	0.171741	0.0270186	0.67856	yes	up	149.24	141.73	153.66	178.87	152.03	149.38	148.21	160.093
ENSMUSG00000105534	Gm42435	predicted gene 42435 [Source:MGI Symbol;Acc:MGI:5662572]	2.393	1.25867	0.0270542	0.678778	yes	up	0.19	0.25	0.28	0.5	0.55	0.68	0.24	0.576667
ENSMUSG00000116838	Gm6475	predicted gene 6475 [Source:MGI Symbol;Acc:MGI:3648186]	5.92	2.56565	0.0270896	0.678991	yes	up	0.03	0.03	0	0.07	0.24	0.13	0.02	0.146667
ENSMUSG00000022901	Cd86	CD86 antigen [Source:MGI Symbol;Acc:MGI:101773]	1.066	0.0921625	0.0270945	0.678439	yes	up	47.33	48.48	54.39	53.42	52.19	52.06	50.0667	52.5567
ENSMUSG00000037474	Dtl	denticleless E3 ubiquitin protein ligase [Source:MGI Symbol;Acc:MGI:1924093]	1.065	0.0911129	0.0271431	0.678981	yes	up	30.39	27.08	30.3	31.68	31.87	28.6	29.2567	30.7167
ENSMUSG00000044285	Ubb-ps	ubiquitin B, pseudogene [Source:MGI Symbol;Acc:MGI:3037679]	1.064	0.08953	0.0271628	0.678801	yes	up	280.53	265.84	282.19	298.46	274.42	279.67	276.187	284.183
ENSMUSG00000026536	Ifi211	interferon activated gene 211 [Source:MGI Symbol;Acc:MGI:3041120]	1.685	0.752626	0.0275609	0.685352	yes	up	0.44	0.95	0.47	1.27	0.9	0.92	0.62	1.03
ENSMUSG00000112235	Gm48307	predicted gene, 48307 [Source:MGI Symbol;Acc:MGI:6097754]	19.437	4.28076	0.0275641	0.684759	yes	up	0	0	0	0.15	0.04	0.14	0	0.11
ENSMUSG00000060126	Tpt1	tumor protein, translationally-controlled 1 [Source:MGI Symbol;Acc:MGI:104890]	1.05	0.0708608	0.0276797	0.685602	yes	up	1004.17	990.7	1039.44	1052.01	1027.23	1063.53	1011.44	1047.59
ENSMUSG00000049672	Zbtb14	zinc finger and BTB domain containing 14 [Source:MGI Symbol;Acc:MGI:1195345]	1.173	0.230669	0.0276888	0.684482	yes	up	4.11	3.8	3.64	4.88	3.87	4.67	3.85	4.47333
ENSMUSG00000027018	Hat1	histone aminotransferase 1 [Source:MGI Symbol;Acc:MGI:96013]	1.066	0.0919565	0.0277145	0.683779	yes	up	82.7	86.74	79.17	88.23	87.51	85.45	82.87	87.0633
ENSMUSG00000042406	Atf4	activating transcription factor 4 [Source:MGI Symbol;Acc:MGI:88096]	1.046	0.0648721	0.0278188	0.684342	yes	up	753.48	726.56	760.88	773.48	755.23	771.71	746.973	766.807
ENSMUSG00000078881	Gm14434	predicted gene 14434 [Source:MGI Symbol;Acc:MGI:3702417]	19.059	4.25236	0.0278848	0.685298	yes	up	0	0	0	0.1	0.19	0	0	0.0966667
ENSMUSG00000024091	Vapa	vesicle-associated membrane protein, associated protein A [Source:MGI Symbol;Acc:MGI:1353561]	1.06	0.083885	0.027991	0.685901	yes	up	50.21	53.45	54.57	56.95	55.68	56.67	52.7433	56.4333
ENSMUSG00000027680	Fxr1	fragile X mental retardation gene 1, autosomal homolog [Source:MGI Symbol;Acc:MGI:104860]	1.066	0.0926498	0.0280368	0.686358	yes	up	51.37	50.13	51.86	53.66	53.25	50.67	51.12	52.5267
ENSMUSG00000033386	Frrs1	ferric-chelate reductase 1 [Source:MGI Symbol;Acc:MGI:108076]	1.066	0.0919607	0.0282948	0.689993	yes	up	36.57	35.41	41.81	47.59	47.39	55.66	37.93	50.2133
ENSMUSG00000042709	Atpaf2	ATP synthase mitochondrial F1 complex assembly factor 2 [Source:MGI Symbol;Acc:MGI:2180561]	1.1	0.137973	0.0283758	0.691301	yes	up	35.88	31.87	32.65	34.22	34.65	38.41	33.4667	35.76
ENSMUSG00000080902	Ywhaq-ps3	tyrosine 3-monooxygenase/tryptophan 5-monooxygenase activation protein theta, pseudogene 3 [Source:MGI Symbol;Acc:MGI:3650241]	2.77	1.46981	0.028381	0.690761	yes	up	0	0	1.26	2.1	0	1.54	0.42	1.21333
ENSMUSG00000028163	Nfkb1	nuclear factor of kappa light polypeptide gene enhancer in B cells 1, p105 [Source:MGI Symbol;Acc:MGI:97312]	1.051	0.0712656	0.0284297	0.691278	yes	up	188.64	176.48	172.83	187.16	182.84	181.81	179.317	183.937
ENSMUSG00000024240	Epc1	enhancer of polycomb homolog 1 [Source:MGI Symbol;Acc:MGI:1278322]	1.073	0.102053	0.0285079	0.691844	yes	up	34.91	35.94	41.74	39.85	36.28	40.52	37.53	38.8833
ENSMUSG00000026064	Ptp4a1	protein tyrosine phosphatase 4a1 [Source:MGI Symbol;Acc:MGI:1277096]	1.225	0.292946	0.028524	0.691569	yes	up	4.9	4	3.64	2.73	3.96	3.37	4.18	3.35333
ENSMUSG00000040775	Gm9772	predicted gene 9772 [Source:MGI Symbol;Acc:MGI:3641789]	19.081	4.25403	0.0285433	0.691372	yes	up	0	0	0	0.04	0.07	0.16	0	0.09
ENSMUSG00000037296	Lsm1	LSM1 homolog, mRNA degradation associated [Source:MGI Symbol;Acc:MGI:1914457]	1.137	0.184829	0.0285942	0.691942	yes	up	12.35	11.1	14.89	13.17	13.87	14.97	12.78	14.0033
ENSMUSG00000094439	Gm21969	predicted gene 21969 [Source:MGI Symbol;Acc:MGI:5439438]	18.695	4.22459	0.0286025	0.691478	yes	up	0	0	0	0	0.08	0	0	0.0266667
ENSMUSG00000118206	Gm50358	predicted gene, 50358 [Source:MGI Symbol;Acc:MGI:6303244]	1.737	0.796536	0.0286275	0.691419	yes	up	0.54	0.31	0.13	0.45	0.41	0.81	0.326667	0.556667
ENSMUSG00000097223	Gm2449	predicted gene 2449 [Source:MGI Symbol;Acc:MGI:3780616]	19.043	4.25119	0.0286588	0.691513	yes	up	0	0	0	0.56	0.57	0.17	0	0.433333
ENSMUSG00000108460	Gm39041	predicted gene, 39041 [Source:MGI Symbol;Acc:MGI:5621926]	19.043	4.25119	0.0286588	0.691513	yes	up	0	0	0	0.05	0.04	0.01	0	0.0333333
ENSMUSG00000028826	Maco1	macoilin 1 [Source:MGI Symbol;Acc:MGI:1913396]	1.081	0.11299	0.0287179	0.691616	yes	up	16.32	16.71	16.9	18.59	17.77	17.58	16.6433	17.98
ENSMUSG00000017716	Birc5	baculoviral IAP repeat-containing 5 [Source:MGI Symbol;Acc:MGI:1203517]	1.076	0.106242	0.0288994	0.693998	yes	up	94.44	99.84	99.2	109.92	96.82	108.53	97.8267	105.09
ENSMUSG00000059142	Zfp945	zinc finger protein 945 [Source:MGI Symbol;Acc:MGI:2445132]	1.138	0.187018	0.0289583	0.694091	yes	up	4.1	3.4	3.84	4.56	4.51	3.92	3.78	4.33
ENSMUSG00000035356	Nfkbiz	nuclear factor of kappa light polypeptide gene enhancer in B cells inhibitor, zeta [Source:MGI Symbol;Acc:MGI:1931595]	1.055	0.0777663	0.0291538	0.694158	yes	up	63.09	65.66	68.26	69.16	69.68	67.1	65.67	68.6467
ENSMUSG00000062783	Csprs	component of Sp100-rs [Source:MGI Symbol;Acc:MGI:1891441]	1.275	0.350813	0.0291545	0.693519	yes	up	9.16	2.63	8.2	14.35	6.56	7.45	6.66333	9.45333
ENSMUSG00000092086	Gm6793	predicted gene 6793 [Source:MGI Symbol;Acc:MGI:3643578]	1.062	0.0873802	0.0293339	0.695817	yes	up	288.84	293.34	278.67	260.82	305.65	307.37	286.95	291.28
ENSMUSG00000028367	Txn1	thioredoxin 1 [Source:MGI Symbol;Acc:MGI:98874]	1.049	0.0695285	0.0293579	0.695732	yes	up	649.84	663.32	663.92	686.09	663.75	673.74	659.027	674.527
ENSMUSG00000023829	Slc22a1	solute carrier family 22 (organic cation transporter), member 1 [Source:MGI Symbol;Acc:MGI:108111]	18.771	4.23043	0.0294399	0.697021	yes	up	0	0	0	0.08	0.8	0.3	0	0.393333
ENSMUSG00000061816	Myl1	myosin, light polypeptide 1 [Source:MGI Symbol;Acc:MGI:97269]	18.771	4.23043	0.0294399	0.697021	yes	up	0	0	0	0.3	0.62	0.18	0	0.366667
ENSMUSG00000028998	Tomm7	translocase of outer mitochondrial membrane 7 [Source:MGI Symbol;Acc:MGI:1913419]	1.088	0.121925	0.0299132	0.702946	yes	up	53.47	55.59	56.67	57.76	57.4	60.79	55.2433	58.65
ENSMUSG00000095616	Gm26244	predicted gene, 26244 [Source:MGI Symbol;Acc:MGI:5456021]	18.58	4.21564	0.0300083	0.704525	yes	up	0	0	0	45.86	102.8	0	0	49.5533
ENSMUSG00000014592	Camta1	calmodulin binding transcription activator 1 [Source:MGI Symbol;Acc:MGI:2140230]	1.269	0.343543	0.0300127	0.703973	yes	up	4.04	2.98	2.4	4.57	5.93	4.78	3.14	5.09333
ENSMUSG00000072884	Gm10433	predicted gene 10433 [Source:MGI Symbol;Acc:MGI:3642010]	2.777	1.47334	0.0301209	0.704544	yes	up	0.17	0.07	0.1	0.42	0.21	0.34	0.113333	0.323333
ENSMUSG00000017002	Slpi	secretory leukocyte peptidase inhibitor [Source:MGI Symbol;Acc:MGI:109297]	1.048	0.067812	0.0302691	0.705392	yes	up	1287.05	1251.41	1233.79	1211.72	1248.22	1272.35	1257.42	1244.1
ENSMUSG00000112545	1300014J16Rik	RIKEN cDNA 1300014J16 gene [Source:MGI Symbol;Acc:MGI:1921410]	2.112	1.07839	0.0302777	0.704942	yes	up	0.32	0.17	0.62	0.99	0.52	0.85	0.37	0.786667
ENSMUSG00000095766	Gm21182	predicted gene, 21182 [Source:MGI Symbol;Acc:MGI:5434537]	1.404	0.489159	0.0302988	0.704782	yes	up	6.67	3.66	2.81	6.74	5.37	5.75	4.38	5.95333
ENSMUSG00000022034	Esco2	establishment of sister chromatid cohesion N-acetyltransferase 2 [Source:MGI Symbol;Acc:MGI:1919238]	1.132	0.178438	0.0303258	0.70476	yes	up	9.08	9.89	8.44	10.02	11.19	8.17	9.13667	9.79333
ENSMUSG00000035242	Oaz1	ornithine decarboxylase antizyme 1 [Source:MGI Symbol;Acc:MGI:109433]	1.054	0.0761204	0.0303529	0.70474	yes	up	301.62	309.62	329.23	299.67	308.12	337.54	313.49	315.11
ENSMUSG00000075327	Zbtb2	zinc finger and BTB domain containing 2 [Source:MGI Symbol;Acc:MGI:2685949]	1.08	0.111614	0.0303868	0.704232	yes	up	19.66	19.86	18.21	20.89	20.5	19.78	19.2433	20.39
ENSMUSG00000114726	Gm48900	predicted gene, 48900 [Source:MGI Symbol;Acc:MGI:6098667]	3.495	1.80512	0.0304078	0.70407	yes	up	0.32	0	0.63	0.49	1	1.82	0.316667	1.10333
ENSMUSG00000051390	Zbtb22	zinc finger and BTB domain containing 22 [Source:MGI Symbol;Acc:MGI:1931870]	1.105	0.143626	0.030464	0.704724	yes	up	17.85	14.07	11.54	12.38	15.45	19.12	14.4867	15.65
ENSMUSG00000030556	Lrrc28	leucine rich repeat containing 28 [Source:MGI Symbol;Acc:MGI:1915689]	1.267	0.341102	0.0305334	0.705037	yes	up	4.06	4.22	4.98	5.52	7.15	6.63	4.42	6.43333
ENSMUSG00000036504	Phpt1	phosphohistidine phosphatase 1 [Source:MGI Symbol;Acc:MGI:1922704]	1.17	0.226057	0.030571	0.705258	yes	up	21.66	20.65	23.44	24.23	26.59	24.31	21.9167	25.0433
ENSMUSG00000035397	Klf16	Kruppel-like factor 16 [Source:MGI Symbol;Acc:MGI:2153049]	1.106	0.144834	0.0306352	0.705448	yes	up	12.69	13.96	14.86	15.17	14.52	15.52	13.8367	15.07
ENSMUSG00000118385	Gm50311	predicted gene, 50311 [Source:MGI Symbol;Acc:MGI:6303164]	18.707	4.2255	0.0306868	0.70535	yes	up	0	0	0	0	0	0.85	0	0.283333
ENSMUSG00000022354	Ndufb9	NADH:ubiquinone oxidoreductase subunit B9 [Source:MGI Symbol;Acc:MGI:1913468]	1.069	0.0967309	0.030753	0.706226	yes	up	194.24	203.43	215.26	203.16	205.42	223.63	204.31	210.737
ENSMUSG00000057948	Unc13d	unc-13 homolog D [Source:MGI Symbol;Acc:MGI:1917700]	1.119	0.162405	0.0309566	0.708966	yes	up	17.47	18.14	17.62	24.63	17.51	20.47	17.7433	20.87
ENSMUSG00000041064	Pif1	PIF1 5'-to-3' DNA helicase [Source:MGI Symbol;Acc:MGI:2143057]	1.211	0.276678	0.0310359	0.709492	yes	up	3.47	3.52	2.77	3.82	3.36	3.82	3.25333	3.66667
ENSMUSG00000030472	Ceacam18	carcinoembryonic antigen-related cell adhesion molecule 18 [Source:MGI Symbol;Acc:MGI:1919681]	18.239	4.18895	0.0310439	0.709033	yes	up	0	0	0	0	0.16	0.03	0	0.0633333
ENSMUSG00000026427	Eif2d	eukaryotic translation initiation factor 2D [Source:MGI Symbol;Acc:MGI:109342]	1.184	0.243541	0.0310483	0.708491	yes	up	6	6.52	6.02	7.83	7.32	7.24	6.18	7.46333
ENSMUSG00000024431	Nr3c1	nuclear receptor subfamily 3, group C, member 1 [Source:MGI Symbol;Acc:MGI:95824]	1.099	0.135711	0.0310599	0.708114	yes	up	6.5	5.55	6.18	6.93	6.18	6.71	6.07667	6.60667
ENSMUSG00000032966	Fkbp1a	FK506 binding protein 1a [Source:MGI Symbol;Acc:MGI:95541]	1.049	0.0692162	0.0312177	0.710427	yes	up	379.81	370.8	370.07	380.18	375	402.59	373.56	385.923
ENSMUSG00000104022	Gm37214	predicted gene, 37214 [Source:MGI Symbol;Acc:MGI:5610442]	18.724	4.2268	0.0313037	0.711743	yes	up	0	0	0	0.48	0	0.11	0	0.196667
ENSMUSG00000031530	Dusp4	dual specificity phosphatase 4 [Source:MGI Symbol;Acc:MGI:2442191]	1.046	0.064707	0.0313964	0.713208	yes	up	355.04	360.18	373.16	374.39	370.84	374.38	362.793	373.203
ENSMUSG00000033256	Shf	Src homology 2 domain containing F [Source:MGI Symbol;Acc:MGI:3613669]	2.638	1.39934	0.0314251	0.713218	yes	up	0.18	0.15	0.33	0.47	1.35	0.41	0.22	0.743333
ENSMUSG00000026360	Rgs2	regulator of G-protein signaling 2 [Source:MGI Symbol;Acc:MGI:1098271]	1.046	0.0652056	0.0314306	0.712701	yes	up	325.54	346.86	359.82	357.49	370.39	356.67	344.073	361.517
ENSMUSG00000029135	Fosl2	fos-like antigen 2 [Source:MGI Symbol;Acc:MGI:102858]	1.055	0.0776226	0.0314866	0.713328	yes	up	33.45	32.91	32.49	35.34	35.57	33.71	32.95	34.8733
ENSMUSG00000072235	Tuba1a	tubulin, alpha 1A [Source:MGI Symbol;Acc:MGI:98869]	1.063	0.088008	0.0315491	0.713462	yes	up	81.56	79.47	78.94	87.92	76.92	87.44	79.99	84.0933
ENSMUSG00000040952	Rps19	ribosomal protein S19 [Source:MGI Symbol;Acc:MGI:1333780]	1.049	0.068422	0.0317374	0.715155	yes	up	1345.25	1347.23	1336.43	1251.94	1254.54	1367.11	1342.97	1291.2
ENSMUSG00000036768	Kif15	kinesin family member 15 [Source:MGI Symbol;Acc:MGI:1098258]	1.071	0.0994054	0.0319047	0.717003	yes	up	26.08	24.64	26.59	30.73	30.48	31.08	25.77	30.7633
ENSMUSG00000044018	Mrpl50	mitochondrial ribosomal protein L50 [Source:MGI Symbol;Acc:MGI:107329]	1.08	0.111627	0.0320056	0.717991	yes	up	30.15	29.59	30.1	31.79	31.77	31.77	29.9467	31.7767
ENSMUSG00000103567	Pcdhga5	protocadherin gamma subfamily A, 5 [Source:MGI Symbol;Acc:MGI:1935217]	6.38	2.6735	0.0320989	0.717529	yes	up	0.02	0	0	0.06	0.03	0.06	0.00666667	0.05
ENSMUSG00000070385	Ampd1	adenosine monophosphate deaminase 1 [Source:MGI Symbol;Acc:MGI:88015]	2.204	1.14024	0.032156	0.717535	yes	up	0.41	0.22	0.34	0.53	0.62	0.73	0.323333	0.626667
ENSMUSG00000031226	Pbdc1	polysaccharide biosynthesis domain containing 1 [Source:MGI Symbol;Acc:MGI:1914933]	1.061	0.085808	0.0321968	0.717175	yes	up	75.75	72.1	76.99	81.36	78.28	79.33	74.9467	79.6567
ENSMUSG00000021565	Slc6a19	solute carrier family 6 (neurotransmitter transporter), member 19 [Source:MGI Symbol;Acc:MGI:1921588]	5.81	2.53848	0.0322628	0.716746	yes	up	0.03	0	0	0.07	0.03	0.13	0.01	0.0766667
ENSMUSG00000031778	Cx3cl1	chemokine (C-X3-C motif) ligand 1 [Source:MGI Symbol;Acc:MGI:1097153]	1.537	0.620488	0.0322899	0.716716	yes	up	1.05	1.15	1.08	2.67	1.61	2.37	1.09333	2.21667
ENSMUSG00000107658	Gm44958	predicted gene 44958 [Source:MGI Symbol;Acc:MGI:5753534]	16.601	4.05321	0.0323369	0.717128	yes	up	0	0	0.01	0	0.24	0.56	0.00333333	0.266667
ENSMUSG00000095401	Olfr804	olfactory receptor 804 [Source:MGI Symbol;Acc:MGI:3030638]	1.926	0.945409	0.0328516	0.724718	yes	up	0.16	0.09	0.06	0.13	0.25	0.18	0.103333	0.186667
ENSMUSG00000067547	Gm7666	predicted pseudogene 7666 [Source:MGI Symbol;Acc:MGI:3648907]	1.356	0.439135	0.0330902	0.727437	yes	up	3.76	5.54	5.99	10.46	3.48	6.61	5.09667	6.85
ENSMUSG00000110519	Olfr839-ps1	olfactory receptor 839, pseudogene 1 [Source:MGI Symbol;Acc:MGI:3030673]	1.37	0.453982	0.033259	0.73051	yes	up	0.27	0.38	0.36	0.36	0.45	0.56	0.336667	0.456667
ENSMUSG00000018770	Atp5g3	ATP synthase, H+ transporting, mitochondrial F0 complex, subunit C3 (subunit 9) [Source:MGI Symbol;Acc:MGI:2442035]	1.053	0.0743692	0.0332939	0.730639	yes	up	547.11	547.42	551.25	550.57	553.75	565.58	548.593	556.633
ENSMUSG00000078143	Gm17344	predicted gene, 17344 [Source:MGI Symbol;Acc:MGI:4936978]	2.28	1.18889	0.0333311	0.730186	yes	up	0	0	0.99	0.92	1.34	0	0.33	0.753333
ENSMUSG00000110126	Gm9347	predicted gene 9347 [Source:MGI Symbol;Acc:MGI:3648409]	1.66	0.730849	0.0337696	0.730274	yes	up	0.67	0.54	0.86	1.25	1.11	1.02	0.69	1.12667
ENSMUSG00000099081	Gm27624	predicted gene, 27624 [Source:MGI Symbol;Acc:MGI:5531006]	4.99	2.31914	0.0337917	0.729502	yes	up	20.69	23.76	3.85	62.14	148.77	11.78	16.1	74.23
ENSMUSG00000003527	Ess2	ess-2 splicing factor [Source:MGI Symbol;Acc:MGI:107854]	1.108	0.147594	0.0338042	0.729146	yes	up	15.59	16.52	14	17.13	15.19	15.83	15.37	16.05
ENSMUSG00000039431	Mtmr7	myotubularin related protein 7 [Source:MGI Symbol;Acc:MGI:1891693]	1.165	0.220134	0.0338188	0.728838	yes	up	4.98	5.01	4.8	4.96	6.85	4.48	4.93	5.43
ENSMUSG00000027329	Spef1	sperm flagellar 1 [Source:MGI Symbol;Acc:MGI:3513546]	1.359	0.442447	0.0338529	0.728951	yes	up	0.11	0.96	0.75	0.98	0.3	0.84	0.606667	0.706667
ENSMUSG00000039756	Dnttip2	deoxynucleotidyltransferase, terminal, interacting protein 2 [Source:MGI Symbol;Acc:MGI:1923173]	1.055	0.0766803	0.0338646	0.72796	yes	up	99.28	92.27	100.16	98.71	100.32	102.02	97.2367	100.35
ENSMUSG00000086841	2410006H16Rik	RIKEN cDNA 2410006H16 gene [Source:MGI Symbol;Acc:MGI:1916471]	1.082	0.114345	0.0338924	0.727937	yes	up	207.55	229.67	238.13	229.86	223.95	230.72	225.117	228.177
ENSMUSG00000074649	BC029722	cDNA sequence BC029722 [Source:MGI Symbol;Acc:MGI:3584273]	1.112	0.153677	0.0339445	0.728435	yes	up	21.47	22.14	21.24	24.19	21.92	24.68	21.6167	23.5967
ENSMUSG00000031921	Terf2	telomeric repeat binding factor 2 [Source:MGI Symbol;Acc:MGI:1195972]	1.105	0.143873	0.0340866	0.729003	yes	up	10.74	10.79	11.31	11.64	12.59	11.82	10.9467	12.0167
ENSMUSG00000021703	Serinc5	serine incorporator 5 [Source:MGI Symbol;Acc:MGI:2444223]	1.095	0.130971	0.03416	0.729953	yes	up	5.5	4.97	5.24	5.8	5.56	5.1	5.23667	5.48667
ENSMUSG00000033186	Mzt1	mitotic spindle organizing protein 1 [Source:MGI Symbol;Acc:MGI:1924039]	1.12	0.164119	0.0342133	0.729855	yes	up	13.25	13.75	13.15	14.77	15.85	13.97	13.3833	14.8633
ENSMUSG00000022126	Acod1	aconitate decarboxylase 1 [Source:MGI Symbol;Acc:MGI:103206]	1.045	0.0635767	0.0342538	0.727641	yes	up	407.39	383.79	394.65	420.11	397.31	407.46	395.277	408.293
ENSMUSG00000063882	Uqcrh	ubiquinol-cytochrome c reductase hinge protein [Source:MGI Symbol;Acc:MGI:1913826]	1.068	0.0950143	0.0343225	0.727263	yes	up	315.13	324.1	326.35	335.74	316.94	328.34	321.86	327.007
ENSMUSG00000078588	Ccdc24	coiled-coil domain containing 24 [Source:MGI Symbol;Acc:MGI:2685874]	2.341	1.22698	0.0343951	0.728189	yes	up	0.26	0.04	0.16	0.18	0.47	0.24	0.153333	0.296667
ENSMUSG00000085148	Mir22hg	Mir22 host gene (non-protein coding) [Source:MGI Symbol;Acc:MGI:1914348]	1.103	0.142047	0.0344388	0.728502	yes	up	21.93	20.97	24.43	27.08	25.96	22.61	22.4433	25.2167
ENSMUSG00000031642	Sh3rf1	SH3 domain containing ring finger 1 [Source:MGI Symbol;Acc:MGI:1913066]	1.078	0.108624	0.0345255	0.729113	yes	up	185.39	166.07	175.62	183.96	176.63	189.82	175.693	183.47
ENSMUSG00000112652	4921516A02Rik	RIKEN cDNA 4921516A02 gene [Source:MGI Symbol;Acc:MGI:3696861]	17.73	4.14814	0.0345325	0.72865	yes	up	0	0	0	0	0.03	0.04	0	0.0233333
ENSMUSG00000083500	Gm15470	predicted gene 15470 [Source:MGI Symbol;Acc:MGI:3641891]	17.752	4.14991	0.0347013	0.730378	yes	up	0	0	0	0.09	0.12	0.09	0	0.1
ENSMUSG00000028792	Ak2	adenylate kinase 2 [Source:MGI Symbol;Acc:MGI:87978]	1.05	0.0703735	0.0347605	0.731014	yes	up	250.65	254.11	249.28	254.23	258.93	264.69	251.347	259.283
ENSMUSG00000021501	Caml	calcium modulating ligand [Source:MGI Symbol;Acc:MGI:104728]	1.101	0.138422	0.0347861	0.730943	yes	up	26.75	26.9	27.87	29.8	28.94	30.11	27.1733	29.6167
ENSMUSG00000041417	Pik3r1	phosphoinositide-3-kinase regulatory subunit 1 [Source:MGI Symbol;Acc:MGI:97583]	1.069	0.0964771	0.0348494	0.731664	yes	up	12.51	11.81	11.78	13.09	12.31	12.46	12.0333	12.62
ENSMUSG00000023914	Mep1a	meprin 1 alpha [Source:MGI Symbol;Acc:MGI:96963]	5.665	2.50216	0.0348944	0.730783	yes	up	0	0	0.04	0.11	0.12	0.04	0.0133333	0.09
ENSMUSG00000018920	Cxcl16	chemokine (C-X-C motif) ligand 16 [Source:MGI Symbol;Acc:MGI:1932682]	1.051	0.0711995	0.0350051	0.732492	yes	up	179.55	176.01	171.52	177.14	177.04	185.94	175.693	180.04
ENSMUSG00000004771	Rab11a	RAB11A, member RAS oncogene family [Source:MGI Symbol;Acc:MGI:1858202]	1.076	0.105596	0.0350472	0.732765	yes	up	101.37	80.78	83.59	100.88	94.37	93.89	88.58	96.38
ENSMUSG00000057003	Myh4	myosin, heavy polypeptide 4, skeletal muscle [Source:MGI Symbol;Acc:MGI:1339713]	5.627	2.49234	0.0351509	0.733111	yes	up	0.01	0	0.01	0.02	0.06	0.04	0.00666667	0.04
ENSMUSG00000014907	Naf1	nuclear assembly factor 1 ribonucleoprotein [Source:MGI Symbol;Acc:MGI:2682306]	1.081	0.111718	0.0352627	0.733017	yes	up	19.44	18.34	20.22	22.4	20.35	18.9	19.3333	20.55
ENSMUSG00000078453	Abracl	ABRA C-terminal like [Source:MGI Symbol;Acc:MGI:1920362]	1.075	0.104437	0.0352852	0.732881	yes	up	124.44	117.42	127.53	129.22	130.07	129.63	123.13	129.64
ENSMUSG00000002870	Mcm2	minichromosome maintenance complex component 2 [Source:MGI Symbol;Acc:MGI:105380]	1.051	0.0716061	0.0354143	0.734351	yes	up	94.97	90.97	91.94	90.7	98.05	96.73	92.6267	95.16
ENSMUSG00000034998	Foxn2	forkhead box N2 [Source:MGI Symbol;Acc:MGI:1347478]	1.063	0.0885268	0.0355409	0.73637	yes	up	24.04	21.56	22.68	24.66	23.13	23.5	22.76	23.7633
ENSMUSG00000108048	Gm43990	predicted gene, 43990 [Source:MGI Symbol;Acc:MGI:5690382]	5.625	2.49187	0.0356564	0.737553	yes	up	0.04	0.04	0	0.12	0.19	0.19	0.0266667	0.166667
ENSMUSG00000036992	Nxt1	NTF2-related export protein 1 [Source:MGI Symbol;Acc:MGI:1929619]	1.074	0.10249	0.0358775	0.739093	yes	up	96.82	103.21	89.72	100.37	101.24	100.15	96.5833	100.587
ENSMUSG00000027905	Ddx20	DEAD (Asp-Glu-Ala-Asp) box polypeptide 20 [Source:MGI Symbol;Acc:MGI:1858415]	1.064	0.0888579	0.0360015	0.740438	yes	up	38.81	39.06	41.54	43.04	43.41	38.32	39.8033	41.59
ENSMUSG00000056367	Actr3b	ARP3 actin-related protein 3B [Source:MGI Symbol;Acc:MGI:2661120]	1.343	0.425262	0.0360136	0.740084	yes	up	2.37	3.43	2.76	3.18	3.88	3.65	2.85333	3.57
ENSMUSG00000029561	Oasl2	2'-5' oligoadenylate synthetase-like 2 [Source:MGI Symbol;Acc:MGI:1344390]	1.119	0.162574	0.0360239	0.739693	yes	up	14.65	13.09	13.19	14.59	16.19	14.92	13.6433	15.2333
ENSMUSG00000023169	Slc38a1	solute carrier family 38, member 1 [Source:MGI Symbol;Acc:MGI:2145895]	1.045	0.0635513	0.0360501	0.739628	yes	up	205.84	186.66	193.52	201.93	210.26	196.02	195.34	202.737
ENSMUSG00000032193	Ldlr	low density lipoprotein receptor [Source:MGI Symbol;Acc:MGI:96765]	1.047	0.0659023	0.0361466	0.741006	yes	up	144.01	139.89	139.9	144.06	147.78	143.84	141.267	145.227
ENSMUSG00000042854	Trp53rkb	transformation related protein 53 regulating kinase B [Source:MGI Symbol;Acc:MGI:1914050]	1.144	0.194059	0.0361697	0.740877	yes	up	7.32	7.78	7.62	8.79	8.24	10.63	7.57333	9.22
ENSMUSG00000063457	Rps15	ribosomal protein S15 [Source:MGI Symbol;Acc:MGI:98117]	1.047	0.0665702	0.0362042	0.740381	yes	up	2451.69	2448.38	2422.36	2331.41	2370.48	2519.21	2440.81	2407.03
ENSMUSG00000030591	Psmd8	proteasome (prosome, macropain) 26S subunit, non-ATPase, 8 [Source:MGI Symbol;Acc:MGI:1888669]	1.048	0.0672288	0.0363451	0.740857	yes	up	453.78	444.62	442.75	458.97	452.48	472.89	447.05	461.447
ENSMUSG00000050777	Tmem37	transmembrane protein 37 [Source:MGI Symbol;Acc:MGI:2157899]	1.222	0.289265	0.0365328	0.742284	yes	up	7.52	6.59	6.08	8.96	7.85	7.35	6.73	8.05333
ENSMUSG00000037126	Psd	pleckstrin and Sec7 domain containing [Source:MGI Symbol;Acc:MGI:1920978]	1.091	0.125309	0.0366272	0.743005	yes	up	22.8	19.43	26.06	21.57	25.41	24.81	22.7633	23.93
ENSMUSG00000004872	Pax3	paired box 3 [Source:MGI Symbol;Acc:MGI:97487]	1.1	0.137485	0.036649	0.74285	yes	up	11.03	11.11	10.07	11.68	12.09	11.09	10.7367	11.62
ENSMUSG00000059070	Rpl18	ribosomal protein L18 [Source:MGI Symbol;Acc:MGI:98003]	1.046	0.0646982	0.0366572	0.742419	yes	up	1729.17	1727.97	1696.49	1694.17	1723.75	1815.14	1717.88	1744.35
ENSMUSG00000072774	Zfp951	zinc finger protein 951 [Source:MGI Symbol;Acc:MGI:2441896]	1.294	0.371412	0.0367204	0.742506	yes	up	3.53	1.69	10.06	17.15	2.55	2.38	5.09333	7.36
ENSMUSG00000036943	Rab8b	RAB8B, member RAS oncogene family [Source:MGI Symbol;Acc:MGI:2442982]	1.048	0.0677682	0.0368955	0.743661	yes	up	98.86	96.32	98.57	105.1	100.87	97.62	97.9167	101.197
ENSMUSG00000106103	Gm43081	predicted gene 43081 [Source:MGI Symbol;Acc:MGI:5663218]	2.026	1.01863	0.0370442	0.744872	yes	up	0.36	0.32	0.45	0.74	0.7	0.82	0.376667	0.753333
ENSMUSG00000031549	Ido2	indoleamine 2,3-dioxygenase 2 [Source:MGI Symbol;Acc:MGI:2142489]	1.945	0.95978	0.0371564	0.744753	yes	up	0.47	0.1	0.95	0.61	0.44	0.76	0.506667	0.603333
ENSMUSG00000056966	Gjc3	gap junction protein, gamma 3 [Source:MGI Symbol;Acc:MGI:2153041]	17.423	4.12289	0.0372245	0.744933	yes	up	0	0	0	0.03	0.01	0.05	0	0.03
ENSMUSG00000020680	Taf15	TATA-box binding protein associated factor 15 [Source:MGI Symbol;Acc:MGI:1917689]	1.051	0.0712847	0.0373918	0.745324	yes	up	185.44	171.44	178.17	185.55	188.77	175.48	178.35	183.267
ENSMUSG00000041697	Cox6a1	cytochrome c oxidase subunit 6A1 [Source:MGI Symbol;Acc:MGI:103099]	1.054	0.0755422	0.0373938	0.744774	yes	up	686.87	688.06	701.83	654.76	691.11	736.44	692.253	694.103
ENSMUSG00000104121	Gm37485	predicted gene, 37485 [Source:MGI Symbol;Acc:MGI:5610713]	2.026	1.01867	0.0374636	0.744989	yes	up	0.08	0.24	0.14	0.16	0.36	0.39	0.153333	0.303333
ENSMUSG00000113343	Gm34923	predicted gene, 34923 [Source:MGI Symbol;Acc:MGI:5594082]	3.599	1.84774	0.0374989	0.745103	yes	up	0.01	0.03	0.02	0.12	0.03	0.08	0.02	0.0766667
ENSMUSG00000082052	Ywhaq-ps2	tyrosine 3-monooxygenase/tryptophan 5-monooxygenase activation protein theta, pseudogene 2 [Source:MGI Symbol;Acc:MGI:3650308]	7.856	2.97382	0.0375636	0.7458	yes	up	0	0	0.15	0.63	0.5	0.43	0.05	0.52
ENSMUSG00000095677	Dynlt1f	dynein light chain Tctex-type 1F [Source:MGI Symbol;Acc:MGI:3780996]	1.085	0.117522	0.0377491	0.747717	yes	up	95.3	86.89	85.25	86.73	92.85	99.56	89.1467	93.0467
ENSMUSG00000061244	Exoc5	exocyst complex component 5 [Source:MGI Symbol;Acc:MGI:2145645]	1.062	0.086569	0.0377565	0.747277	yes	up	32.7	30.69	34.62	35.65	34.96	32.14	32.67	34.25
ENSMUSG00000030203	Dusp16	dual specificity phosphatase 16 [Source:MGI Symbol;Acc:MGI:1917936]	1.059	0.0831749	0.0377698	0.746954	yes	up	29.34	26.47	28.4	29.61	27.73	29.13	28.07	28.8233
ENSMUSG00000073405	H2-T-ps	histocompatibility 2, T region locus, pseudogene [Source:MGI Symbol;Acc:MGI:2442805]	1.368	0.452083	0.037804	0.747043	yes	up	3.67	1.97	3.69	4.47	3.9	4.13	3.11	4.16667
ENSMUSG00000019796	Lrp11	low density lipoprotein receptor-related protein 11 [Source:MGI Symbol;Acc:MGI:2442989]	1.351	0.433767	0.0378576	0.746932	yes	up	1.06	1.11	0.95	1.47	1.13	1.05	1.04	1.21667
ENSMUSG00000022899	Slc15a2	solute carrier family 15 (H+/peptide transporter), member 2 [Source:MGI Symbol;Acc:MGI:1890457]	2.925	1.54827	0.0378619	0.746432	yes	up	0.28	0	0.03	0.64	0.24	0.08	0.103333	0.32
ENSMUSG00000073590	3222401L13Rik	RIKEN cDNA 3222401L13 gene [Source:MGI Symbol;Acc:MGI:2444186]	1.806	0.852719	0.0378663	0.745936	yes	up	0.15	0.08	0.14	0.27	0.17	0.17	0.123333	0.203333
ENSMUSG00000104301	Wdr49	WD repeat domain 49 [Source:MGI Symbol;Acc:MGI:3645287]	1.219	0.285132	0.0379106	0.746226	yes	up	19.97	19.88	25.3	20.49	31.35	24.87	21.7167	25.57
ENSMUSG00000026126	Ptpn18	protein tyrosine phosphatase, non-receptor type 18 [Source:MGI Symbol;Acc:MGI:108410]	1.121	0.164974	0.0379221	0.745871	yes	up	81.18	92.64	106.87	101.8	107.1	108.99	93.5633	105.963
ENSMUSG00000028293	Slc35a1	solute carrier family 35 (CMP-sialic acid transporter), member 1 [Source:MGI Symbol;Acc:MGI:1345622]	1.205	0.2686	0.038059	0.747979	yes	up	4.21	6.02	6.45	5.32	6.13	8.5	5.56	6.65
ENSMUSG00000105358	Gm43099	predicted gene 43099 [Source:MGI Symbol;Acc:MGI:5663236]	7.813	2.96588	0.0381012	0.748225	yes	up	0	0.01	0	0.06	0.04	0.02	0.00333333	0.04
ENSMUSG00000087153	Gm6483	predicted gene 6483 [Source:MGI Symbol;Acc:MGI:3644574]	1.073	0.101456	0.0381022	0.747664	yes	up	16.88	15.18	17.86	19.72	16.21	17.05	16.64	17.66
ENSMUSG00000005575	Ube2m	ubiquitin-conjugating enzyme E2M [Source:MGI Symbol;Acc:MGI:108278]	1.069	0.0966587	0.0381113	0.74726	yes	up	99.15	90.01	94.47	95.75	98.32	91.21	94.5433	95.0933
ENSMUSG00000022307	Oxr1	oxidation resistance 1 [Source:MGI Symbol;Acc:MGI:2179326]	1.094	0.129761	0.0381517	0.74747	yes	up	11	10.61	10.15	10.93	11.13	10.83	10.5867	10.9633
ENSMUSG00000033196	Myh2	myosin, heavy polypeptide 2, skeletal muscle, adult [Source:MGI Symbol;Acc:MGI:1339710]	2.675	1.41934	0.0381868	0.746419	yes	up	0.03	0.03	0.04	0.14	0.05	0.08	0.0333333	0.09
ENSMUSG00000020023	Tmcc3	transmembrane and coiled coil domains 3 [Source:MGI Symbol;Acc:MGI:2442900]	1.23	0.298322	0.0382139	0.74637	yes	up	1.96	1.6	1.74	2.34	1.68	1.69	1.76667	1.90333
ENSMUSG00000070458	Vmn2r73	vomeronasal 2, receptor 73 [Source:MGI Symbol;Acc:MGI:3646433]	2.724	1.44552	0.0384079	0.74842	yes	up	0.03	0.01	0.02	0.04	0.07	0.05	0.02	0.0533333
ENSMUSG00000118135	Gm50367	predicted gene, 50367 [Source:MGI Symbol;Acc:MGI:6303257]	17.199	4.10425	0.0385886	0.75136	yes	up	0	0	0	0	0	0.68	0	0.226667
ENSMUSG00000026021	Sumo1	small ubiquitin-like modifier 1 [Source:MGI Symbol;Acc:MGI:1197010]	1.064	0.0895836	0.0386299	0.751583	yes	up	110.53	100.93	96.77	102.09	109.79	108.06	102.743	106.647
ENSMUSG00000031709	Tbc1d9	TBC1 domain family, member 9 [Source:MGI Symbol;Acc:MGI:1918560]	1.071	0.0993233	0.0388303	0.751424	yes	up	14.8	14.08	13.72	16.32	14.69	14.29	14.2	15.1
ENSMUSG00000104277	Gm38299	predicted gene, 38299 [Source:MGI Symbol;Acc:MGI:5611527]	7.729	2.95037	0.0389984	0.752943	yes	up	0	0.02	0	0.05	0.07	0.05	0.00666667	0.0566667
ENSMUSG00000061104	Sap18b	Sin3-associated polypeptide 18B [Source:MGI Symbol;Acc:MGI:3704317]	1.061	0.0849995	0.0390246	0.752873	yes	up	223.3	223.11	228.52	228.33	228.35	235.74	224.977	230.807
ENSMUSG00000027455	Nsfl1c	NSFL1 (p97) cofactor (p47) [Source:MGI Symbol;Acc:MGI:3042273]	1.055	0.0768174	0.0390954	0.753663	yes	up	162.47	156.26	157.72	161.01	163.18	167.58	158.817	163.923
ENSMUSG00000003190	Bcl2l12	BCL2-like 12 (proline rich) [Source:MGI Symbol;Acc:MGI:1922986]	1.386	0.47078	0.0391742	0.754029	yes	up	2.42	4.15	2.86	3.66	5.51	4.39	3.14333	4.52
ENSMUSG00000112690	Gm2446	predicted gene 2446 [Source:MGI Symbol;Acc:MGI:3780613]	2.252	1.17105	0.0393251	0.756356	yes	up	1.57	0	0	1.15	1.42	0.84	0.523333	1.13667
ENSMUSG00000030967	Zranb1	zinc finger, RAN-binding domain containing 1 [Source:MGI Symbol;Acc:MGI:106441]	1.081	0.112587	0.0393591	0.755857	yes	up	12.79	11.29	11.44	13.86	14.1	12.69	11.84	13.55
ENSMUSG00000101578	Vmn1r206	vomeronasal 1 receptor 206 [Source:MGI Symbol;Acc:MGI:2159665]	16.967	4.0847	0.0395124	0.755922	yes	up	0	0	0	0.03	0.03	0.03	0	0.03
ENSMUSG00000092203	1110038B12Rik	RIKEN cDNA 1110038B12 gene [Source:MGI Symbol;Acc:MGI:1916013]	1.06	0.0847071	0.0395632	0.755747	yes	up	441.47	428.19	424.12	442.17	442.46	425.49	431.26	436.707
ENSMUSG00000102467	Gm37167	predicted gene, 37167 [Source:MGI Symbol;Acc:MGI:5610395]	1.164	0.219257	0.0396296	0.756443	yes	up	89.07	99.46	149.22	101.85	111.75	147.05	112.583	120.217
ENSMUSG00000101698	Gm29562	predicted gene 29562 [Source:MGI Symbol;Acc:MGI:5580268]	1.421	0.506657	0.0397959	0.759043	yes	up	1.95	3.28	3.62	6.62	3.65	2.15	2.95	4.14
ENSMUSG00000033717	Adra2a	adrenergic receptor, alpha 2a [Source:MGI Symbol;Acc:MGI:87934]	1.859	0.89429	0.0398242	0.759008	yes	up	0.22	0.16	0.08	0.22	0.37	0.14	0.153333	0.243333
ENSMUSG00000029238	Clock	circadian locomotor output cycles kaput [Source:MGI Symbol;Acc:MGI:99698]	1.073	0.102221	0.0399707	0.760649	yes	up	9.03	10.66	9.01	9.49	10.99	9.77	9.56667	10.0833
ENSMUSG00000059811	Atl2	atlastin GTPase 2 [Source:MGI Symbol;Acc:MGI:1929492]	1.062	0.0864246	0.0400078	0.760782	yes	up	30.52	31.32	32.04	33.96	32.45	33.19	31.2933	33.2
ENSMUSG00000056612	Ppp1r14b	protein phosphatase 1, regulatory inhibitor subunit 14B [Source:MGI Symbol;Acc:MGI:107682]	1.051	0.0713979	0.0400093	0.760237	yes	up	460.97	422.52	457.01	455.07	443.03	459.47	446.833	452.523
ENSMUSG00000074578	Zfas1	zinc finger, NFX1-type containing 1, antisense RNA 1 [Source:MGI Symbol;Acc:MGI:1916199]	1.059	0.0825023	0.0400524	0.760483	yes	up	329.34	327.62	328.4	331.33	326.28	337.18	328.453	331.597
ENSMUSG00000111421	Gm47643	predicted gene, 47643 [Source:MGI Symbol;Acc:MGI:6096720]	4.502	2.17042	0.0400629	0.760109	yes	up	0.02	0	0.04	0.1	0.14	0.04	0.02	0.0933333
ENSMUSG00000039617	Gm7488	predicted gene 7488 [Source:MGI Symbol;Acc:MGI:3647006]	1.09	0.124718	0.040078	0.759825	yes	up	109.91	113.41	106.49	124.84	112.06	109.66	109.937	115.52
ENSMUSG00000046245	Pilra	paired immunoglobin-like type 2 receptor alpha [Source:MGI Symbol;Acc:MGI:2450529]	1.06	0.0842049	0.0401042	0.75975	yes	up	84.57	76.74	85.07	98.39	84.34	96.32	82.1267	93.0167
ENSMUSG00000081971	Gm14115	predicted gene 14115 [Source:MGI Symbol;Acc:MGI:3652261]	17.052	4.09185	0.0401257	0.759587	yes	up	0	0	0	1.12	0	0.51	0	0.543333
ENSMUSG00000031776	Arl2bp	ADP-ribosylation factor-like 2 binding protein [Source:MGI Symbol;Acc:MGI:1349429]	1.096	0.131629	0.0401979	0.759244	yes	up	39.88	34.72	37.01	45.47	36.38	38.04	37.2033	39.9633
ENSMUSG00000107896	Gm8719	predicted pseudogene 8719 [Source:MGI Symbol;Acc:MGI:3647551]	1.609	0.686231	0.0402981	0.75943	yes	up	2.81	3.07	3.97	3.6	5.54	5.86	3.28333	5
ENSMUSG00000068200	Gm5931	predicted pseudogene 5931 [Source:MGI Symbol;Acc:MGI:3647036]	2.359	1.23819	0.0403458	0.759761	yes	up	0.64	0.2	0.46	0.69	1.11	1.18	0.433333	0.993333
ENSMUSG00000021743	Fezf2	Fez family zinc finger 2 [Source:MGI Symbol;Acc:MGI:1859823]	16.976	4.08539	0.0404274	0.757901	yes	up	0	0	0	0.09	0	0.07	0	0.0533333
ENSMUSG00000024109	Nrxn1	neurexin I [Source:MGI Symbol;Acc:MGI:1096391]	1.121	0.165203	0.0407241	0.761764	yes	up	22.97	20.32	25.18	26.7	23.98	24.42	22.8233	25.0333
ENSMUSG00000110945	Gm9856	predicted gene 9856 [Source:MGI Symbol;Acc:MGI:3704347]	1.589	0.667674	0.0407368	0.761437	yes	up	0.58	0.45	0.34	0.31	0.68	1.12	0.456667	0.703333
ENSMUSG00000074129	Rpl13a	ribosomal protein L13A [Source:MGI Symbol;Acc:MGI:1351455]	1.043	0.0609027	0.0409534	0.763786	yes	up	2951.26	3007.73	2831.75	2954.06	3052.15	3187.56	2930.25	3064.59
ENSMUSG00000114956	Gm47893	predicted gene, 47893 [Source:MGI Symbol;Acc:MGI:6097126]	16.802	4.07059	0.041006	0.764203	yes	up	0	0	0	0	0	10.63	0	3.54333
ENSMUSG00000104876	Trdc	T cell receptor delta, constant region [Source:MGI Symbol;Acc:MGI:98612]	16.824	4.07249	0.0410347	0.764172	yes	up	0	0	0	0.02	0	0.07	0	0.03
ENSMUSG00000026688	Mgst3	microsomal glutathione S-transferase 3 [Source:MGI Symbol;Acc:MGI:1913697]	1.137	0.185818	0.041088	0.764602	yes	up	21.86	23.12	22.26	26.77	22.51	25.5	22.4133	24.9267
ENSMUSG00000034212	Ankmy1	ankyrin repeat and MYND domain containing 1 [Source:MGI Symbol;Acc:MGI:3045261]	16.744	4.06555	0.0411418	0.764473	yes	up	0	0	0	0.02	0.02	0.09	0	0.0433333
ENSMUSG00000032126	Hmbs	hydroxymethylbilane synthase [Source:MGI Symbol;Acc:MGI:96112]	1.082	0.113806	0.0412309	0.765565	yes	up	37.98	36.4	42.84	42.05	43.03	39.43	39.0733	41.5033
ENSMUSG00000115050	Gm21154	predicted gene, 21154 [Source:MGI Symbol;Acc:MGI:5434509]	16.749	4.06604	0.0413402	0.766466	yes	up	0	0	0	0	0	0.33	0	0.11
ENSMUSG00000042293	Gm5617	predicted gene 5617 [Source:MGI Symbol;Acc:MGI:3643566]	1.279	0.354495	0.0413976	0.766965	yes	up	17.8	15.98	13.99	17.17	17.29	23.28	15.9233	19.2467
ENSMUSG00000073779	Lrp8os2	low density lipoprotein receptor-related protein 8, apolipoprotein e receptor, opposite strand 2 [Source:MGI Symbol;Acc:MGI:3588233]	2.721	1.44414	0.0416314	0.770731	yes	up	0.02	0.15	0.02	0	0.27	0.24	0.0633333	0.17
ENSMUSG00000042425	Frmpd3	FERM and PDZ domain containing 3 [Source:MGI Symbol;Acc:MGI:3646547]	4.445	2.1521	0.0417882	0.7725	yes	up	0.02	0	0	0.02	0.06	0.02	0.00666667	0.0333333
ENSMUSG00000112621	Gm5173	predicted gene 5173 [Source:MGI Symbol;Acc:MGI:3642939]	16.638	4.05644	0.0418142	0.772414	yes	up	0	0	0	0.09	0.07	0.32	0	0.16
ENSMUSG00000040048	Ndufb10	NADH:ubiquinone oxidoreductase subunit B10 [Source:MGI Symbol;Acc:MGI:1915592]	1.071	0.0985405	0.0418539	0.772582	yes	up	153.17	156.81	146	147.53	158.77	163.2	151.993	156.5
ENSMUSG00000035674	Ndufa3	NADH:ubiquinone oxidoreductase subunit A3 [Source:MGI Symbol;Acc:MGI:1913341]	1.131	0.177192	0.04198	0.773776	yes	up	82.65	92.83	93.36	97.26	96.18	95.36	89.6133	96.2667
ENSMUSG00000089968	Nckap5los	NCK-associated protein 5-like, opposite strand [Source:MGI Symbol;Acc:MGI:1918162]	16.602	4.05327	0.0419819	0.773246	yes	up	0	0	0	0.12	0.06	0.04	0	0.0733333
ENSMUSG00000064373	Selenop	selenoprotein P [Source:MGI Symbol;Acc:MGI:894288]	1.19	0.250892	0.0420771	0.773305	yes	up	5.81	5.89	5.19	6.24	6.9	5.63	5.63	6.25667
ENSMUSG00000102428	Pcdhga12	protocadherin gamma subfamily A, 12 [Source:MGI Symbol;Acc:MGI:1935229]	16.616	4.05449	0.0420948	0.773067	yes	up	0	0	0	0.03	0.01	0.02	0	0.02
ENSMUSG00000024953	Prdx5	peroxiredoxin 5 [Source:MGI Symbol;Acc:MGI:1859821]	1.047	0.0661395	0.0421089	0.772762	yes	up	496.15	482.36	495.04	507.98	510.28	538.82	491.183	519.027
ENSMUSG00000049740	5330417H12Rik	RIKEN cDNA 5330417H12 gene [Source:MGI Symbol;Acc:MGI:1923929]	16.564	4.05	0.0421232	0.772462	yes	up	0	0	0	0	0.05	0.29	0	0.113333
ENSMUSG00000020022	Ndufa12	NADH:ubiquinone oxidoreductase subunit A12 [Source:MGI Symbol;Acc:MGI:1913664]	1.068	0.0943516	0.0421508	0.772407	yes	up	273.26	282.86	271.82	283.81	268.97	284.3	275.98	279.027
ENSMUSG00000039318	Rab3gap2	RAB3 GTPase activating protein subunit 2 [Source:MGI Symbol;Acc:MGI:1916043]	1.051	0.0724185	0.0422652	0.773941	yes	up	59.75	51.33	56.29	61.31	57.67	61.5	55.79	60.16
ENSMUSG00000118084	AA388235	expressed sequence AA388235 [Source:MGI Symbol;Acc:MGI:3035178]	16.528	4.04683	0.0422917	0.772743	yes	up	0	0	0	0.26	0.21	0.24	0	0.236667
ENSMUSG00000028098	Rnf115	ring finger protein 115 [Source:MGI Symbol;Acc:MGI:1915095]	1.066	0.0927146	0.0423756	0.773715	yes	up	40.96	41.95	42.68	47.48	42.11	44.58	41.8633	44.7233
ENSMUSG00000107634	Gm36816	predicted gene, 36816 [Source:MGI Symbol;Acc:MGI:5595975]	4.017	2.00615	0.042383	0.772731	yes	up	0	0.43	0.59	2.58	1	0.67	0.34	1.41667
ENSMUSG00000001123	Lgals9	lectin, galactose binding, soluble 9 [Source:MGI Symbol;Acc:MGI:109496]	1.075	0.104636	0.0425254	0.774208	yes	up	47.51	47.13	42.64	48.96	48.76	46.57	45.76	48.0967
ENSMUSG00000108220	Gm44056	predicted gene, 44056 [Source:MGI Symbol;Acc:MGI:5690448]	16.454	4.04039	0.0426027	0.774497	yes	up	0	0	0	0.05	0.08	0.14	0	0.09
ENSMUSG00000106925	Gm20072	predicted gene, 20072 [Source:MGI Symbol;Acc:MGI:5012257]	1.21	0.274446	0.0427267	0.775074	yes	up	19.5	15.18	19.75	21.53	17.9	22.74	18.1433	20.7233
ENSMUSG00000110654	Gm45746	predicted gene 45746 [Source:MGI Symbol;Acc:MGI:5804861]	16.418	4.03722	0.0427726	0.77535	yes	up	0	0	0	0.08	0.06	0	0	0.0466667
ENSMUSG00000101952	Gm10550	predicted gene 10550 [Source:MGI Symbol;Acc:MGI:3704193]	16.148	4.01324	0.042777	0.774872	yes	up	0	0	0	0	0.4	0	0	0.133333
ENSMUSG00000040511	Pvr	poliovirus receptor [Source:MGI Symbol;Acc:MGI:107741]	1.062	0.0867379	0.042937	0.775542	yes	up	45.53	46.01	44.08	46.68	46.91	44.64	45.2067	46.0767
ENSMUSG00000036934	4921524J17Rik	RIKEN cDNA 4921524J17 gene [Source:MGI Symbol;Acc:MGI:1913964]	1.147	0.198048	0.0431222	0.777217	yes	up	14.82	16.49	16.85	18.97	19.43	15.46	16.0533	17.9533
ENSMUSG00000031813	Mvb12a	multivesicular body subunit 12A [Source:MGI Symbol;Acc:MGI:1920961]	1.081	0.11205	0.0431583	0.776202	yes	up	62.66	82.45	60.02	64.75	63.96	71.72	68.3767	66.81
ENSMUSG00000045730	Adrb2	adrenergic receptor, beta 2 [Source:MGI Symbol;Acc:MGI:87938]	1.103	0.141474	0.0432048	0.775932	yes	up	15.67	15.74	18.05	17.22	17.32	19.08	16.4867	17.8733
ENSMUSG00000023104	Rfc2	replication factor C (activator 1) 2 [Source:MGI Symbol;Acc:MGI:1341868]	1.072	0.0999923	0.0434327	0.777809	yes	up	55.69	53.6	46.94	56.56	51.64	53.39	52.0767	53.8633
ENSMUSG00000034412	Tbc1d10a	TBC1 domain family, member 10a [Source:MGI Symbol;Acc:MGI:2144164]	1.128	0.173819	0.0435005	0.777918	yes	up	12.92	14.51	12.46	14.18	14.13	15.22	13.2967	14.51
ENSMUSG00000056501	Cebpb	CCAAT/enhancer binding protein (C/EBP), beta [Source:MGI Symbol;Acc:MGI:88373]	1.082	0.113768	0.0435656	0.778531	yes	up	32.43	36.43	44.71	45.66	36.52	38.83	37.8567	40.3367
ENSMUSG00000027810	Eif2a	eukaryotic translation initiation factor 2A [Source:MGI Symbol;Acc:MGI:1098684]	1.059	0.0823131	0.0435715	0.778085	yes	up	60.99	57.42	55.65	65.95	57.85	60.17	58.02	61.3233
ENSMUSG00000066637	Ttc32	tetratricopeptide repeat domain 32 [Source:MGI Symbol;Acc:MGI:1922766]	1.173	0.230471	0.0436117	0.7777	yes	up	17.29	14.78	16.24	18.1	17.51	19.81	16.1033	18.4733
ENSMUSG00000029036	Atad3a	ATPase family, AAA domain containing 3A [Source:MGI Symbol;Acc:MGI:1919214]	1.077	0.107003	0.0436693	0.777628	yes	up	35.97	31.75	33	34.23	35.38	38.48	33.5733	36.03
ENSMUSG00000105377	Gm43148	predicted gene 43148 [Source:MGI Symbol;Acc:MGI:5663285]	16.2	4.01794	0.0437158	0.777907	yes	up	0	0	0	0	0.56	0.65	0	0.403333
ENSMUSG00000097388	Gm3200	predicted pseudogene 3200 [Source:MGI Symbol;Acc:MGI:3781379]	5.226	2.38567	0.0437318	0.777095	yes	up	0.08	0.09	0	0.34	0.39	0.24	0.0566667	0.323333
ENSMUSG00000041203	Trir	telomerase RNA component interacting RNase [Source:MGI Symbol;Acc:MGI:1922833]	1.063	0.087839	0.0437931	0.777636	yes	up	101.3	108.58	104.01	119.72	102.78	112.43	104.63	111.643
ENSMUSG00000028936	Rpl22	ribosomal protein L22 [Source:MGI Symbol;Acc:MGI:99262]	1.053	0.0749567	0.0438366	0.776768	yes	up	910.05	887.33	900.85	890.73	897.68	872.54	899.41	886.983
ENSMUSG00000026475	Rgs16	regulator of G-protein signaling 16 [Source:MGI Symbol;Acc:MGI:108407]	16.165	4.01476	0.0438887	0.777145	yes	up	0	0	0	0.06	0.09	0	0	0.05
ENSMUSG00000033765	Calm4	calmodulin 4 [Source:MGI Symbol;Acc:MGI:1931464]	16.165	4.01476	0.0438887	0.777145	yes	up	0	0	0	0.18	0.28	0	0	0.153333
ENSMUSG00000031578	Mak16	MAK16 homolog [Source:MGI Symbol;Acc:MGI:1915170]	1.058	0.0817739	0.0440565	0.776842	yes	up	78.39	75.65	78.89	81.74	80.72	79.33	77.6433	80.5967
ENSMUSG00000110542	Gm39139	predicted gene, 39139 [Source:MGI Symbol;Acc:MGI:5622024]	16.093	4.00834	0.0442064	0.778941	yes	up	0	0	0	0.01	0.36	0.01	0	0.126667
ENSMUSG00000016498	Pdcd1lg2	programmed cell death 1 ligand 2 [Source:MGI Symbol;Acc:MGI:1930125]	16.093	4.00834	0.0442064	0.778941	yes	up	0	0	0	0.04	0.13	0.04	0	0.07
ENSMUSG00000087103	Gm13344	predicted gene 13344 [Source:MGI Symbol;Acc:MGI:3649239]	16.047	4.00426	0.0443465	0.779232	yes	up	0	0	0	0	0.14	0.08	0	0.0733333
ENSMUSG00000107071	Gm42420	predicted gene, 42420 [Source:MGI Symbol;Acc:MGI:5649067]	16.022	4.00202	0.0444602	0.779599	yes	up	0	0	0	0	0.53	0.28	0	0.27
ENSMUSG00000036931	Nfkbid	nuclear factor of kappa light polypeptide gene enhancer in B cells inhibitor, delta [Source:MGI Symbol;Acc:MGI:3041243]	1.072	0.100489	0.0444936	0.779643	yes	up	33.54	35.61	35.81	36.65	37.27	36.52	34.9867	36.8133
ENSMUSG00000032407	U2surp	U2 snRNP-associated SURP domain containing [Source:MGI Symbol;Acc:MGI:1915208]	1.05	0.0700654	0.0446005	0.780431	yes	up	60.47	56.91	59.41	63.27	60.05	61.67	58.93	61.6633
ENSMUSG00000018286	Psmb6	proteasome (prosome, macropain) subunit, beta type 6 [Source:MGI Symbol;Acc:MGI:104880]	1.052	0.0735766	0.0446057	0.779982	yes	up	373.09	370.72	373.86	375.28	377.72	383.5	372.557	378.833
ENSMUSG00000008333	Snrpb2	U2 small nuclear ribonucleoprotein B [Source:MGI Symbol;Acc:MGI:104805]	1.061	0.0860631	0.0446808	0.780211	yes	up	61.43	57.56	58.32	64.3	61.53	59.08	59.1033	61.6367
ENSMUSG00000037965	Zc3h7a	zinc finger CCCH type containing 7 A [Source:MGI Symbol;Acc:MGI:2445044]	1.06	0.0838879	0.0447331	0.780586	yes	up	67.98	56.63	61.47	71.37	62.59	57.17	62.0267	63.71
ENSMUSG00000019942	Cdk1	cyclin-dependent kinase 1 [Source:MGI Symbol;Acc:MGI:88351]	1.055	0.0769003	0.0448495	0.782074	yes	up	109.75	96.68	95.9	100.79	116.07	112.19	100.777	109.683
ENSMUSG00000051490	Foxd4	forkhead box D4 [Source:MGI Symbol;Acc:MGI:1347467]	15.915	3.99234	0.0450214	0.783447	yes	up	0	0	0	0.03	0.14	0	0	0.0566667
ENSMUSG00000074476	Spc24	SPC24, NDC80 kinetochore complex component, homolog (S. cerevisiae) [Source:MGI Symbol;Acc:MGI:1914879]	1.089	0.12342	0.0450774	0.78334	yes	up	50.28	67.46	57	52.77	61.31	58.13	58.2467	57.4033
ENSMUSG00000054823	Nsd3	nuclear receptor binding SET domain protein 3 [Source:MGI Symbol;Acc:MGI:2142581]	1.071	0.0984563	0.0450975	0.78315	yes	up	13.06	13.28	12.6	13.54	13.66	13.75	12.98	13.65
ENSMUSG00000093661	Eif4e3	eukaryotic translation initiation factor 4E member 3 [Source:MGI Symbol;Acc:MGI:1914142]	1.148	0.199535	0.0451855	0.782522	yes	up	7.22	6.91	6.39	7.43	7.74	7.97	6.84	7.71333
ENSMUSG00000017146	Brca1	breast cancer 1, early onset [Source:MGI Symbol;Acc:MGI:104537]	1.066	0.0922621	0.0452631	0.782791	yes	up	22.41	20.28	18.29	23.79	20.77	20.96	20.3267	21.84
ENSMUSG00000117436	Gm9474	predicted gene 9474 [Source:MGI Symbol;Acc:MGI:3779884]	15.845	3.98593	0.0453436	0.783646	yes	up	0	0	0	0	0.13	0.03	0	0.0533333
ENSMUSG00000110306	Gm18192	predicted gene, 18192 [Source:MGI Symbol;Acc:MGI:5010377]	15.845	3.98593	0.0453436	0.783646	yes	up	0	0	0	0	0.34	0.08	0	0.14
ENSMUSG00000112358	Gm33869	predicted gene, 33869 [Source:MGI Symbol;Acc:MGI:5593028]	1.451	0.536761	0.0453944	0.782914	yes	up	0.48	0.49	0.63	0.49	0.92	0.84	0.533333	0.75
ENSMUSG00000019158	Tmem160	transmembrane protein 160 [Source:MGI Symbol;Acc:MGI:1916344]	1.151	0.202719	0.0454734	0.783205	yes	up	28.62	27.98	29.25	36.46	28.84	30.82	28.6167	32.04
ENSMUSG00000070564	Ntn5	netrin 5 [Source:MGI Symbol;Acc:MGI:2685330]	5.371	2.42526	0.045511	0.782783	yes	up	0	0.05	0.05	0.31	0.11	0.12	0.0333333	0.18
ENSMUSG00000024293	Esco1	establishment of sister chromatid cohesion N-acetyltransferase 1 [Source:MGI Symbol;Acc:MGI:1925055]	1.092	0.127299	0.0455895	0.783599	yes	up	10.98	11.29	10.55	11.49	11.46	11.33	10.94	11.4267
ENSMUSG00000069939	Gm12070	predicted gene 12070 [Source:MGI Symbol;Acc:MGI:3650751]	1.133	0.180697	0.0459198	0.784994	yes	up	20.66	30.15	26.46	38.35	16.89	31.21	25.7567	28.8167
ENSMUSG00000064289	Tank	TRAF family member-associated Nf-kappa B activator [Source:MGI Symbol;Acc:MGI:107676]	1.06	0.084466	0.0459408	0.784821	yes	up	51.29	52.91	53.64	57.19	55.49	51.84	52.6133	54.84
ENSMUSG00000027654	Fam83d	family with sequence similarity 83, member D [Source:MGI Symbol;Acc:MGI:1919128]	1.101	0.139315	0.0459503	0.784452	yes	up	15.61	15.83	14.54	15.46	16.38	17.84	15.3267	16.56
ENSMUSG00000029551	Psmg3	proteasome (prosome, macropain) assembly chaperone 3 [Source:MGI Symbol;Acc:MGI:1913756]	1.13	0.176543	0.046058	0.785229	yes	up	29.51	30.98	28.22	32.58	31.6	34.84	29.57	33.0067
ENSMUSG00000081052	Gm6305	predicted gene 6305 [Source:MGI Symbol;Acc:MGI:3644967]	15.67	3.96995	0.0461705	0.785553	yes	up	0	0	0	0	0.37	0	0	0.123333
ENSMUSG00000117422	CJ186046Rik	Riken cDNA CJ186046 gene [Source:MGI Symbol;Acc:MGI:5319478]	15.67	3.96995	0.0461705	0.785553	yes	up	0	0	0	0	0.18	0	0	0.06
ENSMUSG00000028333	Anp32b	acidic (leucine-rich) nuclear phosphoprotein 32 family, member B [Source:MGI Symbol;Acc:MGI:1914878]	1.046	0.0648449	0.04621	0.785165	yes	up	300.03	298.28	295.93	307.82	306.06	303.45	298.08	305.777
ENSMUSG00000098113	Gm2445	predicted gene 2445 [Source:MGI Symbol;Acc:MGI:3780612]	7.63	2.9317	0.0464333	0.787367	yes	up	0	0.08	0	0	0.24	0.47	0.0266667	0.236667
ENSMUSG00000064357	mt-Atp6	mitochondrially encoded ATP synthase 6 [Source:MGI Symbol;Acc:MGI:99927]	1.047	0.0668252	0.0465231	0.78783	yes	up	851.92	622.35	1005.47	789.81	629.34	1077.22	826.58	832.123
ENSMUSG00000015647	Lama5	laminin, alpha 5 [Source:MGI Symbol;Acc:MGI:105382]	2.817	1.49431	0.0466705	0.789797	yes	up	0.01	0.01	0.03	0.04	0.05	0.02	0.0166667	0.0366667
ENSMUSG00000083674	Zfp133-ps	zinc finger protein 133, pseudogene [Source:MGI Symbol;Acc:MGI:2176612]	2.813	1.492	0.0470018	0.792742	yes	up	0.14	0.07	0.34	0.36	0.68	0.5	0.183333	0.513333
ENSMUSG00000113061	Rps18-ps5	ribosomal protein S18, pseudogene 5 [Source:MGI Symbol;Acc:MGI:3649931]	1.061	0.0855304	0.0470667	0.792776	yes	up	297.77	318.37	290.34	295.01	303.28	320.71	302.16	306.333
ENSMUSG00000091537	Tma7	translational machinery associated 7 [Source:MGI Symbol;Acc:MGI:1913417]	1.059	0.0828697	0.0471185	0.79312	yes	up	282.91	261.93	287.25	299.76	243.19	298.41	277.363	280.453
ENSMUSG00000021748	Pdhb	pyruvate dehydrogenase (lipoamide) beta [Source:MGI Symbol;Acc:MGI:1915513]	1.052	0.073706	0.0471312	0.792804	yes	up	149.2	155.43	157.79	161.36	161.58	151.93	154.14	158.29
ENSMUSG00000116988	Gm49673	predicted gene, 49673 [Source:MGI Symbol;Acc:MGI:6215117]	1.091	0.125028	0.047144	0.792491	yes	up	62.94	53.77	57.69	67.81	61.73	61.24	58.1333	63.5933
ENSMUSG00000025880	Smad7	SMAD family member 7 [Source:MGI Symbol;Acc:MGI:1100518]	1.193	0.255051	0.0472542	0.793285	yes	up	2.71	2.75	3.18	2.76	3.03	3.18	2.88	2.99
ENSMUSG00000049659	Aftph	aftiphilin [Source:MGI Symbol;Acc:MGI:1923012]	1.063	0.0877956	0.0473032	0.793052	yes	up	30.17	27.46	30.08	33.36	27.66	28.09	29.2367	29.7033
ENSMUSG00000118504	4933434E20Rik	RIKEN cDNA 4933434E20 gene [Source:MGI Symbol;Acc:MGI:1914027]	1.099	0.135698	0.0473383	0.792587	yes	up	12.96	11.88	10.81	11.77	13.72	11.91	11.8833	12.4667
ENSMUSG00000040752	Myh6	myosin, heavy polypeptide 6, cardiac muscle, alpha [Source:MGI Symbol;Acc:MGI:97255]	1.498	0.582912	0.0473952	0.792486	yes	up	0.34	0.23	1	0.72	0.4	0.86	0.523333	0.66
ENSMUSG00000029780	Nt5c3	5'-nucleotidase, cytosolic III [Source:MGI Symbol;Acc:MGI:1927186]	1.108	0.148285	0.0475373	0.793284	yes	up	26.5	20.95	26.06	25.01	28.82	27.95	24.5033	27.26
ENSMUSG00000113088	Gm36757	predicted gene, 36757 [Source:MGI Symbol;Acc:MGI:5595916]	7.403	2.88808	0.0475649	0.79322	yes	up	0	0.02	0	0.12	0	0.05	0.00666667	0.0566667
ENSMUSG00000086962	Gm12248	predicted gene 12248 [Source:MGI Symbol;Acc:MGI:3651124]	5.288	2.40279	0.0476162	0.793551	yes	up	0.05	0.09	0	0.1	0.16	0.31	0.0466667	0.19
ENSMUSG00000024955	Esrra	estrogen related receptor, alpha [Source:MGI Symbol;Acc:MGI:1346831]	1.079	0.10904	0.047641	0.792917	yes	up	30	25.86	25.73	31.81	27.43	28.36	27.1967	29.2
ENSMUSG00000029632	Ndufa4	Ndufa4, mitochondrial complex associated [Source:MGI Symbol;Acc:MGI:107686]	1.052	0.0729843	0.0476803	0.793047	yes	up	582.74	557.97	571.14	561.29	573.93	580.76	570.617	571.993
ENSMUSG00000031370	Zrsr2	zinc finger (CCCH type), RNA binding motif and serine/arginine rich 2 [Source:MGI Symbol;Acc:MGI:103287]	1.058	0.0810811	0.0478544	0.794893	yes	up	76.57	74.66	68.21	78.85	74	89.24	73.1467	80.6967
ENSMUSG00000104342	Gm36401	predicted gene, 36401 [Source:MGI Symbol;Acc:MGI:5595560]	1.682	0.750483	0.047873	0.794156	yes	up	0.46	0.33	0.47	0.73	0.55	0.82	0.42	0.7
ENSMUSG00000045404	Kcnk13	potassium channel, subfamily K, member 13 [Source:MGI Symbol;Acc:MGI:2384976]	1.066	0.0924673	0.0480603	0.795171	yes	up	25.66	24.25	25.25	25.32	26.71	27.05	25.0533	26.36
ENSMUSG00000110218	Gm20219	predicted gene, 20219 [Source:MGI Symbol;Acc:MGI:5012404]	1.479	0.564366	0.048071	0.794827	yes	up	1.27	1.66	1.22	1.97	1.63	2.42	1.38333	2.00667
ENSMUSG00000086944	Gm15859	predicted gene 15859 [Source:MGI Symbol;Acc:MGI:3801904]	2.583	1.36891	0.0481089	0.794412	yes	up	0.93	0	0.38	0.54	0.84	1.96	0.436667	1.11333
ENSMUSG00000062353	Gm15772	predicted gene 15772 [Source:MGI Symbol;Acc:MGI:3805541]	1.049	0.0692536	0.0483491	0.796291	yes	up	1469.19	1523.38	1529.12	1459.12	1438.76	1509.88	1507.23	1469.25
ENSMUSG00000040212	Emp3	epithelial membrane protein 3 [Source:MGI Symbol;Acc:MGI:1098729]	1.071	0.0990395	0.0483587	0.79593	yes	up	184.15	174.18	185.85	192.5	182.32	173.75	181.393	182.857
ENSMUSG00000079523	Tmsb10	thymosin, beta 10 [Source:MGI Symbol;Acc:MGI:109146]	1.08	0.111658	0.0486109	0.79956	yes	up	160.17	165.62	158.5	177.18	152.05	166.56	161.43	165.263
ENSMUSG00000037458	Azin1	antizyme inhibitor 1 [Source:MGI Symbol;Acc:MGI:1859169]	1.045	0.064054	0.0486193	0.799176	yes	up	132.2	134.39	145.57	143.84	143.03	131.55	137.387	139.473
ENSMUSG00000018900	Slc22a5	solute carrier family 22 (organic cation transporter), member 5 [Source:MGI Symbol;Acc:MGI:1329012]	1.228	0.295869	0.0486326	0.798873	yes	up	2.63	2.53	2.71	2.73	2.7	2.77	2.62333	2.73333
ENSMUSG00000103651	Gm37206	predicted gene, 37206 [Source:MGI Symbol;Acc:MGI:5610434]	1.215	0.280462	0.0486911	0.798275	yes	up	2.47	1.86	2.67	3.84	2.54	2.06	2.33333	2.81333
ENSMUSG00000037096	Gm9762	predicted pseudogene 9762 [Source:MGI Symbol;Acc:MGI:3704220]	1.16	0.213714	0.0488226	0.797837	yes	up	43.39	48.98	36.87	63.24	48.36	46.62	43.08	52.74
ENSMUSG00000021643	Serf1	small EDRK-rich factor 1 [Source:MGI Symbol;Acc:MGI:1337114]	1.152	0.204634	0.0489756	0.799819	yes	up	43.72	42.7	47.43	51.48	44.19	52.11	44.6167	49.26
ENSMUSG00000058709	Egln2	egl-9 family hypoxia-inducible factor 2 [Source:MGI Symbol;Acc:MGI:1932287]	1.082	0.114271	0.0489758	0.799304	yes	up	26.62	25.71	25.02	26.85	28.18	27.36	25.7833	27.4633
ENSMUSG00000018189	Uchl5	ubiquitin carboxyl-terminal esterase L5 [Source:MGI Symbol;Acc:MGI:1914848]	1.058	0.0819994	0.0490254	0.799596	yes	up	83.94	81.05	89.77	95.31	89.42	95.08	84.92	93.27
ENSMUSG00000105270	Gm42863	predicted gene 42863 [Source:MGI Symbol;Acc:MGI:5663000]	1.176	0.233979	0.0490471	0.799433	yes	up	3.85	3.74	3.95	4.73	4.64	3.98	3.84667	4.45
ENSMUSG00000031712	Il15	interleukin 15 [Source:MGI Symbol;Acc:MGI:103014]	1.592	0.670872	0.0492473	0.801142	yes	up	1.28	1.3	1.61	2.15	1.42	2.49	1.39667	2.02
ENSMUSG00000080877	Rpl22-ps1	ribosomal protein L22, pseudogene 1 [Source:MGI Symbol;Acc:MGI:3644276]	1.63	0.704723	0.0494714	0.803233	yes	up	6.05	10.46	6.6	13.51	9.49	11.74	7.70333	11.58
ENSMUSG00000059534	Uqcr10	ubiquinol-cytochrome c reductase, complex III subunit X [Source:MGI Symbol;Acc:MGI:1913402]	1.073	0.102159	0.0497498	0.806715	yes	up	372.73	368.84	336.03	335.53	354.02	381.83	359.2	357.127
ENSMUSG00000017300	Tnnc2	troponin C2, fast [Source:MGI Symbol;Acc:MGI:98780]	7.257	2.85928	0.0498548	0.807898	yes	up	0.14	0	0	0.55	0.79	0.5	0.0466667	0.613333
ENSMUSG00000099342	Gm18180	predicted gene, 18180 [Source:MGI Symbol;Acc:MGI:5010365]	2.239	1.1628	0.0499573	0.806966	yes	up	0.48	0	0.2	0.55	0.37	0.59	0.226667	0.503333
