# Supplementary material for: Arabinogalactan enhances Mycobacterium marinum virulence by suppressing host innate immune responses
Source: Front Immunol. 2022 Aug 26;13:879775. doi: 10.3389/fimmu.2022.879775 (PMC9459032; doi:10.3389/fimmu.2022.879775)
Supplement: Supplementary file 11 [file Table_7.xlsx]

## Sheet: 表达差异详情表
Gene_id	Gene name	Gene description	FC(GlfT2/P962)	Log2FC(GlfT2/P962)	Pvalue	Padjust	Significant	Regulate	P962_ATC_1	P962_ATC_2	P962_ATC_3	GlfT2_ATC_1	GlfT2_ATC_2	GlfT2_ATC_3	P962	GlfT2
ENSMUSG00000106106	CT010467.1	18s RNA, related sequence 5	0.544	-0.87835	5.02284e-226	1.26651e-221	yes	down	914.54	3196.91	1679.04	996.81	1354.76	674.15	1930.16	1008.57
ENSMUSG00000076258	Gm23935	predicted gene, 23935 [Source:MGI Symbol;Acc:MGI:5453712]	0.536	-0.900644	2.94748e-77	3.71604e-73	yes	down	37.03	146.65	90.35	57.31	57.56	29.09	91.3433	47.9867
ENSMUSG00000081604	Gm11518	predicted gene 11518 [Source:MGI Symbol;Acc:MGI:3650306]	0.524	-0.933484	1.67606e-75	1.40873e-71	yes	down	599.47	659.31	658.97	438.45	247.18	251.51	639.25	312.38
ENSMUSG00000022748	Cmss1	cms small ribosomal subunit 1 [Source:MGI Symbol;Acc:MGI:1913747]	0.674	-0.568663	1.76657e-70	1.1136e-66	yes	down	592.38	1911.23	1103.51	735.82	996.54	633.05	1202.37	788.47
ENSMUSG00000035202	Lars2	leucyl-tRNA synthetase, mitochondrial [Source:MGI Symbol;Acc:MGI:2142973]	0.694	-0.526464	8.55906e-45	2.69771e-41	yes	down	32.81	82.1	51.82	35.15	46.83	35.28	55.5767	39.0867
ENSMUSG00000047454	Gphn	gephyrin [Source:MGI Symbol;Acc:MGI:109602]	0.657	-0.606225	3.72651e-44	1.04404e-40	yes	down	135.09	490.51	253.51	154.81	223	148.46	293.037	175.423
ENSMUSG00000113136	Gm19951	predicted gene, 19951 [Source:MGI Symbol;Acc:MGI:5012136]	0.621	-0.68814	5.67312e-28	1.30043e-24	yes	down	50.75	189.27	83.86	62.28	82.64	48.11	107.96	64.3433
ENSMUSG00000106517	Gm42634	predicted gene 42634 [Source:MGI Symbol;Acc:MGI:5662771]	0.377	-1.40675	1.53443e-21	2.57937e-18	yes	down	100.94	158.65	43.82	21.03	14.07	69.53	101.137	34.8767
ENSMUSG00000089675	Ugt1a8	UDP glucuronosyltransferase 1 family, polypeptide A8 [Source:MGI Symbol;Acc:MGI:3576090]	0.004	-7.9287	5.59662e-20	8.3011e-17	yes	down	2.15	0.43	0	0	0	0	0.86	0
ENSMUSG00000079224	Gm6565	predicted gene 6565 [Source:MGI Symbol;Acc:MGI:3644755]	0.005	-7.60883	1.04937e-15	1.15043e-12	yes	down	0	15.35	9.7	0	0	0	8.35	0
ENSMUSG00000088088	Rmrp	RNA component of mitochondrial RNAase P [Source:MGI Symbol;Acc:MGI:97937]	0.105	-3.24846	2.59777e-15	2.72928e-12	yes	down	24.56	178.23	38.66	7.04	9.29	4.87	80.4833	7.06667
ENSMUSG00000081406	Rps6-ps4	ribosomal protein S6, pseudogene 4 [Source:MGI Symbol;Acc:MGI:3650907]	0.641	-0.642441	9.88303e-15	9.96803e-12	yes	down	1.74	111.34	73.4	81.43	19.73	18.62	62.16	39.9267
ENSMUSG00000106785	Gm42713	predicted gene 42713 [Source:MGI Symbol;Acc:MGI:5662850]	0.006	-7.36123	2.56855e-13	2.23331e-10	yes	down	3.41	0	1.67	0	0	0	1.69333	0
ENSMUSG00000030653	Gm45837	predicted gene 45837 [Source:MGI Symbol;Acc:MGI:5804952]	0.402	-1.31439	3.77877e-11	2.72234e-08	yes	down	1.2	1.81	0.98	0	1.45	0	1.33	0.483333
ENSMUSG00000096740	Lbhd1	LBH domain containing 1 [Source:MGI Symbol;Acc:MGI:5516029]	0.547	-0.869353	7.70641e-11	5.3977e-08	yes	down	3.38	2.22	3.51	2.2	1.18	1.51	3.03667	1.63
ENSMUSG00000115432	D130009I18Rik	RIKEN cDNA D130009I18 gene [Source:MGI Symbol;Acc:MGI:2443663]	0.645	-0.63182	8.0623e-10	4.41937e-07	yes	down	153.78	761.62	317.89	232.98	305.65	158.64	411.097	232.423
ENSMUSG00000083424	Rpl35a-ps4	ribosomal protein 35A, pseudogene 4 [Source:MGI Symbol;Acc:MGI:3650995]	0.69	-0.535961	9.67953e-10	5.19297e-07	yes	down	391.34	366.33	374.15	308.21	170.23	223.24	377.273	233.893
ENSMUSG00000036019	Tmtc2	transmembrane and tetratricopeptide repeat containing 2 [Source:MGI Symbol;Acc:MGI:1914057]	0.564	-0.827124	2.21156e-09	1.11529e-06	yes	down	395.2	1524.17	554.03	281.2	527.48	357.3	824.467	388.66
ENSMUSG00000083405	Gm15725	predicted gene 15725 [Source:MGI Symbol;Acc:MGI:3833682]	0.009	-6.81661	3.04383e-09	1.5049e-06	yes	down	0	0	2.79	0	0	0	0.93	0
ENSMUSG00000005413	Hmox1	heme oxygenase 1 [Source:MGI Symbol;Acc:MGI:96163]	0.884	-0.177942	2.03067e-08	9.3097e-06	yes	down	439.13	460.19	473.03	385.64	401.87	400.97	457.45	396.16
ENSMUSG00000112022	Gm2436	predicted gene 2436 [Source:MGI Symbol;Acc:MGI:3780603]	0.01	-6.69213	2.05827e-08	9.10514e-06	yes	down	0	1.92	1.75	0	0	0	1.22333	0
ENSMUSG00000112324	Gm47939	predicted gene, 47939 [Source:MGI Symbol;Acc:MGI:6097203]	0.408	-1.29372	1.40531e-07	5.2888e-05	yes	down	2.2	1.96	2.48	0.9	0.88	2.84	2.21333	1.54
ENSMUSG00000115463	Gm49356	predicted gene, 49356 [Source:MGI Symbol;Acc:MGI:6121562]	0.77	-0.377895	8.06498e-07	0.000260716	yes	down	6.63	9.12	6.04	5.9	8.08	4.6	7.26333	6.19333
ENSMUSG00000030255	Sspn	sarcospan [Source:MGI Symbol;Acc:MGI:1353511]	0.683	-0.549426	1.26168e-06	0.0004027	yes	down	202.28	828.14	367.46	195.55	380.24	246.38	465.96	274.057
ENSMUSG00000110386	Gm42031	predicted gene, 42031 [Source:MGI Symbol;Acc:MGI:5624916]	0.783	-0.352415	2.01916e-06	0.000620892	yes	down	21.56	22.81	20.71	16.69	16.02	17.05	21.6933	16.5867
ENSMUSG00000071713	Csf2rb	colony stimulating factor 2 receptor, beta, low-affinity (granulocyte-macrophage) [Source:MGI Symbol;Acc:MGI:1339759]	0.872	-0.197728	2.2915e-06	0.000679767	yes	down	39.2	31.78	38.06	30.65	32.97	30.32	36.3467	31.3133
ENSMUSG00000006932	Ctnnb1	catenin (cadherin associated protein), beta 1 [Source:MGI Symbol;Acc:MGI:88276]	0.9	-0.152728	2.41054e-06	0.000706766	yes	down	238.46	233.41	227.11	194.72	198.7	205.76	232.993	199.727
ENSMUSG00000050377	Il31ra	interleukin 31 receptor A [Source:MGI Symbol;Acc:MGI:2180511]	0.431	-1.2147	2.53437e-06	0.00073453	yes	down	164.63	1006.05	231.18	151.11	168.17	162.7	467.287	160.66
ENSMUSG00000032802	Srxn1	sulfiredoxin 1 homolog (S. cerevisiae) [Source:MGI Symbol;Acc:MGI:104971]	0.886	-0.174733	2.66602e-06	0.000763907	yes	down	73.53	76.88	86.65	66.22	70.55	68.33	79.02	68.3667
ENSMUSG00000058883	Zfp708	zinc finger protein 708 [Source:MGI Symbol;Acc:MGI:3040674]	0.014	-6.16633	5.17933e-06	0.00138933	yes	down	0.37	0.14	0.16	0	0	0	0.223333	0
ENSMUSG00000094410	Gm38394	predicted gene, 38394 [Source:MGI Symbol;Acc:MGI:5614057]	0.7	-0.513676	1.49175e-05	0.00365188	yes	down	1.83	2.02	0.27	0.62	0.64	1.56	1.37333	0.94
ENSMUSG00000074210	E130208F15Rik	RIKEN cDNA E130208F15 gene [Source:MGI Symbol;Acc:MGI:3767226]	0.472	-1.08383	1.62856e-05	0.00391087	yes	down	1.38	1.62	3.2	0.81	0.86	1.2	2.06667	0.956667
ENSMUSG00000081752	Sms-ps	spermine synthase, pseudogene [Source:MGI Symbol;Acc:MGI:3705601]	0.86	-0.216855	2.23776e-05	0.00499337	yes	down	58.05	65.53	72.18	54.97	59.13	55.69	65.2533	56.5967
ENSMUSG00000105285	Gm43238	predicted gene 43238 [Source:MGI Symbol;Acc:MGI:5663375]	0.094	-3.40573	2.2724e-05	0.00502619	yes	down	9.19	14.03	0.3	0.67	0	1.2	7.84	0.623333
ENSMUSG00000104208	Gm37401	predicted gene, 37401 [Source:MGI Symbol;Acc:MGI:5610629]	0.173	-2.53521	2.58186e-05	0.005661	yes	down	0	20.96	14.19	5.81	0	0	11.7167	1.93667
ENSMUSG00000043346	Gm6741	predicted gene 6741 [Source:MGI Symbol;Acc:MGI:3643504]	0.5	-1.00019	2.92537e-05	0.0063589	yes	down	7.34	7.28	6.66	3.78	0.6	6.14	7.09333	3.50667
ENSMUSG00000042870	Tom1	target of myb1 trafficking protein [Source:MGI Symbol;Acc:MGI:1338026]	0.839	-0.253597	3.7483e-05	0.0080096	yes	down	27.23	20.64	25.23	17.62	19.59	19.22	24.3667	18.81
ENSMUSG00000039145	Camk1d	calcium/calmodulin-dependent protein kinase ID [Source:MGI Symbol;Acc:MGI:2442190]	0.863	-0.211794	3.82133e-05	0.00809704	yes	down	24.22	65.3	34.22	23.89	29.41	21.9	41.2467	25.0667
ENSMUSG00000036046	5031439G07Rik	RIKEN cDNA 5031439G07 gene [Source:MGI Symbol;Acc:MGI:2444899]	0.892	-0.165186	5.48272e-05	0.0111489	yes	down	45.18	44.09	46.84	40.81	40.8	40.19	45.37	40.6
ENSMUSG00000022265	Ank	progressive ankylosis [Source:MGI Symbol;Acc:MGI:3045421]	0.814	-0.297519	6.02272e-05	0.0120526	yes	down	12.15	11.45	10.87	10.35	9.34	8.84	11.49	9.51
ENSMUSG00000035208	Slfn8	schlafen 8 [Source:MGI Symbol;Acc:MGI:2672859]	0.852	-0.230943	6.0669e-05	0.0120454	yes	down	14.63	12.38	11.83	11.02	11.01	10.11	12.9467	10.7133
ENSMUSG00000032393	Dpp8	dipeptidylpeptidase 8 [Source:MGI Symbol;Acc:MGI:1921638]	0.89	-0.168091	6.29809e-05	0.0124067	yes	down	21.24	22.36	23.19	23.01	20.26	18.49	22.2633	20.5867
ENSMUSG00000025511	Tspan4	tetraspanin 4 [Source:MGI Symbol;Acc:MGI:1928097]	0.856	-0.224149	8.3069e-05	0.0156312	yes	down	50.49	49	44.67	40.75	39.68	38.58	48.0533	39.67
ENSMUSG00000078970	Wdr92	WD repeat domain 92 [Source:MGI Symbol;Acc:MGI:2144224]	0.741	-0.433272	0.000103956	0.0194166	yes	down	8.66	8.03	5.9	4.95	6.93	5.19	7.53	5.69
ENSMUSG00000026104	Stat1	signal transducer and activator of transcription 1 [Source:MGI Symbol;Acc:MGI:103063]	0.815	-0.295702	0.000111163	0.0204597	yes	down	14.25	11.39	10.15	8.45	8.36	7.89	11.93	8.23333
ENSMUSG00000063268	Parp10	poly (ADP-ribose) polymerase family, member 10 [Source:MGI Symbol;Acc:MGI:3712326]	0.845	-0.242867	0.000117427	0.0213016	yes	down	16.9	15.6	17.31	12.76	14.68	12.39	16.6033	13.2767
ENSMUSG00000029762	Akr1b8	aldo-keto reductase family 1, member B8 [Source:MGI Symbol;Acc:MGI:107673]	0.893	-0.163498	0.000121799	0.0219369	yes	down	98.01	101.57	110.06	86.39	87.35	96.62	103.213	90.12
ENSMUSG00000089943	Ugt1a5	UDP glucuronosyltransferase 1 family, polypeptide A5 [Source:MGI Symbol;Acc:MGI:3032634]	0.465	-1.10557	0.000176041	0.0299923	yes	down	0.89	0.83	1.8	0.82	0.48	0.33	1.17333	0.543333
ENSMUSG00000107176	Gm9794	predicted pseudogene 9794 [Source:MGI Symbol;Acc:MGI:3642653]	0.02	-5.66835	0.000178218	0.0299584	yes	down	0	2.62	4.44	0	0	0	2.35333	0
ENSMUSG00000027398	Il1b	interleukin 1 beta [Source:MGI Symbol;Acc:MGI:96543]	0.611	-0.710288	0.000183136	0.0305813	yes	down	5.85	4.58	3.8	2.21	3.21	2.8	4.74333	2.74
ENSMUSG00000040152	Thbs1	thrombospondin 1 [Source:MGI Symbol;Acc:MGI:98737]	0.673	-0.571235	0.000187563	0.0311145	yes	down	1.48	1.43	1.08	0.85	1.2	0.71	1.33	0.92
ENSMUSG00000004069	Dnaja3	DnaJ heat shock protein family (Hsp40) member A3 [Source:MGI Symbol;Acc:MGI:1933786]	0.828	-0.272844	0.000188349	0.0310407	yes	down	14.78	15.05	14.43	12.66	12.27	11.01	14.7533	11.98
ENSMUSG00000054716	Zfp771	zinc finger protein 771 [Source:MGI Symbol;Acc:MGI:2442050]	0.733	-0.449077	0.000208843	0.0335413	yes	down	8.47	10.58	10.52	7.71	6.7	7.52	9.85667	7.31
ENSMUSG00000071041	Impdh2-ps	inosine monophosphate dehydrogenase 2, pseudogene [Source:MGI Symbol;Acc:MGI:3705743]	0.425	-1.23368	0.000235282	0.0370789	yes	down	1.43	2.3	1.53	1.24	0.79	0.17	1.75333	0.733333
ENSMUSG00000007817	Zmiz1	zinc finger, MIZ-type containing 1 [Source:MGI Symbol;Acc:MGI:3040693]	0.915	-0.128806	0.000241098	0.0375265	yes	down	37.88	36.45	38.77	34.34	34.14	32.23	37.7	33.57
ENSMUSG00000057219	Armc7	armadillo repeat containing 7 [Source:MGI Symbol;Acc:MGI:2679719]	0.779	-0.36	0.000281239	0.0419612	yes	down	10.93	11.13	12	11.09	9.27	8.73	11.3533	9.69667
ENSMUSG00000051510	Mafg	v-maf musculoaponeurotic fibrosarcoma oncogene family, protein G (avian) [Source:MGI Symbol;Acc:MGI:96911]	0.899	-0.153191	0.000331415	0.0477522	yes	down	40.34	33.82	37.07	33.4	31.98	32.53	37.0767	32.6367
ENSMUSG00000025198	Erlin1	ER lipid raft associated 1 [Source:MGI Symbol;Acc:MGI:2387613]	0.883	-0.179657	0.000380679	0.0536248	yes	down	22.7	24.27	23.08	20.13	20.07	19.72	23.35	19.9733
ENSMUSG00000021451	Sema4d	sema domain, immunoglobulin domain (Ig), transmembrane domain (TM) and short cytoplasmic domain, (semaphorin) 4D [Source:MGI Symbol;Acc:MGI:109244]	0.921	-0.119073	0.000405471	0.0561756	yes	down	83.39	79.51	75.7	73.92	71.85	73.49	79.5333	73.0867
ENSMUSG00000037605	Adgrl3	adhesion G protein-coupled receptor L3 [Source:MGI Symbol;Acc:MGI:2441950]	0.752	-0.410715	0.000423025	0.0579706	yes	down	6.31	4.41	6.08	4.57	4.17	3.57	5.6	4.10333
ENSMUSG00000078816	Prkcg	protein kinase C, gamma [Source:MGI Symbol;Acc:MGI:97597]	0.865	-0.209241	0.000435024	0.0592926	yes	down	7.34	6.87	7.11	6.54	5.94	5.78	7.10667	6.08667
ENSMUSG00000031554	Adam5	a disintegrin and metallopeptidase domain 5 [Source:MGI Symbol;Acc:MGI:104730]	0.258	-1.95296	0.000436423	0.0591635	yes	down	3.97	1.25	0	0.89	0	0.45	1.74	0.446667
ENSMUSG00000092310	Gm20509	predicted gene 20509 [Source:MGI Symbol;Acc:MGI:5141974]	0.574	-0.800782	0.00047685	0.0632831	yes	down	2.71	2.8	2.06	1.31	1.63	1.28	2.52333	1.40667
ENSMUSG00000068206	Pick1	protein interacting with C kinase 1 [Source:MGI Symbol;Acc:MGI:894645]	0.768	-0.380818	0.000500455	0.066068	yes	down	11.34	10.27	10.25	9.83	7.26	6.69	10.62	7.92667
ENSMUSG00000067336	Bmpr2	bone morphogenetic protein receptor, type II (serine/threonine kinase) [Source:MGI Symbol;Acc:MGI:1095407]	0.833	-0.263839	0.000508448	0.0664275	yes	down	2.49	2.55	2.48	1.96	1.96	2.06	2.50667	1.99333
ENSMUSG00000118642	CT010467.2	-	0.495	-1.01513	0.000572641	0.0736691	yes	down	2.95	9.54	2.98	1.65	2.14	3.53	5.15667	2.44
ENSMUSG00000107659	Gm44170	predicted gene, 44170 [Source:MGI Symbol;Acc:MGI:5690562]	0.116	-3.11178	0.000617368	0.0782258	yes	down	3.37	2.26	0	0.61	0	0	1.87667	0.203333
ENSMUSG00000041729	Coro2b	coronin, actin binding protein, 2B [Source:MGI Symbol;Acc:MGI:2444283]	0.861	-0.215412	0.000624282	0.0787063	yes	down	67.5	53.48	54.02	50.76	51.59	44.73	58.3333	49.0267
ENSMUSG00000074305	Peak1	pseudopodium-enriched atypical kinase 1 [Source:MGI Symbol;Acc:MGI:2442366]	0.926	-0.111011	0.000624412	0.078331	yes	down	56.07	69.65	67.98	60.77	58.7	51.6	64.5667	57.0233
ENSMUSG00000005125	Ndrg1	N-myc downstream regulated gene 1 [Source:MGI Symbol;Acc:MGI:1341799]	0.898	-0.154533	0.00068051	0.0845274	yes	down	36.51	31.62	37.43	33.6	30.2	31.51	35.1867	31.77
ENSMUSG00000114114	Gm48499	predicted gene, 48499 [Source:MGI Symbol;Acc:MGI:6098025]	0.501	-0.996562	0.000722808	0.0884739	yes	down	0.86	1.69	1.97	0.98	1.02	0.22	1.50667	0.74
ENSMUSG00000114827	Gm46432	predicted gene, 46432 [Source:MGI Symbol;Acc:MGI:5826069]	0.024	-5.39842	0.000738803	0.0878723	yes	down	1.08	0	1.29	0	0	0	0.79	0
ENSMUSG00000026566	Mpzl1	myelin protein zero-like 1 [Source:MGI Symbol;Acc:MGI:1915731]	0.824	-0.279787	0.000757126	0.0896287	yes	down	13.69	13.67	15.27	12.98	11.33	13.93	14.21	12.7467
ENSMUSG00000095457	Gm8989	predicted gene 8989 [Source:MGI Symbol;Acc:MGI:3704114]	0.497	-1.00988	0.000806608	0.0945983	yes	down	0.37	0.26	0.27	0	0.17	0.25	0.3	0.14
ENSMUSG00000040613	Apobec1	apolipoprotein B mRNA editing enzyme, catalytic polypeptide 1 [Source:MGI Symbol;Acc:MGI:103298]	0.898	-0.155775	0.000847053	0.0988817	yes	down	48.52	45.64	44.62	41.61	39.96	40.8	46.26	40.79
ENSMUSG00000069008	Gm5537	predicted gene 5537 [Source:MGI Symbol;Acc:MGI:3643179]	0.878	-0.187812	0.000900209	0.103647	yes	down	65.28	50.09	41.62	32.18	52.78	47.02	52.33	43.9933
ENSMUSG00000071714	Csf2rb2	colony stimulating factor 2 receptor, beta 2, low-affinity (granulocyte-macrophage) [Source:MGI Symbol;Acc:MGI:1339760]	0.869	-0.202075	0.000901344	0.103306	yes	down	14.77	15.12	10.25	11.36	11.57	10.62	13.38	11.1833
ENSMUSG00000100658	F730311O21Rik	RIKEN cDNA F730311O21 gene [Source:MGI Symbol;Acc:MGI:3643355]	0.452	-1.14573	0.000958243	0.109331	yes	down	0.34	0.31	0.35	0.14	0.17	0.13	0.333333	0.146667
ENSMUSG00000026618	Iars2	isoleucine-tRNA synthetase 2, mitochondrial [Source:MGI Symbol;Acc:MGI:1919586]	0.908	-0.138965	0.00101419	0.114676	yes	down	23.72	22.46	26	22.5	21.69	21.15	24.06	21.78
ENSMUSG00000014426	Map3k4	mitogen-activated protein kinase kinase kinase 4 [Source:MGI Symbol;Acc:MGI:1346875]	0.889	-0.169089	0.00102452	0.115327	yes	down	18.17	14.51	15.89	11.06	11.44	12.44	16.19	11.6467
ENSMUSG00000029635	Cdk8	cyclin-dependent kinase 8 [Source:MGI Symbol;Acc:MGI:1196224]	0.902	-0.148576	0.00108814	0.12087	yes	down	28.99	37.14	31.33	30.09	28.53	29.37	32.4867	29.33
ENSMUSG00000032122	Slc37a2	solute carrier family 37 (glycerol-3-phosphate transporter), member 2 [Source:MGI Symbol;Acc:MGI:1929693]	0.884	-0.178261	0.00109729	0.121352	yes	down	15.5	13.98	16	14.4	12.45	12.85	15.16	13.2333
ENSMUSG00000078517	Emc1	ER membrane protein complex subunit 1 [Source:MGI Symbol;Acc:MGI:2443696]	0.836	-0.258988	0.00112385	0.123747	yes	down	5.04	6.99	6.61	5.41	6.33	7.33	6.21333	6.35667
ENSMUSG00000038507	Parp12	poly (ADP-ribose) polymerase family, member 12 [Source:MGI Symbol;Acc:MGI:2143990]	0.869	-0.202493	0.00119309	0.127473	yes	down	13.52	13.29	11.75	10.34	12.67	10.92	12.8533	11.31
ENSMUSG00000038766	Gabpb2	GA repeat binding protein, beta 2 [Source:MGI Symbol;Acc:MGI:95612]	0.912	-0.13243	0.00119569	0.127212	yes	down	18.24	15.3	16.72	14.75	14.29	15.95	16.7533	14.9967
ENSMUSG00000052707	Tnrc6a	trinucleotide repeat containing 6a [Source:MGI Symbol;Acc:MGI:2385292]	0.913	-0.131043	0.0012212	0.128839	yes	down	19.42	18.66	19.28	17.35	16.48	16.59	19.12	16.8067
ENSMUSG00000044030	Irf2bp1	interferon regulatory factor 2 binding protein 1 [Source:MGI Symbol;Acc:MGI:2442159]	0.789	-0.342813	0.00123482	0.129195	yes	down	6.27	6.39	7.34	5.54	4.95	5.07	6.66667	5.18667
ENSMUSG00000020823	Sec14l1	SEC14-like lipid binding 1 [Source:MGI Symbol;Acc:MGI:1921386]	0.83	-0.269133	0.00125901	0.130106	yes	down	8.27	7.15	8.43	6.08	6.67	4.97	7.95	5.90667
ENSMUSG00000047153	Khnyn	KH and NYN domain containing [Source:MGI Symbol;Acc:MGI:2451333]	0.848	-0.237503	0.00131307	0.132968	yes	down	6.82	5.61	5.83	5.38	5.12	4.7	6.08667	5.06667
ENSMUSG00000020250	Txnrd1	thioredoxin reductase 1 [Source:MGI Symbol;Acc:MGI:1354175]	0.933	-0.100562	0.00141655	0.140624	yes	down	216.62	219.75	221.01	206.55	199.09	198.78	219.127	201.473
ENSMUSG00000041215	Yeats2	YEATS domain containing 2 [Source:MGI Symbol;Acc:MGI:2447762]	0.827	-0.274205	0.00155223	0.153488	yes	down	5.79	6.62	4.99	4.91	6.08	4.77	5.8	5.25333
ENSMUSG00000107724	Gm16042	predicted gene 16042 [Source:MGI Symbol;Acc:MGI:3801935]	0.425	-1.23287	0.00157769	0.155396	yes	down	2.01	1.38	0.87	0.78	0.9	0.05	1.42	0.576667
ENSMUSG00000041801	Phlda3	pleckstrin homology like domain, family A, member 3 [Source:MGI Symbol;Acc:MGI:1351485]	0.813	-0.298768	0.00163109	0.160031	yes	down	17.01	17.1	17.7	13.99	13.39	13.87	17.27	13.75
ENSMUSG00000054545	Ugt1a6a	UDP glucuronosyltransferase 1 family, polypeptide A6A [Source:MGI Symbol;Acc:MGI:2137698]	0.823	-0.281362	0.00163229	0.159528	yes	down	11.75	11.39	9.54	8.5	8.76	8.95	10.8933	8.73667
ENSMUSG00000034064	Poglut1	protein O-glucosyltransferase 1 [Source:MGI Symbol;Acc:MGI:2444232]	0.853	-0.230108	0.00173326	0.164921	yes	down	14.22	13.35	14.03	11.6	11.91	11.39	13.8667	11.6333
ENSMUSG00000015357	Clpx	caseinolytic mitochondrial matrix peptidase chaperone subunit [Source:MGI Symbol;Acc:MGI:1346017]	0.893	-0.162714	0.0017356	0.164523	yes	down	24.56	24	23.95	21.05	20.5	20.87	24.17	20.8067
ENSMUSG00000043733	Ptpn11	protein tyrosine phosphatase, non-receptor type 11 [Source:MGI Symbol;Acc:MGI:99511]	0.916	-0.126211	0.0017364	0.163982	yes	down	31.76	26.53	29.34	25.79	24.69	25.35	29.21	25.2767
ENSMUSG00000020262	Adarb1	adenosine deaminase, RNA-specific, B1 [Source:MGI Symbol;Acc:MGI:891999]	0.665	-0.588147	0.00178028	0.1675	yes	down	0.71	0.94	1.07	0.73	0.6	0.74	0.906667	0.69
ENSMUSG00000066647	Gm5113	predicted gene 5113 [Source:MGI Symbol;Acc:MGI:3644651]	0.627	-0.672324	0.00183681	0.170904	yes	down	1.28	1.51	1.02	0.39	0.7	0.84	1.27	0.643333
ENSMUSG00000039512	Uhrf1bp1	UHRF1 (ICBP90) binding protein 1 [Source:MGI Symbol;Acc:MGI:3041238]	0.905	-0.144139	0.00194062	0.178586	yes	down	10.49	10.45	10.13	8.9	9.03	9.1	10.3567	9.01
ENSMUSG00000020434	4921536K21Rik	RIKEN cDNA 4921536K21 gene [Source:MGI Symbol;Acc:MGI:1914680]	0.215	-2.21902	0.00196291	0.179981	yes	down	0.17	0.38	0.24	0.05	0	0.12	0.263333	0.0566667
ENSMUSG00000009654	Oit3	oncoprotein induced transcript 3 [Source:MGI Symbol;Acc:MGI:1201782]	0.646	-0.630802	0.0019797	0.180863	yes	down	2.59	5.14	1.59	1.73	2.21	1.55	3.10667	1.83
ENSMUSG00000042046	Dstyk	dual serine/threonine and tyrosine protein kinase [Source:MGI Symbol;Acc:MGI:1925064]	0.734	-0.44684	0.00198042	0.180275	yes	down	1.9	1.92	1.36	1.1	1.11	0.93	1.72667	1.04667
ENSMUSG00000026981	Il1rn	interleukin 1 receptor antagonist [Source:MGI Symbol;Acc:MGI:96547]	0.871	-0.199157	0.00213714	0.189081	yes	down	31.51	30.65	29.88	28.26	26.68	29.86	30.68	28.2667
ENSMUSG00000116048	Septin2	septin 2 [Source:MGI Symbol;Acc:MGI:97298]	0.878	-0.187477	0.00213893	0.188578	yes	down	15.44	16.43	12.93	12.4	12.66	13.63	14.9333	12.8967
ENSMUSG00000073867	AA474408	expressed sequence AA474408 [Source:MGI Symbol;Acc:MGI:3034216]	0.415	-1.26809	0.00214838	0.188096	yes	down	0.31	0.5	0.4	0.19	0.23	0.06	0.403333	0.16
ENSMUSG00000002885	Adgre5	adhesion G protein-coupled receptor E5 [Source:MGI Symbol;Acc:MGI:1347095]	0.844	-0.244257	0.00217693	0.189935	yes	down	11.94	11.5	14	10.66	8.8	12.77	12.48	10.7433
ENSMUSG00000020883	Fbxl20	F-box and leucine-rich repeat protein 20 [Source:MGI Symbol;Acc:MGI:1919444]	0.773	-0.372272	0.00221796	0.192848	yes	down	2.6	1.91	1.74	1.19	1.25	1.37	2.08333	1.27
ENSMUSG00000038393	Txnip	thioredoxin interacting protein [Source:MGI Symbol;Acc:MGI:1889549]	0.921	-0.118137	0.00224946	0.194915	yes	down	72.63	61.35	62.64	63.11	58.75	58.11	65.54	59.99
ENSMUSG00000041658	Rragb	Ras-related GTP binding B [Source:MGI Symbol;Acc:MGI:3038613]	0.868	-0.204546	0.0022829	0.196462	yes	down	11.64	11.69	13.43	8.89	12.35	10.76	12.2533	10.6667
ENSMUSG00000067147	Rpl7a-ps11	ribosomal protein L7A, pseudogene 11 [Source:MGI Symbol;Acc:MGI:3644020]	0.476	-1.07153	0.00239388	0.201878	yes	down	3.92	3.89	1.63	2.41	1.31	0.65	3.14667	1.45667
ENSMUSG00000038816	Ctnnal1	catenin (cadherin associated protein), alpha-like 1 [Source:MGI Symbol;Acc:MGI:1859649]	0.397	-1.33292	0.00241101	0.202645	yes	down	0.74	0.29	0.48	0.54	0.18	0.14	0.503333	0.286667
ENSMUSG00000079710	Gm3448	predicted gene 3448 [Source:MGI Symbol;Acc:MGI:3809205]	0.695	-0.525665	0.00245199	0.204725	yes	down	4.28	4.58	4.55	3.64	2.78	4.15	4.47	3.52333
ENSMUSG00000030282	Cmas	cytidine monophospho-N-acetylneuraminic acid synthetase [Source:MGI Symbol;Acc:MGI:1337124]	0.908	-0.139682	0.00246585	0.205203	yes	down	44.31	43.33	46.27	41.45	41.31	39.32	44.6367	40.6933
ENSMUSG00000008450	Nutf2	nuclear transport factor 2 [Source:MGI Symbol;Acc:MGI:1915301]	0.854	-0.228203	0.00252971	0.209824	yes	down	55.85	38.9	55.93	44.22	36.19	45.19	50.2267	41.8667
ENSMUSG00000090685	Atp6v1fnb	Atp6v1f neighbor [Source:MGI Symbol;Acc:MGI:3644212]	0.028	-5.13576	0.00257613	0.212278	yes	down	0	0.77	0.97	0	0	0	0.58	0
ENSMUSG00000003382	Etv3	ets variant 3 [Source:MGI Symbol;Acc:MGI:1350926]	0.904	-0.145121	0.00262256	0.214006	yes	down	16.15	14.87	15.63	14.36	13.37	13.6	15.55	13.7767
ENSMUSG00000085787	Gm13092	predicted gene 13092 [Source:MGI Symbol;Acc:MGI:3649661]	0.029	-5.12632	0.00265457	0.215919	yes	down	9.89	9.96	10.11	0	0	0	9.98667	0
ENSMUSG00000020661	Dnmt3a	DNA methyltransferase 3A [Source:MGI Symbol;Acc:MGI:1261827]	0.888	-0.171334	0.00281415	0.226705	yes	down	9.86	9.22	9.43	7.67	8.45	8.9	9.50333	8.34
ENSMUSG00000055065	Ddx17	DEAD (Asp-Glu-Ala-Asp) box polypeptide 17 [Source:MGI Symbol;Acc:MGI:1914290]	0.919	-0.121807	0.00291301	0.233179	yes	down	22.65	18.87	20.37	20.33	18.79	17.42	20.63	18.8467
ENSMUSG00000046879	Irgm1	immunity-related GTPase family M member 1 [Source:MGI Symbol;Acc:MGI:107567]	0.908	-0.139583	0.00291926	0.23294	yes	down	45.58	42.68	38.35	38.24	39.04	35.97	42.2033	37.75
ENSMUSG00000030341	Tnfrsf1a	tumor necrosis factor receptor superfamily, member 1a [Source:MGI Symbol;Acc:MGI:1314884]	0.887	-0.17365	0.00293229	0.233242	yes	down	24.54	26.67	26.94	22.16	22	22.64	26.05	22.2667
ENSMUSG00000024268	Celf4	CUGBP, Elav-like family member 4 [Source:MGI Symbol;Acc:MGI:1932407]	0.699	-0.516353	0.0029798	0.234068	yes	down	1.91	1.85	2.12	1.88	1.23	1.1	1.96	1.40333
ENSMUSG00000069874	Irgm2	immunity-related GTPase family M member 2 [Source:MGI Symbol;Acc:MGI:1926262]	0.738	-0.437607	0.00298859	0.234029	yes	down	2.91	2.27	2.04	1.89	1.83	1.5	2.40667	1.74
ENSMUSG00000034832	Tet3	tet methylcytosine dioxygenase 3 [Source:MGI Symbol;Acc:MGI:2446229]	0.906	-0.143069	0.00305884	0.238052	yes	down	7.02	6.41	6.65	6.33	5.72	5.56	6.69333	5.87
ENSMUSG00000005514	Por	P450 (cytochrome) oxidoreductase [Source:MGI Symbol;Acc:MGI:97744]	0.931	-0.103838	0.0031906	0.243791	yes	down	108.19	108.51	105.11	99.06	100.89	98.21	107.27	99.3867
ENSMUSG00000079575	Rbpj-ps3	recombination signal binding protein for immunoglobulin kappa J region, pseudogene 3 [Source:MGI Symbol;Acc:MGI:96525]	0.929	-0.106817	0.00323553	0.246477	yes	down	191.48	178.29	180.81	164.43	170.53	165.14	183.527	166.7
ENSMUSG00000026923	Notch1	notch 1 [Source:MGI Symbol;Acc:MGI:97363]	0.929	-0.106051	0.0032695	0.248315	yes	down	26.12	22.65	24.63	23.76	21.87	22.52	24.4667	22.7167
ENSMUSG00000085272	Sbk3	SH3 domain binding kinase family, member 3 [Source:MGI Symbol;Acc:MGI:2685924]	0.352	-1.50803	0.00327517	0.247998	yes	down	0.43	0.3	0.53	0.13	0.16	0.14	0.42	0.143333
ENSMUSG00000040697	Dnajc16	DnaJ heat shock protein family (Hsp40) member C16 [Source:MGI Symbol;Acc:MGI:2442146]	0.846	-0.241212	0.0032844	0.247212	yes	down	4.82	4.37	4.47	3.87	3.6	3.94	4.55333	3.80333
ENSMUSG00000081665	Gm15922	predicted gene 15922 [Source:MGI Symbol;Acc:MGI:3802148]	0.423	-1.24042	0.0033688	0.252061	yes	down	0.49	0.46	0.16	0.09	0.15	0.21	0.37	0.15
ENSMUSG00000086032	Gm15929	predicted gene 15929 [Source:MGI Symbol;Acc:MGI:3802090]	0.2	-2.3197	0.00343042	0.255156	yes	down	0.53	0.55	0.65	0.29	0.05	0	0.576667	0.113333
ENSMUSG00000110469	Gm10358	predicted gene 10358 [Source:MGI Symbol;Acc:MGI:3708786]	0.03	-5.05273	0.00343614	0.25483	yes	down	0.38	0.31	0	0	0	0	0.23	0
ENSMUSG00000030339	Ltbr	lymphotoxin B receptor [Source:MGI Symbol;Acc:MGI:104875]	0.89	-0.168466	0.00346373	0.256123	yes	down	29.13	25.64	26.13	23.51	23.26	24.02	26.9667	23.5967
ENSMUSG00000030223	Ptpro	protein tyrosine phosphatase, receptor type, O [Source:MGI Symbol;Acc:MGI:1097152]	0.801	-0.319326	0.00347917	0.255764	yes	down	7.42	7.06	9.64	7.43	7	6.12	8.04	6.85
ENSMUSG00000005609	Ctr9	CTR9 homolog, Paf1/RNA polymerase II complex component [Source:MGI Symbol;Acc:MGI:109345]	0.893	-0.163223	0.00361852	0.264467	yes	down	14.1	12.55	13	11.68	12.2	12.04	13.2167	11.9733
ENSMUSG00000030275	Etnk1	ethanolamine kinase 1 [Source:MGI Symbol;Acc:MGI:1922570]	0.916	-0.126065	0.00374414	0.268206	yes	down	19.44	16.35	16.12	15.77	16.39	14.4	17.3033	15.52
ENSMUSG00000024222	Fkbp5	FK506 binding protein 5 [Source:MGI Symbol;Acc:MGI:104670]	0.912	-0.133237	0.00378303	0.269461	yes	down	29.08	28.9	25.02	23.96	21.84	25.06	27.6667	23.62
ENSMUSG00000032741	Tpcn1	two pore channel 1 [Source:MGI Symbol;Acc:MGI:2182472]	0.895	-0.159877	0.00380012	0.268403	yes	down	12.39	12.48	11.2	11.18	10.5	10.09	12.0233	10.59
ENSMUSG00000097429	Gm26520	predicted gene, 26520 [Source:MGI Symbol;Acc:MGI:5477014]	0.903	-0.146667	0.00382017	0.268316	yes	down	9.28	7.39	9.12	7.8	6.2	6.78	8.59667	6.92667
ENSMUSG00000028822	Tmem50a	transmembrane protein 50A [Source:MGI Symbol;Acc:MGI:1919067]	0.907	-0.141487	0.00388222	0.270415	yes	down	81.16	83.1	85.63	79.46	69.7	70.16	83.2967	73.1067
ENSMUSG00000097145	9230114K14Rik	RIKEN cDNA 9230114K14 gene [Source:MGI Symbol;Acc:MGI:3041212]	0.6	-0.736008	0.00391418	0.271143	yes	down	4.33	1.47	2.16	1.04	0.99	0.82	2.65333	0.95
ENSMUSG00000047888	Tnrc6b	trinucleotide repeat containing 6b [Source:MGI Symbol;Acc:MGI:2443730]	0.864	-0.211638	0.00391499	0.270456	yes	down	3.37	3.15	2.18	2.12	2.76	2.23	2.9	2.37
ENSMUSG00000034220	Gpc1	glypican 1 [Source:MGI Symbol;Acc:MGI:1194891]	0.836	-0.257834	0.00397357	0.273753	yes	down	5.83	5.47	5.69	4.97	4.37	5.18	5.66333	4.84
ENSMUSG00000061477	Rps7	ribosomal protein S7 [Source:MGI Symbol;Acc:MGI:1333818]	0.941	-0.0884358	0.00437075	0.290788	yes	down	1069.02	1061.96	1045.76	978.2	961.92	964.9	1058.91	968.34
ENSMUSG00000092341	Malat1	metastasis associated lung adenocarcinoma transcript 1 (non-coding RNA) [Source:MGI Symbol;Acc:MGI:1919539]	0.948	-0.0768701	0.00437913	0.290578	yes	down	634.38	505.76	608.73	638.56	461.33	499.21	582.957	533.033
ENSMUSG00000093752	Gm20716	predicted gene 20716 [Source:MGI Symbol;Acc:MGI:5313163]	0.921	-0.118038	0.004394	0.289281	yes	down	35.18	35.88	33.38	35.31	32.17	31.57	34.8133	33.0167
ENSMUSG00000040165	Cd209c	CD209c antigen [Source:MGI Symbol;Acc:MGI:2157945]	0.301	-1.73416	0.00464029	0.300784	yes	down	0.45	0.67	0.52	0.32	0.73	0.03	0.546667	0.36
ENSMUSG00000041695	Kcnj2	potassium inwardly-rectifying channel, subfamily J, member 2 [Source:MGI Symbol;Acc:MGI:104744]	0.891	-0.166259	0.00488757	0.314388	yes	down	9.22	8.35	9.42	8.26	7.53	7.96	8.99667	7.91667
ENSMUSG00000005982	Naa60	N(alpha)-acetyltransferase 60, NatF catalytic subunit [Source:MGI Symbol;Acc:MGI:1922013]	0.835	-0.260636	0.00497076	0.317311	yes	down	10.9	10.86	11.79	12.15	7.77	7.8	11.1833	9.24
ENSMUSG00000050675	Gp1ba	glycoprotein 1b, alpha polypeptide [Source:MGI Symbol;Acc:MGI:1333744]	0.499	-1.00425	0.00502583	0.31921	yes	down	0.68	0.6	0.6	0.36	0.33	0.26	0.626667	0.316667
ENSMUSG00000040483	Xaf1	XIAP associated factor 1 [Source:MGI Symbol;Acc:MGI:3772572]	0.84	-0.252097	0.00503276	0.318048	yes	down	38.38	25.2	33.45	24.33	29.45	30.45	32.3433	28.0767
ENSMUSG00000000320	Alox12	arachidonate 12-lipoxygenase [Source:MGI Symbol;Acc:MGI:87998]	0.251	-1.99181	0.00505116	0.318413	yes	down	0.1	0.28	0.25	0	0.1	0.04	0.21	0.0466667
ENSMUSG00000028124	Gclm	glutamate-cysteine ligase, modifier subunit [Source:MGI Symbol;Acc:MGI:104995]	0.919	-0.122356	0.00506406	0.31843	yes	down	76.77	75.14	77.75	60.51	65.56	68.49	76.5533	64.8533
ENSMUSG00000046312	Myorg	myogenesis regulating glycosidase (putative) [Source:MGI Symbol;Acc:MGI:2140300]	0.499	-1.00257	0.00509401	0.319516	yes	down	0.48	0.47	0.24	0.21	0.14	0.23	0.396667	0.193333
ENSMUSG00000026833	Olfm1	olfactomedin 1 [Source:MGI Symbol;Acc:MGI:1860437]	0.927	-0.109038	0.00536254	0.333046	yes	down	74.68	67.96	76.47	66.56	65.53	71.01	73.0367	67.7
ENSMUSG00000062081	Gm6055	predicted gene 6055 [Source:MGI Symbol;Acc:MGI:3648620]	0.034	-4.89868	0.00543848	0.335285	yes	down	0	2.09	3.59	0	0	0	1.89333	0
ENSMUSG00000031862	Atp13a1	ATPase type 13A1 [Source:MGI Symbol;Acc:MGI:2180801]	0.928	-0.107825	0.00544614	0.334122	yes	down	53.28	47.98	49.14	50.27	44.1	47.87	50.1333	47.4133
ENSMUSG00000032661	Oas3	2'-5' oligoadenylate synthetase 3 [Source:MGI Symbol;Acc:MGI:2180850]	0.87	-0.200502	0.00546815	0.333848	yes	down	11.65	9.11	7.82	7.8	7.93	6.75	9.52667	7.49333
ENSMUSG00000023830	Igf2r	insulin-like growth factor 2 receptor [Source:MGI Symbol;Acc:MGI:96435]	0.825	-0.278243	0.00552963	0.335975	yes	down	2.13	2.02	2.26	1.69	1.77	1.77	2.13667	1.74333
ENSMUSG00000074794	Arrdc3	arrestin domain containing 3 [Source:MGI Symbol;Acc:MGI:2145242]	0.878	-0.187569	0.00556953	0.337586	yes	down	13.65	11.69	11.32	8.91	8	9.04	12.22	8.65
ENSMUSG00000033581	Igf2bp2	insulin-like growth factor 2 mRNA binding protein 2 [Source:MGI Symbol;Acc:MGI:1890358]	0.813	-0.29801	0.00561445	0.339493	yes	down	16.58	16.4	14.43	14.1	8.46	8.8	15.8033	10.4533
ENSMUSG00000004263	Atn1	atrophin 1 [Source:MGI Symbol;Acc:MGI:104725]	0.878	-0.188293	0.00564191	0.340337	yes	down	9.24	9.64	9.64	7.84	7.75	9.03	9.50667	8.20667
ENSMUSG00000038880	Mrps34	mitochondrial ribosomal protein S34 [Source:MGI Symbol;Acc:MGI:1930188]	0.908	-0.139369	0.00603457	0.360573	yes	down	95.79	101.36	101.1	85.61	87.89	92.07	99.4167	88.5233
ENSMUSG00000020326	Ccng1	cyclin G1 [Source:MGI Symbol;Acc:MGI:102890]	0.927	-0.109024	0.00604489	0.360336	yes	down	43.62	42.58	44.57	42.24	37.42	40.04	43.59	39.9
ENSMUSG00000028599	Tnfrsf1b	tumor necrosis factor receptor superfamily, member 1b [Source:MGI Symbol;Acc:MGI:1314883]	0.931	-0.102749	0.00616586	0.365817	yes	down	51.08	49.79	50.4	44.26	45.28	46.35	50.4233	45.2967
ENSMUSG00000024594	Prrc1	proline-rich coiled-coil 1 [Source:MGI Symbol;Acc:MGI:1916106]	0.9	-0.151513	0.00624082	0.36853	yes	down	20.85	14.63	18.41	15.71	14.1	18.84	17.9633	16.2167
ENSMUSG00000035642	Aamdc	adipogenesis associated Mth938 domain containing [Source:MGI Symbol;Acc:MGI:1913523]	0.625	-0.678956	0.00628732	0.370408	yes	down	5.36	8.16	4.4	2.88	2.59	3.43	5.97333	2.96667
ENSMUSG00000087574	C030037D09Rik	RIKEN cDNA C030037D09 gene [Source:MGI Symbol;Acc:MGI:1924865]	0.428	-1.22541	0.00635	0.371497	yes	down	0.41	0.29	0.43	0.2	0.11	0.18	0.376667	0.163333
ENSMUSG00000025421	Hdhd2	haloacid dehalogenase-like hydrolase domain containing 2 [Source:MGI Symbol;Acc:MGI:1924237]	0.788	-0.343426	0.00653135	0.376861	yes	down	5.73	6.86	8.31	4.45	5.77	4.93	6.96667	5.05
ENSMUSG00000098097	6530403H02Rik	RIKEN cDNA 6530403H02 gene [Source:MGI Symbol;Acc:MGI:2444638]	0.656	-0.607508	0.00657758	0.378661	yes	down	9.15	10.04	9.18	6.09	6.9	4.77	9.45667	5.92
ENSMUSG00000025232	Hexa	hexosaminidase A [Source:MGI Symbol;Acc:MGI:96073]	0.93	-0.104771	0.00660555	0.378543	yes	down	94.01	88.88	95.68	86.55	83.58	84.28	92.8567	84.8033
ENSMUSG00000083692	Gm9575	predicted gene 9575 [Source:MGI Symbol;Acc:MGI:3779984]	0.035	-4.82851	0.00661603	0.378284	yes	down	0.32	0.06	0.15	0	0	0	0.176667	0
ENSMUSG00000008393	Carhsp1	calcium regulated heat stable protein 1 [Source:MGI Symbol;Acc:MGI:1196368]	0.914	-0.129114	0.00668318	0.381259	yes	down	29.14	30.1	30.26	26.94	27.01	26.57	29.8333	26.84
ENSMUSG00000036528	Ppfibp2	PTPRF interacting protein, binding protein 2 (liprin beta 2) [Source:MGI Symbol;Acc:MGI:894649]	0.919	-0.121549	0.00668601	0.380559	yes	down	30.28	28.24	28.6	26.57	26.43	25.94	29.04	26.3133
ENSMUSG00000036833	Pnpla7	patatin-like phospholipase domain containing 7 [Source:MGI Symbol;Acc:MGI:2385325]	0.937	-0.0935276	0.00669415	0.380164	yes	down	62.61	57.79	65.41	61.25	57.28	57.8	61.9367	58.7767
ENSMUSG00000099021	Rn7s1	7S RNA 1 [Source:MGI Symbol;Acc:MGI:97950]	0.8	-0.32154	0.00669785	0.37952	yes	down	169.56	436.34	246.19	192.49	187.24	217.98	284.03	199.237
ENSMUSG00000099250	Rn7s2	7S RNA 2 [Source:MGI Symbol;Acc:MGI:97953]	0.8	-0.32154	0.00669785	0.37952	yes	down	169.56	436.34	246.19	192.49	187.24	217.98	284.03	199.237
ENSMUSG00000069833	Ahnak	AHNAK nucleoprotein (desmoyokin) [Source:MGI Symbol;Acc:MGI:1316648]	0.942	-0.0856093	0.00676896	0.378447	yes	down	44.06	39.29	42.36	42.67	39.91	38.47	41.9033	40.35
ENSMUSG00000034595	Ppp1r18	protein phosphatase 1, regulatory subunit 18 [Source:MGI Symbol;Acc:MGI:1923698]	0.93	-0.104453	0.00683648	0.381376	yes	down	87.63	85.63	88.66	78.52	79.71	82.56	87.3067	80.2633
ENSMUSG00000030177	Ccdc77	coiled-coil domain containing 77 [Source:MGI Symbol;Acc:MGI:1914450]	0.777	-0.363831	0.00690008	0.384074	yes	down	5.45	4.62	3.86	3.91	3.58	3.06	4.64333	3.51667
ENSMUSG00000060244	Alyref2	Aly/REF export factor 2 [Source:MGI Symbol;Acc:MGI:1913144]	0.867	-0.206669	0.00692416	0.384565	yes	down	6.45	7.41	8.06	6.6	5.36	6.14	7.30667	6.03333
ENSMUSG00000045374	Wdr81	WD repeat domain 81 [Source:MGI Symbol;Acc:MGI:2681828]	0.91	-0.135383	0.00704114	0.387647	yes	down	12.7	14.53	12.59	11.44	12.18	11.61	13.2733	11.7433
ENSMUSG00000042015	Wdr41	WD repeat domain 41 [Source:MGI Symbol;Acc:MGI:2445123]	0.872	-0.197696	0.0070435	0.386932	yes	down	11	10.55	9.92	8.88	9.82	8.12	10.49	8.94
ENSMUSG00000056899	Immp2l	IMP2 inner mitochondrial membrane peptidase-like (S. cerevisiae) [Source:MGI Symbol;Acc:MGI:2135611]	0.837	-0.256944	0.00705723	0.386844	yes	down	58.41	46.1	58.47	36.44	45.28	36.68	54.3267	39.4667
ENSMUSG00000107853	Gm18584	predicted gene, 18584 [Source:MGI Symbol;Acc:MGI:5010769]	0.178	-2.4918	0.00709148	0.386202	yes	down	0.5	0.34	0.93	0.21	0	0.1	0.59	0.103333
ENSMUSG00000022558	Mroh1	maestro heat-like repeat family member 1 [Source:MGI Symbol;Acc:MGI:2442558]	0.923	-0.116119	0.00709209	0.385403	yes	down	38.74	35.8	36.82	35.31	32.56	34.28	37.12	34.05
ENSMUSG00000026842	Abl1	c-abl oncogene 1, non-receptor tyrosine kinase [Source:MGI Symbol;Acc:MGI:87859]	0.884	-0.177893	0.00721596	0.390452	yes	down	8.73	8.35	8.34	6.78	7.13	6.97	8.47333	6.96
ENSMUSG00000082101	Slfn14	schlafen 14 [Source:MGI Symbol;Acc:MGI:2684866]	0.243	-2.03974	0.00727808	0.39213	yes	down	0.04	0.33	0.08	0.06	0.01	0.03	0.15	0.0333333
ENSMUSG00000019806	Aig1	androgen-induced 1 [Source:MGI Symbol;Acc:MGI:1913503]	0.823	-0.281688	0.00731779	0.392592	yes	down	14.68	12.27	12.75	12.24	14.17	10.59	13.2333	12.3333
ENSMUSG00000109715	Gm45606	predicted gene 45606 [Source:MGI Symbol;Acc:MGI:5791442]	0.721	-0.471071	0.00733776	0.392827	yes	down	1.77	2.3	2.02	1.51	1.48	1.33	2.03	1.44
ENSMUSG00000046861	Hectd3	HECT domain E3 ubiquitin protein ligase 3 [Source:MGI Symbol;Acc:MGI:1923858]	0.841	-0.250627	0.00738704	0.394628	yes	down	7.02	4.79	4.85	3.43	5.04	4.25	5.55333	4.24
ENSMUSG00000069223	4930451E10Rik	RIKEN cDNA 4930451E10 gene [Source:MGI Symbol;Acc:MGI:1925361]	0.545	-0.875788	0.0075046	0.398376	yes	down	3.59	2.5	2.88	0.44	2.35	1.79	2.99	1.52667
ENSMUSG00000021311	Mtr	5-methyltetrahydrofolate-homocysteine methyltransferase [Source:MGI Symbol;Acc:MGI:894292]	0.906	-0.142305	0.00760631	0.402082	yes	down	9.07	7.95	9.82	8.6	6.96	7.17	8.94667	7.57667
ENSMUSG00000020868	Xylt2	xylosyltransferase II [Source:MGI Symbol;Acc:MGI:2444797]	0.91	-0.136755	0.00764178	0.403112	yes	down	21.76	17.39	17.05	19.83	15.65	16.54	18.7333	17.34
ENSMUSG00000024601	Isoc1	isochorismatase domain containing 1 [Source:MGI Symbol;Acc:MGI:1913557]	0.902	-0.148454	0.00770933	0.405826	yes	down	17.1	15.98	17.17	15.99	15.02	14.15	16.75	15.0533
ENSMUSG00000018209	Stk4	serine/threonine kinase 4 [Source:MGI Symbol;Acc:MGI:1929004]	0.932	-0.10091	0.00780146	0.408968	yes	down	37.69	35.59	35.39	35.58	34.47	31.76	36.2233	33.9367
ENSMUSG00000030095	Tmem43	transmembrane protein 43 [Source:MGI Symbol;Acc:MGI:1921372]	0.92	-0.120642	0.00783133	0.408834	yes	down	35.35	37	35.14	31.03	33.61	31.59	35.83	32.0767
ENSMUSG00000047098	Rnf31	ring finger protein 31 [Source:MGI Symbol;Acc:MGI:1934704]	0.861	-0.215588	0.00787655	0.409499	yes	down	5.71	11.12	5	4.38	4.58	8.1	7.27667	5.68667
ENSMUSG00000026473	Glul	glutamate-ammonia ligase (glutamine synthetase) [Source:MGI Symbol;Acc:MGI:95739]	0.904	-0.145487	0.00788233	0.408956	yes	down	21.45	21.41	21.77	19.66	19.38	19.23	21.5433	19.4233
ENSMUSG00000081058	H3c15	H3 clustered histone 15 [Source:MGI Symbol;Acc:MGI:2448357]	0.31	-1.68846	0.00802875	0.414846	yes	down	0.54	1.44	0.62	0	0.44	0.28	0.866667	0.24
ENSMUSG00000111746	4933422A05Rik	RIKEN cDNA 4933422A05 gene [Source:MGI Symbol;Acc:MGI:1918383]	0.09	-3.47877	0.00816221	0.419165	yes	down	0.05	0.22	0.46	0	0.04	0	0.243333	0.0133333
ENSMUSG00000027009	Itga4	integrin alpha 4 [Source:MGI Symbol;Acc:MGI:96603]	0.93	-0.104698	0.00818794	0.419632	yes	down	16.72	14.46	15.27	14.95	13.85	13.82	15.4833	14.2067
ENSMUSG00000020604	Arsg	arylsulfatase G [Source:MGI Symbol;Acc:MGI:1921258]	0.852	-0.230736	0.0082037	0.419587	yes	down	6.33	6.65	6.26	5.12	5.23	5.23	6.41333	5.19333
ENSMUSG00000108738	Gm44777	predicted gene 44777 [Source:MGI Symbol;Acc:MGI:5753353]	0.729	-0.456151	0.00831922	0.421223	yes	down	1.64	1.35	2.65	1.07	1.48	1.23	1.88	1.26
ENSMUSG00000031832	Taf1c	TATA-box binding protein associated factor, RNA polymerase I, C [Source:MGI Symbol;Acc:MGI:109576]	0.859	-0.218746	0.00833381	0.420274	yes	down	8.6	8.27	8.44	6.81	6.89	7.59	8.43667	7.09667
ENSMUSG00000038886	Man2a2	mannosidase 2, alpha 2 [Source:MGI Symbol;Acc:MGI:2150656]	0.914	-0.129679	0.00833465	0.419477	yes	down	14.7	13.31	15	14.1	13.83	13.21	14.3367	13.7133
ENSMUSG00000030127	Cops7a	COP9 signalosome subunit 7A [Source:MGI Symbol;Acc:MGI:1349400]	0.894	-0.161211	0.00839661	0.420916	yes	down	43.56	36.34	33.78	30.56	33.34	33.41	37.8933	32.4367
ENSMUSG00000015968	Cacna1d	calcium channel, voltage-dependent, L type, alpha 1D subunit [Source:MGI Symbol;Acc:MGI:88293]	0.67	-0.578127	0.00866849	0.427742	yes	down	1.33	0.59	0.9	0.82	0.42	0.29	0.94	0.51
ENSMUSG00000040018	Cox15	cytochrome c oxidase assembly protein 15 [Source:MGI Symbol;Acc:MGI:1920112]	0.91	-0.136055	0.00868249	0.427596	yes	down	20.54	20.59	21.39	19	19.3	19.12	20.84	19.14
ENSMUSG00000006445	Epha2	Eph receptor A2 [Source:MGI Symbol;Acc:MGI:95278]	0.931	-0.10356	0.0087173	0.428473	yes	down	43.53	38.69	44.06	37.91	37.55	39.76	42.0933	38.4067
ENSMUSG00000085720	Gm7854	predicted gene 7854 [Source:MGI Symbol;Acc:MGI:3648234]	0.64	-0.644392	0.00879986	0.430851	yes	down	1.57	0.73	1.39	1.02	0.62	1.12	1.23	0.92
ENSMUSG00000031762	Mt2	metallothionein 2 [Source:MGI Symbol;Acc:MGI:97172]	0.938	-0.0929065	0.00881407	0.430711	yes	down	1038.4	1014.55	1061.49	925.18	904.34	927.94	1038.15	919.153
ENSMUSG00000083672	Kpna2-ps	Kpna2 retrotransposed pseudogene [Source:MGI Symbol;Acc:MGI:3647335]	0.37	-1.43565	0.0088862	0.431725	yes	down	0.4	0.01	1.34	0	0.5	0.09	0.583333	0.196667
ENSMUSG00000032849	Abcc4	ATP-binding cassette, sub-family C (CFTR/MRP), member 4 [Source:MGI Symbol;Acc:MGI:2443111]	0.913	-0.13085	0.00890576	0.431844	yes	down	13.76	11.04	12.79	11.84	11.22	10.85	12.53	11.3033
ENSMUSG00000021713	Ppwd1	peptidylprolyl isomerase domain and WD repeat containing 1 [Source:MGI Symbol;Acc:MGI:2443069]	0.903	-0.146852	0.00894183	0.43276	yes	down	26.25	23.56	25.4	22.71	21.54	22.89	25.07	22.38
ENSMUSG00000090564	A430057M04Rik	RIKEN cDNA A430057M04 gene [Source:MGI Symbol;Acc:MGI:2442125]	0.805	-0.313038	0.00895963	0.432791	yes	down	6.76	5.7	7.88	5.42	5.18	5.23	6.78	5.27667
ENSMUSG00000031662	Snx20	sorting nexin 20 [Source:MGI Symbol;Acc:MGI:1918857]	0.89	-0.16851	0.00908664	0.438087	yes	down	27.74	24.32	24.03	22.74	20.8	22.58	25.3633	22.04
ENSMUSG00000035493	Tgfbi	transforming growth factor, beta induced [Source:MGI Symbol;Acc:MGI:99959]	0.944	-0.08319	0.00914187	0.439071	yes	down	224.37	218.74	222.24	206.92	199.42	211.28	221.783	205.873
ENSMUSG00000021108	Prkch	protein kinase C, eta [Source:MGI Symbol;Acc:MGI:97600]	0.874	-0.194063	0.00914932	0.437761	yes	down	9.47	10.29	8.84	7.9	8.7	7.96	9.53333	8.18667
ENSMUSG00000028645	Slc2a1	solute carrier family 2 (facilitated glucose transporter), member 1 [Source:MGI Symbol;Acc:MGI:95755]	0.944	-0.0825092	0.00922508	0.438887	yes	down	202.03	193.43	209.35	180.84	185.79	198.72	201.603	188.45
ENSMUSG00000034593	Myo5a	myosin VA [Source:MGI Symbol;Acc:MGI:105976]	0.94	-0.0886736	0.00924021	0.438779	yes	down	81.11	76.51	76.63	79.75	70.7	64.49	78.0833	71.6467
ENSMUSG00000020092	Pald1	phosphatase domain containing, paladin 1 [Source:MGI Symbol;Acc:MGI:1351623]	0.819	-0.288005	0.009261	0.43894	yes	down	4.75	4.36	4.55	3.33	3.11	4.08	4.55333	3.50667
ENSMUSG00000052557	Gan	giant axonal neuropathy [Source:MGI Symbol;Acc:MGI:1890619]	0.911	-0.133924	0.00939061	0.440939	yes	down	4.93	5.97	5.83	4.92	3.92	4.15	5.57667	4.33
ENSMUSG00000008855	Hdac5	histone deacetylase 5 [Source:MGI Symbol;Acc:MGI:1333784]	0.906	-0.142507	0.00956996	0.446864	yes	down	22.36	23.36	21.85	18.51	18.76	19.99	22.5233	19.0867
ENSMUSG00000011179	Odc1	ornithine decarboxylase, structural 1 [Source:MGI Symbol;Acc:MGI:97402]	0.952	-0.0712408	0.00960808	0.446988	yes	down	1177.86	1195.18	1182.14	1114.18	1112.28	1138.27	1185.06	1121.58
ENSMUSG00000089798	1700028K03Rik	RIKEN cDNA 1700028K03 gene [Source:MGI Symbol;Acc:MGI:1923671]	0.332	-1.58932	0.00979074	0.452979	yes	down	0.29	0	0.38	0	0	0.23	0.223333	0.0766667
ENSMUSG00000029570	Lfng	LFNG O-fucosylpeptide 3-beta-N-acetylglucosaminyltransferase [Source:MGI Symbol;Acc:MGI:1095413]	0.858	-0.22104	0.00979565	0.451549	yes	down	11.74	11.9	12.39	10.4	9.91	9.66	12.01	9.99
ENSMUSG00000113812	Gm48699	predicted gene, 48699 [Source:MGI Symbol;Acc:MGI:6098334]	0.039	-4.68087	0.00989697	0.453731	yes	down	0.18	0.05	0.18	0	0	0	0.136667	0
ENSMUSG00000097636	Mirt1	myocardial infarction associated transcript 1 [Source:MGI Symbol;Acc:MGI:1922001]	0.317	-1.65524	0.00995828	0.455713	yes	down	0.56	0.24	0.32	0.11	0.14	0	0.373333	0.0833333
ENSMUSG00000045827	Serpinb9	serine (or cysteine) peptidase inhibitor, clade B, member 9 [Source:MGI Symbol;Acc:MGI:106603]	0.846	-0.241019	0.0100878	0.459139	yes	down	6.46	6.5	6.09	5.19	5.9	4.78	6.35	5.29
ENSMUSG00000032410	Xrn1	5'-3' exoribonuclease 1 [Source:MGI Symbol;Acc:MGI:891964]	0.922	-0.11747	0.0101217	0.459028	yes	down	10.79	8.88	11.16	10.43	10.28	9.79	10.2767	10.1667
ENSMUSG00000033382	Trappc8	trafficking protein particle complex 8 [Source:MGI Symbol;Acc:MGI:2443008]	0.907	-0.140691	0.0101642	0.459302	yes	down	10.82	11.17	10.65	9.98	9.3	9.8	10.88	9.69333
ENSMUSG00000015461	Atf6b	activating transcription factor 6 beta [Source:MGI Symbol;Acc:MGI:105121]	0.931	-0.10297	0.0103266	0.462496	yes	down	60.75	62.06	62.73	55.59	58.7	55.37	61.8467	56.5533
ENSMUSG00000115293	Gm49333	predicted gene, 49333 [Source:MGI Symbol;Acc:MGI:6121518]	0.516	-0.954406	0.010328	0.461738	yes	down	0.6	1.6	0.88	0.34	0.37	0.86	1.02667	0.523333
ENSMUSG00000032834	Pwp2	PWP2 periodic tryptophan protein homolog (yeast) [Source:MGI Symbol;Acc:MGI:1341200]	0.924	-0.114237	0.0103751	0.46139	yes	down	25.88	26.17	26.13	23.03	24.28	23.77	26.06	23.6933
ENSMUSG00000081205	Gm5940	predicted gene 5940 [Source:MGI Symbol;Acc:MGI:3648847]	0.469	-1.09255	0.0104025	0.461795	yes	down	1.38	0	2.78	1.28	0.66	0	1.38667	0.646667
ENSMUSG00000056073	Grik2	glutamate receptor, ionotropic, kainate 2 (beta 2) [Source:MGI Symbol;Acc:MGI:95815]	0.383	-1.38554	0.0104926	0.463348	yes	down	0.57	0.3	0.46	0.05	0.16	0.22	0.443333	0.143333
ENSMUSG00000062593	Gm49339	predicted gene, 49339 [Source:MGI Symbol;Acc:MGI:6121530]	0.941	-0.0881312	0.0105233	0.462275	yes	down	251.27	245.29	269.21	234.87	233.54	236.03	255.257	234.813
ENSMUSG00000042613	Pbxip1	pre B cell leukemia transcription factor interacting protein 1 [Source:MGI Symbol;Acc:MGI:2441670]	0.897	-0.156157	0.0107258	0.465493	yes	down	11.02	10.1	10.17	8.81	10.1	9.3	10.43	9.40333
ENSMUSG00000025579	Gaa	glucosidase, alpha, acid [Source:MGI Symbol;Acc:MGI:95609]	0.925	-0.1131	0.0107313	0.464932	yes	down	32.42	30.08	30.58	27.91	27.31	27.72	31.0267	27.6467
ENSMUSG00000034488	Edil3	EGF-like repeats and discoidin I-like domains 3 [Source:MGI Symbol;Acc:MGI:1329025]	0.749	-0.416436	0.0108666	0.468379	yes	down	1.58	1.79	1.42	1.34	0.93	1.25	1.59667	1.17333
ENSMUSG00000027822	Slc33a1	solute carrier family 33 (acetyl-CoA transporter), member 1 [Source:MGI Symbol;Acc:MGI:1332247]	0.825	-0.277805	0.0109885	0.471216	yes	down	5.84	4.71	5.42	3.77	5.22	4.08	5.32333	4.35667
ENSMUSG00000016409	Nkap	NFKB activating protein [Source:MGI Symbol;Acc:MGI:1914300]	0.818	-0.289185	0.0110369	0.47249	yes	down	3.84	4.99	3.78	3.72	3.23	4.56	4.20333	3.83667
ENSMUSG00000026694	Eef1aknmt	EEF1A lysine and N-terminal methyltransferase [Source:MGI Symbol;Acc:MGI:1918699]	0.892	-0.165016	0.0112094	0.477441	yes	down	9.79	8.74	9.71	8.91	8.65	8.83	9.41333	8.79667
ENSMUSG00000010142	Tnfrsf13b	tumor necrosis factor receptor superfamily, member 13b [Source:MGI Symbol;Acc:MGI:1889411]	0.89	-0.167868	0.0113751	0.482056	yes	down	21.87	21.05	26.38	20	22.76	24.27	23.1	22.3433
ENSMUSG00000030094	Xpc	xeroderma pigmentosum, complementation group C [Source:MGI Symbol;Acc:MGI:103557]	0.807	-0.310203	0.0116713	0.492129	yes	down	3.56	3.16	3.2	2.47	6.03	2.5	3.30667	3.66667
ENSMUSG00000075268	Gm10819	predicted gene 10819 [Source:MGI Symbol;Acc:MGI:3642135]	0.041	-4.61755	0.0117852	0.493627	yes	down	0.58	0.6	0.56	0	0	0	0.58	0
ENSMUSG00000030144	Clec4d	C-type lectin domain family 4, member d [Source:MGI Symbol;Acc:MGI:1298389]	0.938	-0.0925985	0.011867	0.496231	yes	down	196.46	188.32	199.31	186.42	178.45	182.01	194.697	182.293
ENSMUSG00000097039	Pvt1	Pvt1 oncogene [Source:MGI Symbol;Acc:MGI:97824]	0.925	-0.112565	0.0118777	0.495855	yes	down	11.75	11.97	11.42	9.79	9.92	8.9	11.7133	9.53667
ENSMUSG00000056148	Rdh9	retinol dehydrogenase 9 [Source:MGI Symbol;Acc:MGI:2143528]	0.096	-3.38791	0.0119357	0.496633	yes	down	0.12	0.12	0.07	0	0.02	0	0.103333	0.00666667
ENSMUSG00000038422	Hdhd3	haloacid dehalogenase-like hydrolase domain containing 3 [Source:MGI Symbol;Acc:MGI:1919998]	0.626	-0.67632	0.0121772	0.504185	yes	down	2.47	2.09	2.95	2.01	1.57	1.03	2.50333	1.53667
ENSMUSG00000083708	Gm13123	predicted gene 13123 [Source:MGI Symbol;Acc:MGI:3651473]	0.641	-0.641707	0.0122246	0.503664	yes	down	7.8	14.86	13.48	6.48	6.41	8.93	12.0467	7.27333
ENSMUSG00000044052	Ccr10	chemokine (C-C motif) receptor 10 [Source:MGI Symbol;Acc:MGI:1096320]	0.825	-0.277812	0.0122586	0.502601	yes	down	11.41	10.81	8.4	7.57	8.79	8.3	10.2067	8.22
ENSMUSG00000027087	Itgav	integrin alpha V [Source:MGI Symbol;Acc:MGI:96608]	0.936	-0.0958739	0.0124788	0.508324	yes	down	37.31	34.76	35.12	35.33	33.3	31.04	35.73	33.2233
ENSMUSG00000082381	Gm12928	predicted gene 12928 [Source:MGI Symbol;Acc:MGI:3652022]	0.375	-1.41544	0.0125171	0.50906	yes	down	3.04	0	4.46	1.82	0.89	0	2.5	0.903333
ENSMUSG00000041324	Inhba	inhibin beta-A [Source:MGI Symbol;Acc:MGI:96570]	0.742	-0.431038	0.0128019	0.515655	yes	down	1.49	1.18	1.35	0.89	1.64	0.68	1.34	1.07
ENSMUSG00000051335	Gfod1	glucose-fructose oxidoreductase domain containing 1 [Source:MGI Symbol;Acc:MGI:2145304]	0.908	-0.138788	0.0128175	0.515459	yes	down	11.26	8.54	11.07	11.21	7.37	10.26	10.29	9.61333
ENSMUSG00000040818	Dennd6a	DENN/MADD domain containing 6A [Source:MGI Symbol;Acc:MGI:2442980]	0.84	-0.252358	0.0128264	0.514996	yes	down	5.16	3.62	4.44	3.35	3.59	3.72	4.40667	3.55333
ENSMUSG00000030208	Emp1	epithelial membrane protein 1 [Source:MGI Symbol;Acc:MGI:107941]	0.947	-0.0782468	0.0128487	0.515073	yes	down	258.24	259.95	291.47	245.78	248.84	248.96	269.887	247.86
ENSMUSG00000086477	Gm15506	predicted gene 15506 [Source:MGI Symbol;Acc:MGI:3782954]	0.531	-0.912474	0.0129941	0.518427	yes	down	2.57	2.27	2.17	0.87	1.37	1.48	2.33667	1.24
ENSMUSG00000118259	Gm5095	predicted gene 5095 [Source:MGI Symbol;Acc:MGI:3779458]	0.796	-0.329956	0.0130446	0.517985	yes	down	5.83	5.84	4.51	5.38	4.32	2.97	5.39333	4.22333
ENSMUSG00000032089	Il10ra	interleukin 10 receptor, alpha [Source:MGI Symbol;Acc:MGI:96538]	0.932	-0.101143	0.0131562	0.520774	yes	down	39.97	36.7	41.16	37.55	33.96	36	39.2767	35.8367
ENSMUSG00000022750	Klhl22	kelch-like 22 [Source:MGI Symbol;Acc:MGI:1337995]	0.858	-0.220396	0.0131663	0.520357	yes	down	9.78	9.85	9.35	7.13	8.69	7.69	9.66	7.83667
ENSMUSG00000001910	Nacc1	nucleus accumbens associated 1, BEN and BTB (POZ) domain containing [Source:MGI Symbol;Acc:MGI:1914080]	0.927	-0.109278	0.0132762	0.523063	yes	down	24.24	20.79	21.17	21.77	20.84	19.37	22.0667	20.66
ENSMUSG00000078897	Gm4724	predicted gene 4724 [Source:MGI Symbol;Acc:MGI:3782904]	0.61	-0.71353	0.0132787	0.522343	yes	down	2.86	1.36	2.54	0.79	2.5	0.59	2.25333	1.29333
ENSMUSG00000025092	Hspa12a	heat shock protein 12A [Source:MGI Symbol;Acc:MGI:1920692]	0.353	-1.50209	0.0133709	0.524336	yes	down	0.93	0.33	0.71	0.12	0.77	0.03	0.656667	0.306667
ENSMUSG00000034333	Zbed4	zinc finger, BED type containing 4 [Source:MGI Symbol;Acc:MGI:2682302]	0.913	-0.130964	0.0134024	0.524756	yes	down	12.01	11.74	11.41	10.21	10.22	10.68	11.72	10.37
ENSMUSG00000095041	AC149090.1	-	0.905	-0.143289	0.0134546	0.52598	yes	down	19.1	15.39	17.22	16.36	13.91	13.74	17.2367	14.67
ENSMUSG00000024789	Jak2	Janus kinase 2 [Source:MGI Symbol;Acc:MGI:96629]	0.935	-0.0966819	0.0136031	0.529326	yes	down	33.06	30.38	31.81	30.22	28.08	29.05	31.75	29.1167
ENSMUSG00000051232	Tmem199	transmembrane protein 199 [Source:MGI Symbol;Acc:MGI:2144113]	0.917	-0.125374	0.0137848	0.535566	yes	down	66.23	66.33	68.01	64.16	59.16	56	66.8567	59.7733
ENSMUSG00000034422	Parp14	poly (ADP-ribose) polymerase family, member 14 [Source:MGI Symbol;Acc:MGI:1919489]	0.919	-0.121354	0.0137878	0.534862	yes	down	11.28	9.57	9.07	9.47	9.25	8.63	9.97333	9.11667
ENSMUSG00000022434	Fam118a	family with sequence similarity 118, member A [Source:MGI Symbol;Acc:MGI:1920475]	0.872	-0.197036	0.0138225	0.535385	yes	down	13.54	12.3	13.36	10.9	11.62	11.48	13.0667	11.3333
ENSMUSG00000087402	Gm11867	predicted gene 11867 [Source:MGI Symbol;Acc:MGI:3650506]	0.386	-1.37481	0.0138716	0.535638	yes	down	1.16	4.58	1.25	1.5	0.48	0.64	2.33	0.873333
ENSMUSG00000025355	Mmp19	matrix metallopeptidase 19 [Source:MGI Symbol;Acc:MGI:1927899]	0.556	-0.845841	0.0139529	0.535496	yes	down	1.86	0.6	0.57	0.32	0.97	0.35	1.01	0.546667
ENSMUSG00000050043	Tmx2	thioredoxin-related transmembrane protein 2 [Source:MGI Symbol;Acc:MGI:1914208]	0.916	-0.126669	0.0139866	0.535162	yes	down	34.67	35.68	35.98	31.91	31.45	32.5	35.4433	31.9533
ENSMUSG00000097089	Gm26879	predicted gene, 26879 [Source:MGI Symbol;Acc:MGI:5477373]	0.042	-4.56131	0.0139876	0.53439	yes	down	0	0.52	0	0	0	0	0.173333	0
ENSMUSG00000097321	1700028E10Rik	RIKEN cDNA 1700028E10 gene [Source:MGI Symbol;Acc:MGI:1916713]	0.458	-1.12629	0.0140519	0.536036	yes	down	0.53	0.41	0.9	0.16	0.24	0.28	0.613333	0.226667
ENSMUSG00000000204	Slfn4	schlafen 4 [Source:MGI Symbol;Acc:MGI:1329010]	0.936	-0.095266	0.0141213	0.537056	yes	down	49.93	43	45.09	43.79	42.97	40.79	46.0067	42.5167
ENSMUSG00000030868	Dctn5	dynactin 5 [Source:MGI Symbol;Acc:MGI:1891689]	0.883	-0.179081	0.0141302	0.536586	yes	down	23.3	25.95	24.05	21.75	21.02	22.56	24.4333	21.7767
ENSMUSG00000042323	Pbrm1	polybromo 1 [Source:MGI Symbol;Acc:MGI:1923998]	0.922	-0.117561	0.0141671	0.536371	yes	down	11.42	10.97	11.34	10.57	11.09	9.74	11.2433	10.4667
ENSMUSG00000108943	Gm44559	predicted gene 44559 [Source:MGI Symbol;Acc:MGI:5753135]	0.043	-4.54536	0.0142665	0.537712	yes	down	0.08	0.4	0.15	0	0	0	0.21	0
ENSMUSG00000046806	Cyren	cell cycle regulator of NHEJ [Source:MGI Symbol;Acc:MGI:1925662]	0.453	-1.14123	0.014338	0.539601	yes	down	0.47	0.56	0.74	0.14	0.45	0.59	0.59	0.393333
ENSMUSG00000030134	Rasgef1a	RasGEF domain family, member 1A [Source:MGI Symbol;Acc:MGI:1917977]	0.043	-4.53952	0.0143935	0.539277	yes	down	0.06	0.08	0.06	0	0	0	0.0666667	0
ENSMUSG00000055177	Cstl1	cystatin-like 1 [Source:MGI Symbol;Acc:MGI:2652834]	0.043	-4.53551	0.0144809	0.540141	yes	down	0.66	0.51	0.16	0	0	0	0.443333	0
ENSMUSG00000001588	Acap1	ArfGAP with coiled-coil, ankyrin repeat and PH domains 1 [Source:MGI Symbol;Acc:MGI:2388270]	0.924	-0.113613	0.0144839	0.539455	yes	down	38.26	37.78	40.95	36.44	35.03	35.61	38.9967	35.6933
ENSMUSG00000034361	Cpne2	copine II [Source:MGI Symbol;Acc:MGI:2387578]	0.444	-1.17039	0.0145463	0.54098	yes	down	0.94	0.32	0.48	0.39	0.26	0.18	0.58	0.276667
ENSMUSG00000040616	Tmem51	transmembrane protein 51 [Source:MGI Symbol;Acc:MGI:2384874]	0.828	-0.272177	0.014596	0.542031	yes	down	9.26	7.99	9.67	7.08	7.27	7.63	8.97333	7.32667
ENSMUSG00000107499	Ccdc142	coiled-coil domain containing 142 [Source:MGI Symbol;Acc:MGI:3045292]	0.306	-1.70938	0.014645	0.543051	yes	down	0.76	0.24	0.37	0.11	0.23	0.12	0.456667	0.153333
ENSMUSG00000084984	Far1os	fatty acyl CoA reductase 1, opposite strand [Source:MGI Symbol;Acc:MGI:1916545]	0.043	-4.52565	0.0146976	0.542607	yes	down	0.65	0.1	0	0	0	0	0.25	0
ENSMUSG00000015766	Eps8	epidermal growth factor receptor pathway substrate 8 [Source:MGI Symbol;Acc:MGI:104684]	0.924	-0.114246	0.0147145	0.542437	yes	down	19.1	19.32	20.91	18.57	18.84	18.43	19.7767	18.6133
ENSMUSG00000025777	Gdap1	ganglioside-induced differentiation-associated-protein 1 [Source:MGI Symbol;Acc:MGI:1338002]	0.043	-4.52382	0.0147386	0.541741	yes	down	0.13	0.02	0.03	0	0	0	0.06	0
ENSMUSG00000020876	Snx11	sorting nexin 11 [Source:MGI Symbol;Acc:MGI:1921729]	0.87	-0.200376	0.0147709	0.542137	yes	down	15.28	15.13	15.27	14.07	13.74	12.45	15.2267	13.42
ENSMUSG00000029725	Ppp1r35	protein phosphatase 1, regulatory subunit 35 [Source:MGI Symbol;Acc:MGI:1922853]	0.749	-0.416461	0.0147882	0.541983	yes	down	6.74	11.16	8.48	5.09	5.65	6.59	8.79333	5.77667
ENSMUSG00000114590	5930438M14Rik	RIKEN cDNA 5930438M14 gene [Source:MGI Symbol;Acc:MGI:5439408]	0.044	-4.51981	0.0148275	0.541848	yes	down	0.21	0	0	0	0	0	0.07	0
ENSMUSG00000029175	Slc35f6	solute carrier family 35, member F6 [Source:MGI Symbol;Acc:MGI:1922169]	0.878	-0.187847	0.014871	0.54265	yes	down	11.91	11.49	11.86	9.54	9.84	11.03	11.7533	10.1367
ENSMUSG00000115630	Rpl19-ps5	ribosomal protein L19, pseudogene 5 [Source:MGI Symbol;Acc:MGI:3644768]	0.044	-4.51465	0.0149449	0.54456	yes	down	0.19	0.19	1.07	0	0	0	0.483333	0
ENSMUSG00000034898	Filip1	filamin A interacting protein 1 [Source:MGI Symbol;Acc:MGI:1917848]	0.044	-4.51247	0.0149931	0.545527	yes	down	0.15	0	0.06	0	0	0	0.07	0
ENSMUSG00000035954	Dock4	dedicator of cytokinesis 4 [Source:MGI Symbol;Acc:MGI:1918006]	0.886	-0.174271	0.0155041	0.55848	yes	down	3.99	3.78	4.07	3.32	3.31	3.78	3.94667	3.47
ENSMUSG00000002076	Hsf2bp	heat shock transcription factor 2 binding protein [Source:MGI Symbol;Acc:MGI:1921627]	0.371	-1.43065	0.0155042	0.557687	yes	down	0.31	0.29	0.41	0.13	0.07	0.27	0.336667	0.156667
ENSMUSG00000034312	Iqsec1	IQ motif and Sec7 domain 1 [Source:MGI Symbol;Acc:MGI:1196356]	0.915	-0.127516	0.0155681	0.5576	yes	down	11.22	12.4	12.12	10.96	16.23	14.25	11.9133	13.8133
ENSMUSG00000030614	Tmem126b	transmembrane protein 126B [Source:MGI Symbol;Acc:MGI:1915722]	0.784	-0.350424	0.0157494	0.561699	yes	down	4.33	3.95	3.25	2.74	2.9	3.14	3.84333	2.92667
ENSMUSG00000008668	Rps18	ribosomal protein S18 [Source:MGI Symbol;Acc:MGI:98146]	0.924	-0.114327	0.0158468	0.561994	yes	down	199.88	174.48	192.22	153.93	172.17	168.8	188.86	164.967
ENSMUSG00000085667	Gm12992	predicted gene 12992 [Source:MGI Symbol;Acc:MGI:3702644]	0.585	-0.772842	0.0158531	0.561427	yes	down	0.4	0.57	0.45	0.4	0.36	0.33	0.473333	0.363333
ENSMUSG00000060935	Tmem263	transmembrane protein 263 [Source:MGI Symbol;Acc:MGI:2143652]	0.751	-0.412882	0.0159538	0.563412	yes	down	2.76	1.79	1.92	1.14	1.05	1.6	2.15667	1.26333
ENSMUSG00000037791	Phf12	PHD finger protein 12 [Source:MGI Symbol;Acc:MGI:1924057]	0.923	-0.116186	0.0160231	0.563489	yes	down	24.36	27.82	23.36	21.98	26.15	24.81	25.18	24.3133
ENSMUSG00000078622	Ccdc47	coiled-coil domain containing 47 [Source:MGI Symbol;Acc:MGI:1914413]	0.93	-0.105396	0.0160266	0.561264	yes	down	26.9	27.77	25.71	27.23	26.83	27.55	26.7933	27.2033
ENSMUSG00000043719	Col6a6	collagen, type VI, alpha 6 [Source:MGI Symbol;Acc:MGI:2444259]	0.49	-1.0281	0.016066	0.561864	yes	down	0.1	0.15	0.13	0.03	0.06	0.09	0.126667	0.06
ENSMUSG00000116069	Gm49510	predicted gene, 49510 [Source:MGI Symbol;Acc:MGI:6155200]	0.259	-1.94958	0.0161493	0.562439	yes	down	0.07	0.15	0.31	0.09	0.04	0	0.176667	0.0433333
ENSMUSG00000040557	Mettl27	methyltransferase like 27 [Source:MGI Symbol;Acc:MGI:1933146]	0.721	-0.472596	0.0162695	0.562736	yes	down	2.88	2.6	3.25	2.06	2.72	2.23	2.91	2.33667
ENSMUSG00000023353	Agap3	ArfGAP with GTPase domain, ankyrin repeat and PH domain 3 [Source:MGI Symbol;Acc:MGI:2183446]	0.906	-0.141776	0.0163101	0.56337	yes	down	31.28	28.24	29.87	26.61	28.18	24.5	29.7967	26.43
ENSMUSG00000078771	Evi2a	ecotropic viral integration site 2a [Source:MGI Symbol;Acc:MGI:95458]	0.917	-0.12571	0.0164434	0.565647	yes	down	52.37	50.22	55.25	44.01	46.41	51.63	52.6133	47.35
ENSMUSG00000074657	Kif5a	kinesin family member 5A [Source:MGI Symbol;Acc:MGI:109564]	0.778	-0.36272	0.0164621	0.565519	yes	down	1.45	1.38	1.27	1.09	1.06	1.36	1.36667	1.17
ENSMUSG00000083380	Ndufb4c	NADH:ubiquinone oxidoreductase subunit B4C [Source:MGI Symbol;Acc:MGI:3781422]	0.83	-0.26891	0.0166673	0.571013	yes	down	118.88	138.65	123.96	114.5	74.69	102.54	127.163	97.2433
ENSMUSG00000030157	Clec2d	C-type lectin domain family 2, member d [Source:MGI Symbol;Acc:MGI:2135589]	0.443	-1.17585	0.0166923	0.571096	yes	down	1.04	0.57	1.23	0.37	0.44	0.4	0.946667	0.403333
ENSMUSG00000015697	Setdb1	SET domain, bifurcated 1 [Source:MGI Symbol;Acc:MGI:1934229]	0.929	-0.105757	0.016696	0.570445	yes	down	22.52	21.6	19.53	20.36	18.57	18.95	21.2167	19.2933
ENSMUSG00000028439	Fam219a	family with sequence similarity 219, member A [Source:MGI Symbol;Acc:MGI:1919151]	0.802	-0.317878	0.0167738	0.570784	yes	down	3.51	4.25	3.64	2.5	2.74	2.19	3.8	2.47667
ENSMUSG00000100254	Trpc2	transient receptor potential cation channel, subfamily C, member 2 [Source:MGI Symbol;Acc:MGI:109527]	0.045	-4.47416	0.0169153	0.574049	yes	down	0	0.12	0.05	0	0	0	0.0566667	0
ENSMUSG00000065037	Rn7sk	RNA, 7SK, nuclear [Source:MGI Symbol;Acc:MGI:103186]	0.799	-0.322967	0.0170049	0.57477	yes	down	77.66	215.38	120.53	96.61	105.9	92.27	137.857	98.26
ENSMUSG00000026069	Il1rl1	interleukin 1 receptor-like 1 [Source:MGI Symbol;Acc:MGI:98427]	0.661	-0.59691	0.0174804	0.587692	yes	down	0.58	1.03	0.74	0.24	0.6	0.47	0.783333	0.436667
ENSMUSG00000048410	Zfp407	zinc finger protein 407 [Source:MGI Symbol;Acc:MGI:2685179]	0.897	-0.156471	0.017505	0.587733	yes	down	7.85	8.62	6.65	8	4.75	5.1	7.70667	5.95
ENSMUSG00000098369	Gm2274	predicted gene 2274 [Source:MGI Symbol;Acc:MGI:3780444]	0.046	-4.44751	0.0175544	0.588608	yes	down	0.31	0	0	0	0	0	0.103333	0
ENSMUSG00000041852	Tcf20	transcription factor 20 [Source:MGI Symbol;Acc:MGI:108399]	0.925	-0.113152	0.0176104	0.589703	yes	down	10.75	10.44	9.49	9.45	9.63	8.86	10.2267	9.31333
ENSMUSG00000045875	Adra1a	adrenergic receptor, alpha 1a [Source:MGI Symbol;Acc:MGI:104773]	0.59	-0.76174	0.0176783	0.59041	yes	down	0.68	0.4	0.36	0.34	0.29	0.32	0.48	0.316667
ENSMUSG00000060510	Zfp266	zinc finger protein 266 [Source:MGI Symbol;Acc:MGI:1924769]	0.913	-0.131756	0.0176886	0.589971	yes	down	14.18	12.3	11.84	9.72	12.35	11.38	12.7733	11.15
ENSMUSG00000111846	Gm47271	predicted gene, 47271 [Source:MGI Symbol;Acc:MGI:6096109]	0.719	-0.476751	0.0178146	0.591823	yes	down	1.93	1.77	1.83	1.25	1.07	1.34	1.84333	1.22
ENSMUSG00000050148	Ubqln2	ubiquilin 2 [Source:MGI Symbol;Acc:MGI:1860283]	0.927	-0.109405	0.0179301	0.593316	yes	down	28.68	27.49	26.04	24.59	26.08	24.24	27.4033	24.97
ENSMUSG00000039137	Whrn	whirlin [Source:MGI Symbol;Acc:MGI:2682003]	0.801	-0.319871	0.0179953	0.594694	yes	down	4.34	3.49	4.5	4.74	2.83	2.53	4.11	3.36667
ENSMUSG00000021051	Ppp2r5e	protein phosphatase 2, regulatory subunit B', epsilon [Source:MGI Symbol;Acc:MGI:1349473]	0.914	-0.129153	0.0182662	0.600499	yes	down	13.43	14.25	14.72	13.91	11.97	12.98	14.1333	12.9533
ENSMUSG00000098789	Jmjd7	jumonji domain containing 7 [Source:MGI Symbol;Acc:MGI:3845785]	0.556	-0.845788	0.0183676	0.602261	yes	down	1.76	1.19	1.45	0.68	0.65	0.86	1.46667	0.73
ENSMUSG00000024812	Tjp2	tight junction protein 2 [Source:MGI Symbol;Acc:MGI:1341872]	0.928	-0.107419	0.0183746	0.60171	yes	down	19.67	19.48	19.91	17.6	18.74	18.13	19.6867	18.1567
ENSMUSG00000041954	Tnfrsf18	tumor necrosis factor receptor superfamily, member 18 [Source:MGI Symbol;Acc:MGI:894675]	0.104	-3.26166	0.0185172	0.603246	yes	down	0.45	0.13	0.3	0	0.06	0	0.293333	0.02
ENSMUSG00000039518	Cdsn	corneodesmosin [Source:MGI Symbol;Acc:MGI:3505689]	0.263	-1.9254	0.0185854	0.603129	yes	down	0.26	0.05	0.23	0.1	0	0.04	0.18	0.0466667
ENSMUSG00000040520	Manea	mannosidase, endo-alpha [Source:MGI Symbol;Acc:MGI:2444484]	0.838	-0.254234	0.0188588	0.609647	yes	down	5.31	4	4.04	2.96	3.77	3.99	4.45	3.57333
ENSMUSG00000026785	Pkn3	protein kinase N3 [Source:MGI Symbol;Acc:MGI:2388285]	0.671	-0.576008	0.0189242	0.610977	yes	down	1.64	1.68	2.2	1.36	1.38	0.98	1.84	1.24
ENSMUSG00000073678	Pgap1	post-GPI attachment to proteins 1 [Source:MGI Symbol;Acc:MGI:2443342]	0.844	-0.244176	0.0190995	0.613495	yes	down	1.87	1.45	1.48	1.42	1.55	1.16	1.6	1.37667
ENSMUSG00000017631	Abr	active BCR-related gene [Source:MGI Symbol;Acc:MGI:107771]	0.946	-0.0805831	0.0191548	0.61293	yes	down	61.89	59.45	59.01	57.79	52.68	56.23	60.1167	55.5667
ENSMUSG00000087458	Gm13999	predicted gene 13999 [Source:MGI Symbol;Acc:MGI:3651905]	0.233	-2.10434	0.0192187	0.614195	yes	down	0.73	0.63	0.31	0	0.15	0.19	0.556667	0.113333
ENSMUSG00000037151	Lrrc20	leucine rich repeat containing 20 [Source:MGI Symbol;Acc:MGI:2387182]	0.811	-0.302504	0.0193148	0.615705	yes	down	3.5	3.05	3.61	2.6	3.03	2.45	3.38667	2.69333
ENSMUSG00000114118	Gm48829	predicted gene, 48829 [Source:MGI Symbol;Acc:MGI:6098551]	0.606	-0.722457	0.0193704	0.615146	yes	down	0.78	0.89	0.63	0.36	0.58	0.41	0.766667	0.45
ENSMUSG00000103037	Pcdhgb1	protocadherin gamma subfamily B, 1 [Source:MGI Symbol;Acc:MGI:1935169]	0.047	-4.39887	0.0194281	0.615427	yes	down	0.03	0	0.06	0	0	0	0.03	0
ENSMUSG00000035337	Uchl4	ubiquitin carboxyl-terminal esterase L4 [Source:MGI Symbol;Acc:MGI:1890440]	0.372	-1.42806	0.0194346	0.61486	yes	down	0.65	0.47	1.05	0.53	0.16	0.12	0.723333	0.27
ENSMUSG00000006464	Bbs1	Bardet-Biedl syndrome 1 (human) [Source:MGI Symbol;Acc:MGI:1277215]	0.527	-0.923048	0.0195072	0.615611	yes	down	0.42	0.14	0.32	0.17	0.13	0.11	0.293333	0.136667
ENSMUSG00000015776	Med22	mediator complex subunit 22 [Source:MGI Symbol;Acc:MGI:98446]	0.896	-0.159198	0.0195395	0.615091	yes	down	16.5	13.28	13.71	11.19	12	12.57	14.4967	11.92
ENSMUSG00000024897	Apba1	amyloid beta (A4) precursor protein binding, family A, member 1 [Source:MGI Symbol;Acc:MGI:1860297]	0.358	-1.48236	0.0197252	0.616322	yes	down	0.05	0.14	0.12	0.04	0.03	0.03	0.103333	0.0333333
ENSMUSG00000024083	Pja2	praja ring finger ubiquitin ligase 2 [Source:MGI Symbol;Acc:MGI:2159342]	0.881	-0.182875	0.0197256	0.615572	yes	down	7.67	6.36	6.57	5.71	5.63	6.39	6.86667	5.91
ENSMUSG00000040249	Lrp1	low density lipoprotein receptor-related protein 1 [Source:MGI Symbol;Acc:MGI:96828]	0.949	-0.07611	0.0197301	0.614951	yes	down	77.88	72.12	76	78.51	74.84	73.73	75.3333	75.6933
ENSMUSG00000041650	Pcca	propionyl-Coenzyme A carboxylase, alpha polypeptide [Source:MGI Symbol;Acc:MGI:97499]	0.844	-0.244155	0.0197635	0.615232	yes	down	7.7	6.3	9.06	7.17	6.22	6.93	7.68667	6.77333
ENSMUSG00000107411	Gm19040	predicted gene, 19040 [Source:MGI Symbol;Acc:MGI:5011225]	0.107	-3.229	0.0197681	0.614615	yes	down	0.1	0.01	0.04	0.01	0	0	0.05	0.00333333
ENSMUSG00000116624	Gm49706	predicted gene, 49706 [Source:MGI Symbol;Acc:MGI:6215169]	0.107	-3.22729	0.0198262	0.615662	yes	down	0.14	0	0.18	0	0	0.03	0.106667	0.01
ENSMUSG00000036333	Kidins220	kinase D-interacting substrate 220 [Source:MGI Symbol;Acc:MGI:1924730]	0.928	-0.107795	0.0198504	0.615656	yes	down	12.46	13.94	14.11	11.1	11.98	14.5	13.5033	12.5267
ENSMUSG00000019823	Mical1	microtubule associated monooxygenase, calponin and LIM domain containing 1 [Source:MGI Symbol;Acc:MGI:2385847]	0.86	-0.218229	0.0199177	0.616226	yes	down	9.66	8.65	9.33	7.17	6.37	5.85	9.21333	6.46333
ENSMUSG00000044703	Phf11a	PHD finger protein 11A [Source:MGI Symbol;Acc:MGI:1918441]	0.262	-1.93005	0.0200551	0.618201	yes	down	0.74	0.16	0.25	0.05	0.21	0	0.383333	0.0866667
ENSMUSG00000089715	Cbx6	chromobox 6 [Source:MGI Symbol;Acc:MGI:3512628]	0.886	-0.174981	0.0201217	0.619497	yes	down	6.99	6.85	6.25	5.31	7.43	5.33	6.69667	6.02333
ENSMUSG00000021611	Tert	telomerase reverse transcriptase [Source:MGI Symbol;Acc:MGI:1202709]	0.491	-1.02619	0.0201675	0.620152	yes	down	0.39	0.68	0.69	0.1	0.48	0.68	0.586667	0.42
ENSMUSG00000037395	Rcor3	REST corepressor 3 [Source:MGI Symbol;Acc:MGI:2441920]	0.83	-0.269558	0.0201732	0.619569	yes	down	5.88	5.75	4.46	3.96	5.36	3.83	5.36333	4.38333
ENSMUSG00000028649	Macf1	microtubule-actin crosslinking factor 1 [Source:MGI Symbol;Acc:MGI:108559]	0.948	-0.0770842	0.0201915	0.619377	yes	down	46.14	43.89	47.31	44.38	42.37	41.24	45.78	42.6633
ENSMUSG00000023977	Ubr2	ubiquitin protein ligase E3 component n-recognin 2 [Source:MGI Symbol;Acc:MGI:1861099]	0.94	-0.0891313	0.0202169	0.619403	yes	down	24.68	23.55	23.91	24.9	22.82	23.36	24.0467	23.6933
ENSMUSG00000083411	Rpl30-ps10	ribosomal protein L30, pseudogene 10 [Source:MGI Symbol;Acc:MGI:3646270]	0.244	-2.03497	0.0202903	0.620146	yes	down	1.53	13.61	0	0	2.89	0	5.04667	0.963333
ENSMUSG00000043298	Smco3	single-pass membrane protein with coiled-coil domains 3 [Source:MGI Symbol;Acc:MGI:2443451]	0.295	-1.76211	0.0204518	0.621316	yes	down	1.24	0.43	0	0	0.44	0	0.556667	0.146667
ENSMUSG00000029470	P2rx4	purinergic receptor P2X, ligand-gated ion channel 4 [Source:MGI Symbol;Acc:MGI:1338859]	0.854	-0.226969	0.0204589	0.620785	yes	down	11.47	12.06	10.83	10.63	10.09	10.7	11.4533	10.4733
ENSMUSG00000094595	Fsbp	fibrinogen silencer binding protein [Source:MGI Symbol;Acc:MGI:5301008]	0.569	-0.812421	0.0205515	0.619862	yes	down	0.52	0.13	0.45	0.19	0.18	0.25	0.366667	0.206667
ENSMUSG00000028114	Mettl14	methyltransferase like 14 [Source:MGI Symbol;Acc:MGI:2442926]	0.854	-0.227334	0.0206114	0.620929	yes	down	14.43	12.37	13.32	12.23	12.85	9.43	13.3733	11.5033
ENSMUSG00000023473	Celsr3	cadherin, EGF LAG seven-pass G-type receptor 3 [Source:MGI Symbol;Acc:MGI:1858236]	0.693	-0.528334	0.0207781	0.625203	yes	down	0.44	0.81	0.48	0.28	0.82	0.71	0.576667	0.603333
ENSMUSG00000032690	Oas2	2'-5' oligoadenylate synthetase 2 [Source:MGI Symbol;Acc:MGI:2180852]	0.86	-0.218366	0.0207891	0.624789	yes	down	5.8	5.28	4.63	4	4.59	4.07	5.23667	4.22
ENSMUSG00000022747	St3gal6	ST3 beta-galactoside alpha-2,3-sialyltransferase 6 [Source:MGI Symbol;Acc:MGI:1888707]	0.879	-0.185497	0.0207985	0.624325	yes	down	23.09	17.08	25.82	19.92	19.36	15.36	21.9967	18.2133
ENSMUSG00000028906	Epb41	erythrocyte membrane protein band 4.1 [Source:MGI Symbol;Acc:MGI:95401]	0.945	-0.0821037	0.0208196	0.624217	yes	down	55.27	54.04	51.89	52.48	49.04	47.86	53.7333	49.7933
ENSMUSG00000025425	St8sia5	ST8 alpha-N-acetyl-neuraminide alpha-2,8-sialyltransferase 5 [Source:MGI Symbol;Acc:MGI:109243]	0.265	-1.91772	0.0208583	0.623154	yes	down	0.17	0.45	0.13	0.07	0.05	0.03	0.25	0.05
ENSMUSG00000038729	Pakap	paralemmin A kinase anchor protein [Source:MGI Symbol;Acc:MGI:5141924]	0.331	-1.59568	0.0210183	0.62719	yes	down	0.09	0.18	0.1	0	0.07	0	0.123333	0.0233333
ENSMUSG00000021687	Scamp1	secretory carrier membrane protein 1 [Source:MGI Symbol;Acc:MGI:1349480]	0.914	-0.129215	0.021051	0.626684	yes	down	12.33	13.45	12.84	11.31	11.41	12.28	12.8733	11.6667
ENSMUSG00000097259	Gm26766	predicted gene, 26766 [Source:MGI Symbol;Acc:MGI:5477260]	0.522	-0.937045	0.0210685	0.626464	yes	down	0.44	0.34	0.83	0.14	0.33	0.35	0.536667	0.273333
ENSMUSG00000079297	Gm2223	predicted pseudogene 2223 [Source:MGI Symbol;Acc:MGI:3780393]	0.416	-1.267	0.0212003	0.627425	yes	down	0.29	0.09	0.33	0.14	0.11	0.05	0.236667	0.1
ENSMUSG00000042265	Trem1	triggering receptor expressed on myeloid cells 1 [Source:MGI Symbol;Acc:MGI:1930005]	0.916	-0.126793	0.0212137	0.62635	yes	down	22.46	20.69	20.98	19.21	18.19	20.52	21.3767	19.3067
ENSMUSG00000041720	Pi4ka	phosphatidylinositol 4-kinase alpha [Source:MGI Symbol;Acc:MGI:2448506]	0.92	-0.120507	0.0212483	0.626638	yes	down	17.7	17.42	19.01	15.08	14.37	18.04	18.0433	15.83
ENSMUSG00000034951	Cog7	component of oligomeric golgi complex 7 [Source:MGI Symbol;Acc:MGI:2685013]	0.877	-0.190079	0.0213043	0.627556	yes	down	9.23	9.49	10.05	8.17	9.01	7.5	9.59	8.22667
ENSMUSG00000048581	E130311K13Rik	RIKEN cDNA E130311K13 gene [Source:MGI Symbol;Acc:MGI:3607716]	0.707	-0.499836	0.0214028	0.628987	yes	down	2.72	2.37	2.6	1.97	1.57	1.83	2.56333	1.79
ENSMUSG00000032590	Apeh	acylpeptide hydrolase [Source:MGI Symbol;Acc:MGI:88041]	0.887	-0.173712	0.0214749	0.628909	yes	down	19.12	15.29	15.22	15.57	11.93	11.27	16.5433	12.9233
ENSMUSG00000069539	Scyl2	SCY1-like 2 (S. cerevisiae) [Source:MGI Symbol;Acc:MGI:1289172]	0.91	-0.136779	0.0214905	0.628633	yes	down	12.4	12.48	13.04	11.45	12.28	11.41	12.64	11.7133
ENSMUSG00000034706	Dnaic2	dynein, axonemal, intermediate chain 2 [Source:MGI Symbol;Acc:MGI:2685574]	0.32	-1.64188	0.0215176	0.628697	yes	down	0.21	0.26	0.6	0.05	0.17	0.08	0.356667	0.1
ENSMUSG00000024561	Mbd1	methyl-CpG binding domain protein 1 [Source:MGI Symbol;Acc:MGI:1333811]	0.924	-0.114259	0.0218359	0.634322	yes	down	18.51	16.37	19.93	17.16	16.2	17.78	18.27	17.0467
ENSMUSG00000033282	Rpgrip1l	Rpgrip1-like [Source:MGI Symbol;Acc:MGI:1920563]	0.725	-0.464818	0.0220428	0.635939	yes	down	0.6	0.49	0.62	0.47	0.4	0.37	0.57	0.413333
ENSMUSG00000075470	Alg10b	asparagine-linked glycosylation 10B (alpha-1,2-glucosyltransferase) [Source:MGI Symbol;Acc:MGI:2146159]	0.931	-0.103815	0.0220602	0.635712	yes	down	14.42	13.72	13.71	13.16	12.97	12.22	13.95	12.7833
ENSMUSG00000111812	Gm7904	predicted gene 7904 [Source:MGI Symbol;Acc:MGI:3648696]	0.049	-4.34759	0.0221049	0.635548	yes	down	0	0.95	1.19	0	0	0	0.713333	0
ENSMUSG00000112411	Gm19337	predicted gene, 19337 [Source:MGI Symbol;Acc:MGI:5011522]	0.049	-4.34498	0.0221141	0.635087	yes	down	0.22	0.05	0.04	0	0	0	0.103333	0
ENSMUSG00000022175	Lrp10	low-density lipoprotein receptor-related protein 10 [Source:MGI Symbol;Acc:MGI:1929480]	0.938	-0.0920259	0.0221414	0.635149	yes	down	41.69	41.19	37.43	40.89	35.99	39.28	40.1033	38.72
ENSMUSG00000115765	Gm19227	predicted gene, 19227 [Source:MGI Symbol;Acc:MGI:5011412]	0.049	-4.33899	0.022364	0.637905	yes	down	0.31	0.08	0.15	0	0	0	0.18	0
ENSMUSG00000032565	Nudt16	nudix (nucleoside diphosphate linked moiety X)-type motif 16 [Source:MGI Symbol;Acc:MGI:1922936]	0.799	-0.324086	0.0224039	0.638322	yes	down	5.52	4.81	5.92	3.86	4.18	4.52	5.41667	4.18667
ENSMUSG00000106732	Gm43792	predicted gene 43792 [Source:MGI Symbol;Acc:MGI:5663929]	0.049	-4.33701	0.0224244	0.638185	yes	down	0.09	0.03	0.08	0	0	0	0.0666667	0
ENSMUSG00000107535	Gm44183	predicted gene, 44183 [Source:MGI Symbol;Acc:MGI:5690575]	0.725	-0.463043	0.0224619	0.638531	yes	down	3.74	1.53	3.19	2.15	2.54	1.29	2.82	1.99333
ENSMUSG00000025885	Myo5b	myosin VB [Source:MGI Symbol;Acc:MGI:106598]	0.05	-4.33504	0.022485	0.637749	yes	down	0.05	0.03	0.1	0	0	0	0.06	0
ENSMUSG00000086557	Gm15999	predicted gene 15999 [Source:MGI Symbol;Acc:MGI:3802103]	0.05	-4.33271	0.022555	0.638298	yes	down	0.23	0	0.09	0	0	0	0.106667	0
ENSMUSG00000040907	Atp1a3	ATPase, Na+/K+ transporting, alpha 3 polypeptide [Source:MGI Symbol;Acc:MGI:88107]	0.933	-0.0998065	0.0226132	0.639228	yes	down	29.66	30.29	28.63	27.49	27.26	26.65	29.5267	27.1333
ENSMUSG00000028063	Lmna	lamin A [Source:MGI Symbol;Acc:MGI:96794]	0.954	-0.0684489	0.0227732	0.643031	yes	down	497.12	497.57	531.58	469.66	461.42	486.98	508.757	472.687
ENSMUSG00000040936	Ulk4	unc-51-like kinase 4 [Source:MGI Symbol;Acc:MGI:1921622]	0.858	-0.221344	0.0228566	0.643223	yes	down	6.07	5.24	7.66	6.01	5.87	3.88	6.32333	5.25333
ENSMUSG00000061616	Olfr12	olfactory receptor 12 [Source:MGI Symbol;Acc:MGI:107863]	0.05	-4.32285	0.0228601	0.642605	yes	down	0	0	0.1	0	0	0	0.0333333	0
ENSMUSG00000031751	Amfr	autocrine motility factor receptor [Source:MGI Symbol;Acc:MGI:1345634]	0.934	-0.0980012	0.0228662	0.641348	yes	down	31.82	33.04	29.28	30.19	28.5	32.76	31.38	30.4833
ENSMUSG00000031659	Adcy7	adenylate cyclase 7 [Source:MGI Symbol;Acc:MGI:102891]	0.92	-0.119954	0.0230334	0.644602	yes	down	12.07	10.9	11.92	10.81	9.98	10.76	11.63	10.5167
ENSMUSG00000027544	Nfatc2	nuclear factor of activated T cells, cytoplasmic, calcineurin dependent 2 [Source:MGI Symbol;Acc:MGI:102463]	0.895	-0.160609	0.0231155	0.644753	yes	down	6.36	5.4	5.84	5.06	4.87	5.61	5.86667	5.18
ENSMUSG00000046671	Mtfr1l	mitochondrial fission regulator 1-like [Source:MGI Symbol;Acc:MGI:1924074]	0.928	-0.10811	0.0232186	0.644066	yes	down	47.29	47.49	45.96	43.58	43.23	42.74	46.9133	43.1833
ENSMUSG00000033697	Arhgap39	Rho GTPase activating protein 39 [Source:MGI Symbol;Acc:MGI:107858]	0.803	-0.317145	0.0233247	0.646298	yes	down	3.3	2.92	2.38	2.7	1.57	2.7	2.86667	2.32333
ENSMUSG00000075014	Gm10800	predicted gene 10800 [Source:MGI Symbol;Acc:MGI:3641657]	0.317	-1.65643	0.0233503	0.645589	yes	down	0.37	1.58	1.91	0.19	0.51	0.42	1.28667	0.373333
ENSMUSG00000037991	Rmi2	RecQ mediated genome instability 2 [Source:MGI Symbol;Acc:MGI:2685383]	0.65	-0.622304	0.0234348	0.646508	yes	down	0.65	0.52	0.72	0.45	0.41	0.35	0.63	0.403333
ENSMUSG00000026571	Dcaf6	DDB1 and CUL4 associated factor 6 [Source:MGI Symbol;Acc:MGI:1921356]	0.828	-0.271448	0.0234406	0.645961	yes	down	4.11	4.08	4.39	3.47	3.23	3.37	4.19333	3.35667
ENSMUSG00000023050	Map3k12	mitogen-activated protein kinase kinase kinase 12 [Source:MGI Symbol;Acc:MGI:1346881]	0.774	-0.368708	0.0234455	0.644686	yes	down	1.41	1.2	1.63	1.31	1.09	0.79	1.41333	1.06333
ENSMUSG00000040877	Wdr25	WD repeat domain 25 [Source:MGI Symbol;Acc:MGI:3045255]	0.774	-0.368731	0.0234533	0.644199	yes	down	3.08	2.77	4.85	3.2	2.52	2	3.56667	2.57333
ENSMUSG00000017718	Afmid	arylformamidase [Source:MGI Symbol;Acc:MGI:2448704]	0.77	-0.377167	0.0236229	0.647446	yes	down	2.36	3.56	3.09	2.8	2.36	1.78	3.00333	2.31333
ENSMUSG00000020439	Smtn	smoothelin [Source:MGI Symbol;Acc:MGI:1354727]	0.841	-0.249221	0.02369	0.648581	yes	down	5.69	4.63	6.86	4.56	4.59	5.1	5.72667	4.75
ENSMUSG00000021384	Susd3	sushi domain containing 3 [Source:MGI Symbol;Acc:MGI:1913579]	0.829	-0.270977	0.0239074	0.651704	yes	down	16.1	12.7	14.46	14.37	11.97	9.15	14.42	11.83
ENSMUSG00000015002	Efr3a	EFR3 homolog A [Source:MGI Symbol;Acc:MGI:1923990]	0.927	-0.109726	0.0240312	0.65296	yes	down	23.42	20.12	22.1	18.55	21.55	20.09	21.88	20.0633
ENSMUSG00000003344	Btbd2	BTB (POZ) domain containing 2 [Source:MGI Symbol;Acc:MGI:1933831]	0.795	-0.330651	0.0240551	0.652905	yes	down	5.39	4	5.14	4	2.31	4.1	4.84333	3.47
ENSMUSG00000027255	Arfgap2	ADP-ribosylation factor GTPase activating protein 2 [Source:MGI Symbol;Acc:MGI:1924288]	0.939	-0.0909062	0.0241848	0.655014	yes	down	52.89	49.98	50.53	48.9	46.01	48.32	51.1333	47.7433
ENSMUSG00000027775	Mfsd1	major facilitator superfamily domain containing 1 [Source:MGI Symbol;Acc:MGI:1914118]	0.942	-0.0864006	0.0241906	0.653767	yes	down	88.77	81.51	85.66	65.46	72.56	76.89	85.3133	71.6367
ENSMUSG00000028064	Sema4a	sema domain, immunoglobulin domain (Ig), transmembrane domain (TM) and short cytoplasmic domain, (semaphorin) 4A [Source:MGI Symbol;Acc:MGI:107560]	0.896	-0.158265	0.0243649	0.657773	yes	down	16.07	16.67	15.24	12.45	13.74	13.24	15.9933	13.1433
ENSMUSG00000032612	Usp4	ubiquitin specific peptidase 4 (proto-oncogene) [Source:MGI Symbol;Acc:MGI:98905]	0.938	-0.0917597	0.0243731	0.657291	yes	down	49.88	45.77	57.04	47.22	48.68	46.86	50.8967	47.5867
ENSMUSG00000090698	Apold1	apolipoprotein L domain containing 1 [Source:MGI Symbol;Acc:MGI:2685921]	0.666	-0.585676	0.0245045	0.65802	yes	down	0.55	0.78	0.84	0.48	0.56	0.39	0.723333	0.476667
ENSMUSG00000022678	Nde1	nudE neurodevelopment protein 1 [Source:MGI Symbol;Acc:MGI:1914453]	0.913	-0.131152	0.024552	0.657895	yes	down	23.74	24.92	22.88	21.13	20.32	23.81	23.8467	21.7533
ENSMUSG00000056476	Med12l	mediator complex subunit 12-like [Source:MGI Symbol;Acc:MGI:2139916]	0.624	-0.680234	0.0245538	0.657244	yes	down	0.31	0.16	0.22	0.2	0.12	0.21	0.23	0.176667
ENSMUSG00000036606	Plxnb2	plexin B2 [Source:MGI Symbol;Acc:MGI:2154239]	0.949	-0.0753709	0.0246317	0.657235	yes	down	101.38	103.19	104.94	95.48	91.86	100.11	103.17	95.8167
ENSMUSG00000025956	Mettl21a	methyltransferase like 21A [Source:MGI Symbol;Acc:MGI:1914349]	0.802	-0.31812	0.0247584	0.65992	yes	down	5.89	3.8	6.61	5.57	3.91	4.19	5.43333	4.55667
ENSMUSG00000048240	Gng7	guanine nucleotide binding protein (G protein), gamma 7 [Source:MGI Symbol;Acc:MGI:95787]	0.577	-0.792227	0.0250275	0.664282	yes	down	3.16	1.39	2.7	1.53	0.68	1.61	2.41667	1.27333
ENSMUSG00000021068	Nin	ninein [Source:MGI Symbol;Acc:MGI:105108]	0.942	-0.0860969	0.0251219	0.663991	yes	down	20.88	17.96	19.72	17.78	19.96	17.56	19.52	18.4333
ENSMUSG00000017652	Cd40	CD40 antigen [Source:MGI Symbol;Acc:MGI:88336]	0.919	-0.121623	0.0253385	0.666921	yes	down	64.92	61.95	64.65	63.03	52.53	52.98	63.84	56.18
ENSMUSG00000038473	Nos1ap	nitric oxide synthase 1 (neuronal) adaptor protein [Source:MGI Symbol;Acc:MGI:1917979]	0.409	-1.29081	0.0254147	0.667532	yes	down	2.91	0.29	1.11	0.02	1.41	0	1.43667	0.476667
ENSMUSG00000020941	Map3k14	mitogen-activated protein kinase kinase kinase 14 [Source:MGI Symbol;Acc:MGI:1858204]	0.9	-0.151579	0.0255888	0.66655	yes	down	9.11	9.8	8.92	9.01	8.33	8.81	9.27667	8.71667
ENSMUSG00000109274	Gm45133	predicted gene 45133 [Source:MGI Symbol;Acc:MGI:5753709]	0.418	-1.25721	0.0257556	0.668824	yes	down	0.12	0.4	0.33	0.24	0.11	0	0.283333	0.116667
ENSMUSG00000015467	Egfl8	EGF-like domain 8 [Source:MGI Symbol;Acc:MGI:1932094]	0.349	-1.51889	0.0257729	0.668584	yes	down	0.51	1.04	0.17	0	0.36	0.17	0.573333	0.176667
ENSMUSG00000102425	Gm26616	predicted gene, 26616 [Source:MGI Symbol;Acc:MGI:5477110]	0.66	-0.599062	0.0258292	0.669357	yes	down	0.56	0.52	1.31	0.73	0.59	0.24	0.796667	0.52
ENSMUSG00000038302	Afg1l	AFG1 like ATPase [Source:MGI Symbol;Acc:MGI:2148801]	0.598	-0.741795	0.0258977	0.669754	yes	down	0.73	0.59	1.06	0.4	0.52	0.6	0.793333	0.506667
ENSMUSG00000032261	Sh3bgrl2	SH3 domain binding glutamic acid-rich protein like 2 [Source:MGI Symbol;Acc:MGI:1915350]	0.941	-0.08762	0.0259605	0.670692	yes	down	38.34	36.32	37.66	36.35	36.15	33.62	37.44	35.3733
ENSMUSG00000001518	Itfg2	integrin alpha FG-GAP repeat containing 2 [Source:MGI Symbol;Acc:MGI:1915450]	0.872	-0.197613	0.026028	0.670374	yes	down	17.5	15.86	12.39	11.54	11.57	17.45	15.25	13.52
ENSMUSG00000027582	Zgpat	zinc finger, CCCH-type with G patch domain [Source:MGI Symbol;Acc:MGI:2449939]	0.901	-0.150762	0.0260348	0.669181	yes	down	9.88	10.13	10.27	9.17	9.53	9.05	10.0933	9.25
ENSMUSG00000022554	Hgh1	HGH1 homolog [Source:MGI Symbol;Acc:MGI:1930628]	0.906	-0.141981	0.0262407	0.671735	yes	down	21.41	23.89	23.25	21.29	20.38	20.76	22.85	20.81
ENSMUSG00000018995	Nars2	asparaginyl-tRNA synthetase 2 (mitochondrial)(putative) [Source:MGI Symbol;Acc:MGI:2142075]	0.789	-0.341751	0.0263056	0.672714	yes	down	3.85	2.42	3.41	2.43	1.89	2.21	3.22667	2.17667
ENSMUSG00000024350	Dnajc18	DnaJ heat shock protein family (Hsp40) member C18 [Source:MGI Symbol;Acc:MGI:1923844]	0.854	-0.228349	0.0263701	0.672999	yes	down	4.64	4.55	6.15	6.26	3.79	3.53	5.11333	4.52667
ENSMUSG00000049562	Ap5b1	adaptor-related protein complex 5, beta 1 subunit [Source:MGI Symbol;Acc:MGI:2685808]	0.919	-0.122459	0.0264149	0.67346	yes	down	9.79	7.91	8.63	7.83	7	8.01	8.77667	7.61333
ENSMUSG00000052387	Trpm3	transient receptor potential cation channel, subfamily M, member 3 [Source:MGI Symbol;Acc:MGI:2443101]	0.477	-1.0665	0.0264181	0.672861	yes	down	0.16	0.14	0.08	0.06	0.08	0.05	0.126667	0.0633333
ENSMUSG00000034194	R3hcc1	R3H domain and coiled-coil containing 1 [Source:MGI Symbol;Acc:MGI:1919093]	0.839	-0.25384	0.0265399	0.674601	yes	down	10.56	10.03	9.66	9.02	9.86	9.17	10.0833	9.35
ENSMUSG00000112294	Gm4129	predicted gene 4129 [Source:MGI Symbol;Acc:MGI:3782305]	0.297	-1.75383	0.0265438	0.674019	yes	down	0.83	1.71	1.28	0.5	0.26	0.3	1.27333	0.353333
ENSMUSG00000051934	Spats2	spermatogenesis associated, serine-rich 2 [Source:MGI Symbol;Acc:MGI:1919822]	0.908	-0.139714	0.026819	0.676918	yes	down	16.06	17.54	16.6	15.16	15.19	14.2	16.7333	14.85
ENSMUSG00000031174	Rpgr	retinitis pigmentosa GTPase regulator [Source:MGI Symbol;Acc:MGI:1344037]	0.656	-0.607511	0.0268811	0.677806	yes	down	0.62	0.92	0.95	0.43	0.6	0.58	0.83	0.536667
ENSMUSG00000112614	Gm9030	predicted gene 9030 [Source:MGI Symbol;Acc:MGI:3646677]	0.078	-3.67593	0.0272581	0.680509	yes	down	0.18	0.04	0.01	0	0	0.01	0.0766667	0.00333333
ENSMUSG00000074358	Ccdc61	coiled-coil domain containing 61 [Source:MGI Symbol;Acc:MGI:2685005]	0.739	-0.436313	0.027281	0.680406	yes	down	2.83	3.11	2.78	2.98	2.5	2.21	2.90667	2.56333
ENSMUSG00000113045	Gm48621	predicted gene, 48621 [Source:MGI Symbol;Acc:MGI:6098216]	0.115	-3.12551	0.0273716	0.68199	yes	down	0.29	0.18	0.17	0	0	0.05	0.213333	0.0166667
ENSMUSG00000080999	H2ac5-ps	H2A clustered histone 5, pseudogene [Source:MGI Symbol;Acc:MGI:3651860]	0.2	-2.32402	0.02752	0.685012	yes	down	7.08	4.53	1.62	0	1.29	0.71	4.41	0.666667
ENSMUSG00000102374	Gm38387	predicted gene, 38387 [Source:MGI Symbol;Acc:MGI:5613622]	0.45	-1.15133	0.027587	0.684652	yes	down	0.57	0.15	0.31	0.1	0.16	0.19	0.343333	0.15
ENSMUSG00000103149	AA914427	EST AA914427 [Source:MGI Symbol;Acc:MGI:1858439]	0.48	-1.05816	0.0276025	0.684362	yes	down	0.58	1.52	0.92	0.52	0.36	0.54	1.00667	0.473333
ENSMUSG00000101493	2810405F17Rik	RIKEN cDNA 2810405F17 gene [Source:MGI Symbol;Acc:MGI:1917225]	0.609	-0.71467	0.0276855	0.685074	yes	down	1.64	2.17	2.35	1.18	0.98	1.52	2.05333	1.22667
ENSMUSG00000063160	Numbl	numb-like [Source:MGI Symbol;Acc:MGI:894702]	0.653	-0.614949	0.0276918	0.683888	yes	down	0.65	0.95	0.77	0.48	0.46	0.72	0.79	0.553333
ENSMUSG00000002210	Smg9	smg-9 homolog, nonsense mediated mRNA decay factor (C. elegans) [Source:MGI Symbol;Acc:MGI:1919247]	0.908	-0.139238	0.0277217	0.683288	yes	down	24.15	23.39	22.3	20.25	21.18	23.54	23.28	21.6567
ENSMUSG00000070003	Ssbp4	single stranded DNA binding protein 4 [Source:MGI Symbol;Acc:MGI:1924150]	0.927	-0.109713	0.0277809	0.684076	yes	down	66.53	62.04	70.13	56.38	54.3	56.96	66.2333	55.88
ENSMUSG00000036826	Igflr1	IGF-like family receptor 1 [Source:MGI Symbol;Acc:MGI:3655979]	0.248	-2.01145	0.0279053	0.685134	yes	down	0.73	0.06	0.38	0	0.13	0.12	0.39	0.0833333
ENSMUSG00000045136	Tubb2b	tubulin, beta 2B class IIB [Source:MGI Symbol;Acc:MGI:1920960]	0.908	-0.139904	0.0279542	0.685667	yes	down	24.06	21.76	24.4	18.29	21.14	22.24	23.4067	20.5567
ENSMUSG00000058290	Espl1	extra spindle pole bodies 1, separase [Source:MGI Symbol;Acc:MGI:2146156]	0.933	-0.100138	0.0281078	0.687428	yes	down	31.08	25.25	29.55	20.38	32.48	18.91	28.6267	23.9233
ENSMUSG00000003680	Taf6l	TATA-box binding protein associated factor 6 like [Source:MGI Symbol;Acc:MGI:2444957]	0.83	-0.269355	0.0282054	0.689146	yes	down	7.18	6.39	7.13	5.15	4.71	5.43	6.9	5.09667
ENSMUSG00000035109	Shc4	SHC (Src homology 2 domain containing) family, member 4 [Source:MGI Symbol;Acc:MGI:2655364]	0.557	-0.843883	0.0282307	0.689096	yes	down	0.35	0.37	0.42	0.19	0.22	0.27	0.38	0.226667
ENSMUSG00000083812	Gm5054	predicted gene 5054 [Source:MGI Symbol;Acc:MGI:3649024]	0.375	-1.41373	0.0284638	0.691439	yes	down	3.01	4.79	2.33	1.62	1.27	0.61	3.37667	1.16667
ENSMUSG00000032392	Parp16	poly (ADP-ribose) polymerase family, member 16 [Source:MGI Symbol;Acc:MGI:2446133]	0.8	-0.321108	0.0287648	0.692085	yes	down	3.46	3.11	3.71	2.58	2.54	3.01	3.42667	2.71
ENSMUSG00000020902	Ntn1	netrin 1 [Source:MGI Symbol;Acc:MGI:105088]	0.63	-0.666268	0.0287664	0.691463	yes	down	0.27	0.32	0.43	0.19	0.25	0.19	0.34	0.21
ENSMUSG00000041840	Haus1	HAUS augmin-like complex, subunit 1 [Source:MGI Symbol;Acc:MGI:2385076]	0.882	-0.180818	0.0289379	0.694263	yes	down	30.35	27.54	28.52	27.48	24.49	22.97	28.8033	24.98
ENSMUSG00000005897	Nr2c1	nuclear receptor subfamily 2, group C, member 1 [Source:MGI Symbol;Acc:MGI:1352465]	0.83	-0.268703	0.0289725	0.693771	yes	down	3.14	3.37	3.2	2.67	2.8	2.48	3.23667	2.65
ENSMUSG00000033114	Slc35d2	solute carrier family 35, member D2 [Source:MGI Symbol;Acc:MGI:1917734]	0.763	-0.390733	0.028998	0.693723	yes	down	4.49	4.44	2.45	3.36	2.22	3.3	3.79333	2.96
ENSMUSG00000029001	Fbxo44	F-box protein 44 [Source:MGI Symbol;Acc:MGI:1354744]	0.781	-0.356714	0.0290229	0.69366	yes	down	5.14	6.04	4.37	3.71	4.31	5.19	5.18333	4.40333
ENSMUSG00000035673	Sbno2	strawberry notch 2 [Source:MGI Symbol;Acc:MGI:2448490]	0.945	-0.0814566	0.0290956	0.694739	yes	down	46.9	46.04	45.9	44.32	43.19	42.29	46.28	43.2667
ENSMUSG00000025584	Pde8a	phosphodiesterase 8A [Source:MGI Symbol;Acc:MGI:1277116]	0.918	-0.123905	0.0291108	0.694446	yes	down	12.45	13.83	12.14	11.22	11.91	13.37	12.8067	12.1667
ENSMUSG00000052056	Zfp217	zinc finger protein 217 [Source:MGI Symbol;Acc:MGI:2685408]	0.887	-0.172954	0.0291261	0.694154	yes	down	5.44	4.71	4.83	4.31	4.49	4.34	4.99333	4.38
ENSMUSG00000059713	Rcan3	regulator of calcineurin 3 [Source:MGI Symbol;Acc:MGI:1858220]	0.873	-0.195822	0.0292803	0.695856	yes	down	8.74	6.3	8.55	5.57	8.65	6.65	7.86333	6.95667
ENSMUSG00000022240	Ctnnd2	catenin (cadherin associated protein), delta 2 [Source:MGI Symbol;Acc:MGI:1195966]	0.054	-4.2123	0.0293166	0.696062	yes	down	0.03	0.06	0.06	0	0	0	0.05	0
ENSMUSG00000037415	Ranbp10	RAN binding protein 10 [Source:MGI Symbol;Acc:MGI:1921584]	0.921	-0.118997	0.0294415	0.695752	yes	down	12.15	10.79	10.84	10.76	9.74	10.06	11.26	10.1867
ENSMUSG00000089854	Gm16133	predicted gene 16133 [Source:MGI Symbol;Acc:MGI:3802155]	0.453	-1.14336	0.0295004	0.696491	yes	down	0.24	0.43	0.23	0.06	0.09	0.16	0.3	0.103333
ENSMUSG00000086322	E130218I03Rik	RIKEN cDNA E130218I03 gene [Source:MGI Symbol;Acc:MGI:3528958]	0.622	-0.684054	0.029507	0.695995	yes	down	1.11	1.54	1.06	0.78	0.77	1.02	1.23667	0.856667
ENSMUSG00000102797	Gm37710	predicted gene, 37710 [Source:MGI Symbol;Acc:MGI:5610938]	0.055	-4.19732	0.0298263	0.702869	yes	down	0.3	0	0.06	0	0	0	0.12	0
ENSMUSG00000027030	Stk39	serine/threonine kinase 39 [Source:MGI Symbol;Acc:MGI:1858416]	0.805	-0.313446	0.029886	0.703619	yes	down	2.76	2.17	2.62	2.81	2.47	1.96	2.51667	2.41333
ENSMUSG00000095788	Sirpb1a	signal-regulatory protein beta 1A [Source:MGI Symbol;Acc:MGI:2444824]	0.414	-1.27363	0.0298862	0.702966	yes	down	0.66	0.67	0.5	0.35	0.1	0.09	0.61	0.18
ENSMUSG00000048779	P2ry6	pyrimidinergic receptor P2Y, G-protein coupled, 6 [Source:MGI Symbol;Acc:MGI:2673874]	0.901	-0.150378	0.0300316	0.703761	yes	down	21.46	20.6	22.16	19.03	18.28	19.9	21.4067	19.07
ENSMUSG00000021200	Asb2	ankyrin repeat and SOCS box-containing 2 [Source:MGI Symbol;Acc:MGI:1929743]	0.838	-0.254398	0.0301195	0.705165	yes	down	6.41	6.78	5.76	5.21	5.74	4.61	6.31667	5.18667
ENSMUSG00000035093	Secisbp2l	SECIS binding protein 2-like [Source:MGI Symbol;Acc:MGI:1917604]	0.918	-0.123132	0.0301401	0.704339	yes	down	9.2	7.71	7.7	7.83	7.44	6.76	8.20333	7.34333
ENSMUSG00000047388	Atmin	ATM interactor [Source:MGI Symbol;Acc:MGI:2682328]	0.922	-0.117352	0.0301563	0.704065	yes	down	12.5	12.52	11.26	11.09	10.19	11.76	12.0933	11.0133
ENSMUSG00000037902	Sirpa	signal-regulatory protein alpha [Source:MGI Symbol;Acc:MGI:108563]	0.942	-0.0860207	0.0302101	0.704669	yes	down	54.55	50.3	51.22	48.28	46.17	47.8	52.0233	47.4167
ENSMUSG00000020657	Dnajc27	DnaJ heat shock protein family (Hsp40) member C27 [Source:MGI Symbol;Acc:MGI:2443036]	0.896	-0.15914	0.0303792	0.704703	yes	down	8.86	9.24	9.03	8.26	8.19	8.05	9.04333	8.16667
ENSMUSG00000060261	Gtf2i	general transcription factor II I [Source:MGI Symbol;Acc:MGI:1202722]	0.897	-0.156763	0.030478	0.704401	yes	down	10.09	11.63	12.85	8.87	9.78	12.97	11.5233	10.54
ENSMUSG00000040061	Plcb2	phospholipase C, beta 2 [Source:MGI Symbol;Acc:MGI:107465]	0.901	-0.149891	0.0306242	0.70584	yes	down	7.27	7.42	8.49	6.86	6.47	7.42	7.72667	6.91667
ENSMUSG00000059273	Zc3h4	zinc finger CCCH-type containing 4 [Source:MGI Symbol;Acc:MGI:2682314]	0.941	-0.0871712	0.0306823	0.705889	yes	down	27.87	23.44	26.34	27.31	25.57	25.12	25.8833	26
ENSMUSG00000109231	Gm45737	predicted gene 45737 [Source:MGI Symbol;Acc:MGI:5804852]	0.545	-0.874644	0.0309093	0.70917	yes	down	0.6	1.06	0.9	0.52	0.48	0.36	0.853333	0.453333
ENSMUSG00000029782	Tmem209	transmembrane protein 209 [Source:MGI Symbol;Acc:MGI:1919899]	0.936	-0.0948772	0.0309135	0.708622	yes	down	40.88	37.26	43.77	41.34	35.56	38.36	40.6367	38.42
ENSMUSG00000078886	Gm2026	predicted gene 2026 [Source:MGI Symbol;Acc:MGI:3780195]	0.672	-0.572411	0.0310242	0.709869	yes	down	2.23	1.29	2.29	2.67	1.65	0.3	1.93667	1.54
ENSMUSG00000040374	Pex2	peroxisomal biogenesis factor 2 [Source:MGI Symbol;Acc:MGI:107486]	0.839	-0.25308	0.0311466	0.709451	yes	down	8.87	9.16	9.49	7.26	7.52	8.45	9.17333	7.74333
ENSMUSG00000022150	Dab2	disabled 2, mitogen-responsive phosphoprotein [Source:MGI Symbol;Acc:MGI:109175]	0.955	-0.0669213	0.0315227	0.713506	yes	down	187.2	178.26	178.48	180.23	173.39	158.78	181.313	170.8
ENSMUSG00000040078	Ptges3-ps	prostaglandin E synthase 3, pseudogene [Source:MGI Symbol;Acc:MGI:3704271]	0.828	-0.271528	0.0316101	0.714201	yes	down	48.97	55.79	53.94	49.33	49.19	24.92	52.9	41.1467
ENSMUSG00000038518	Jarid2	jumonji, AT rich interactive domain 2 [Source:MGI Symbol;Acc:MGI:104813]	0.924	-0.113592	0.0316579	0.714641	yes	down	24.81	71.55	38.56	21.48	32.15	22.02	44.9733	25.2167
ENSMUSG00000050914	Ankrd37	ankyrin repeat domain 37 [Source:MGI Symbol;Acc:MGI:3603344]	0.722	-0.470261	0.0316997	0.714944	yes	down	4.17	5.78	6.36	4.07	4.74	4.09	5.43667	4.3
ENSMUSG00000022515	Anks3	ankyrin repeat and sterile alpha motif domain containing 3 [Source:MGI Symbol;Acc:MGI:1919865]	0.865	-0.208857	0.0318187	0.716348	yes	down	10.87	13.58	13.62	11.9	11.3	10.06	12.69	11.0867
ENSMUSG00000097333	Zfp87	zinc finger protein 87 [Source:MGI Symbol;Acc:MGI:107768]	0.818	-0.290557	0.031883	0.717153	yes	down	5.62	10.76	6.19	9.54	6.08	4.95	7.52333	6.85667
ENSMUSG00000037820	Tgm2	transglutaminase 2, C polypeptide [Source:MGI Symbol;Acc:MGI:98731]	0.889	-0.169984	0.0319471	0.717317	yes	down	8.76	8.23	7.66	7.91	7.07	6.68	8.21667	7.22
ENSMUSG00000027187	Cat	catalase [Source:MGI Symbol;Acc:MGI:88271]	0.917	-0.124442	0.0320106	0.717464	yes	down	19.7	19.72	21.57	19.04	18.19	17.86	20.33	18.3633
ENSMUSG00000090001	Gm9719	predicted gene 9719 [Source:MGI Symbol;Acc:MGI:3780128]	0.055	-4.174	0.0320203	0.717045	yes	down	0.23	1.12	0	0	0	0	0.45	0
ENSMUSG00000044700	Tmem201	transmembrane protein 201 [Source:MGI Symbol;Acc:MGI:1196277]	0.91	-0.136515	0.0320921	0.718015	yes	down	11.98	11.82	11.35	10.71	10.38	10.42	11.7167	10.5033
ENSMUSG00000015377	Dennd6b	DENN/MADD domain containing 6B [Source:MGI Symbol;Acc:MGI:1916690]	0.863	-0.213129	0.0321046	0.717022	yes	down	4.11	4.5	4.14	3.79	3.89	3.25	4.25	3.64333
ENSMUSG00000104040	Gm37563	predicted gene, 37563 [Source:MGI Symbol;Acc:MGI:5610791]	0.286	-1.80475	0.0321803	0.717441	yes	down	0.46	0.24	0.27	0.19	0	0.09	0.323333	0.0933333
ENSMUSG00000089872	Rps6kc1	ribosomal protein S6 kinase polypeptide 1 [Source:MGI Symbol;Acc:MGI:2443419]	0.883	-0.179197	0.0322226	0.717117	yes	down	8.63	6.82	7.45	7.42	6.34	6.95	7.63333	6.90333
ENSMUSG00000115174	Gm35996	predicted gene, 35996 [Source:MGI Symbol;Acc:MGI:5595155]	0.381	-1.39048	0.0322518	0.717134	yes	down	0.28	0.34	0.21	0.09	0.07	0.16	0.276667	0.106667
ENSMUSG00000022231	Sema5a	sema domain, seven thrombospondin repeats (type 1 and type 1-like), transmembrane domain (TM) and short cytoplasmic domain, (semaphorin) 5A [Source:MGI Symbol;Acc:MGI:107556]	0.784	-0.350316	0.0324222	0.718389	yes	down	0.57	0.6	0.78	0.55	0.51	0.42	0.65	0.493333
ENSMUSG00000034416	Pkd1l2	polycystic kidney disease 1 like 2 [Source:MGI Symbol;Acc:MGI:2664668]	0.796	-0.32828	0.0325439	0.720453	yes	down	2.4	2.41	2.71	1.69	2.07	2.11	2.50667	1.95667
ENSMUSG00000098893	Gm17828	predicted gene, 17828 [Source:MGI Symbol;Acc:MGI:5010013]	0.143	-2.80668	0.0325728	0.720458	yes	down	0.3	0.31	0.68	0.16	0	0	0.43	0.0533333
ENSMUSG00000057193	Slc44a2	solute carrier family 44, member 2 [Source:MGI Symbol;Acc:MGI:1915932]	0.929	-0.105973	0.0326106	0.720662	yes	down	30.12	27.73	29.49	26.44	25.48	24.43	29.1133	25.45
ENSMUSG00000106511	Gm43521	predicted gene 43521 [Source:MGI Symbol;Acc:MGI:5663658]	0.487	-1.03792	0.0328052	0.724329	yes	down	0	58.91	61.99	2.21	17.35	29.78	40.3	16.4467
ENSMUSG00000006418	Rnf114	ring finger protein 114 [Source:MGI Symbol;Acc:MGI:1933159]	0.94	-0.0894406	0.0328661	0.724405	yes	down	58.21	53.3	48.6	48.45	50.4	50.46	53.37	49.77
ENSMUSG00000096810	Gm10481	predicted gene 10481 [Source:MGI Symbol;Acc:MGI:3708707]	0.056	-4.15645	0.032974	0.726148	yes	down	0	0.37	0.11	0	0	0	0.16	0
ENSMUSG00000050619	Zscan29	zinc finger SCAN domains 29 [Source:MGI Symbol;Acc:MGI:2139317]	0.884	-0.17825	0.0330373	0.726908	yes	down	7.09	7.22	6.98	6.11	6.11	6.21	7.09667	6.14333
ENSMUSG00000039089	L3mbtl3	L3MBTL3 histone methyl-lysine binding protein [Source:MGI Symbol;Acc:MGI:2143628]	0.746	-0.422464	0.0333168	0.730506	yes	down	0.98	0.92	1.2	0.57	1	0.83	1.03333	0.8
ENSMUSG00000040723	Rcsd1	RCSD domain containing 1 [Source:MGI Symbol;Acc:MGI:2676394]	0.908	-0.139551	0.0333519	0.730007	yes	down	14.42	15.19	15.22	14.23	12.68	13.01	14.9433	13.3067
ENSMUSG00000040918	Slc19a2	solute carrier family 19 (thiamine transporter), member 2 [Source:MGI Symbol;Acc:MGI:1928761]	0.935	-0.0964772	0.0333802	0.729992	yes	down	28.76	28.41	31.66	28.81	25.21	27.33	29.61	27.1167
ENSMUSG00000118491	Zfp91	zinc finger protein 91 [Source:MGI Symbol;Acc:MGI:104854]	0.926	-0.110255	0.0333886	0.729544	yes	down	7.08	7.54	7.71	7.08	6.74	6.57	7.44333	6.79667
ENSMUSG00000116620	Gm4828	predicted gene 4828 [Source:MGI Symbol;Acc:MGI:3643809]	0.057	-4.13843	0.0333926	0.729	yes	down	0	0.28	1.33	0	0	0	0.536667	0
ENSMUSG00000028115	Bnipl	BCL2/adenovirus E1B 19kD interacting protein like [Source:MGI Symbol;Acc:MGI:2384749]	0.056	-4.14708	0.0334029	0.728594	yes	down	0.51	0.28	0	0	0	0	0.263333	0
ENSMUSG00000020583	Matn3	matrilin 3 [Source:MGI Symbol;Acc:MGI:1328350]	0.426	-1.22964	0.0334099	0.728116	yes	down	0.23	0.32	0.18	0.02	0.12	0.16	0.243333	0.1
ENSMUSG00000021830	Txndc16	thioredoxin domain containing 16 [Source:MGI Symbol;Acc:MGI:1917811]	0.833	-0.263155	0.0335266	0.730028	yes	down	3.15	2.73	2.62	2.97	3.49	2.7	2.83333	3.05333
ENSMUSG00000116653	Gm8900	predicted gene 8900 [Source:MGI Symbol;Acc:MGI:3646243]	0.057	-4.1428	0.0335781	0.73052	yes	down	0.58	1.76	1.11	0	0	0	1.15	0
ENSMUSG00000033350	Chst2	carbohydrate sulfotransferase 2 [Source:MGI Symbol;Acc:MGI:1891160]	0.207	-2.27433	0.033643	0.7313	yes	down	0.04	0.02	0.05	0.01	0.01	0.01	0.0366667	0.01
ENSMUSG00000107075	Gm43068	predicted gene 43068 [Source:MGI Symbol;Acc:MGI:5663205]	0.057	-4.14066	0.0336659	0.731169	yes	down	0	0.18	0.16	0	0	0	0.113333	0
ENSMUSG00000049721	Gal3st1	galactose-3-O-sulfotransferase 1 [Source:MGI Symbol;Acc:MGI:1858277]	0.057	-4.14066	0.0336659	0.731169	yes	down	0	0.13	0.12	0	0	0	0.0833333	0
ENSMUSG00000075271	Ttc30a1	tetratricopeptide repeat domain 30A1 [Source:MGI Symbol;Acc:MGI:1926052]	0.688	-0.539973	0.0336738	0.730081	yes	down	0.66	0.65	0.85	0.7	0.36	0.43	0.72	0.496667
ENSMUSG00000116674	4930551I23Rik	RIKEN cDNA 4930551I23 gene [Source:MGI Symbol;Acc:MGI:1922564]	0.057	-4.14029	0.0336787	0.729561	yes	down	0.33	0.17	0	0	0	0	0.166667	0
ENSMUSG00000049588	Ccdc69	coiled-coil domain containing 69 [Source:MGI Symbol;Acc:MGI:1196234]	0.554	-0.850856	0.0337061	0.729528	yes	down	1.02	1.07	1.07	0.73	0.66	0.42	1.05333	0.603333
ENSMUSG00000084998	Gm16279	predicted gene 16279 [Source:MGI Symbol;Acc:MGI:3826576]	0.775	-0.368645	0.0337729	0.729719	yes	down	1.92	1.89	1.9	1.56	1.26	1.55	1.90333	1.45667
ENSMUSG00000083277	Gm15376	predicted gene 15376 [Source:MGI Symbol;Acc:MGI:3707460]	0.057	-4.13601	0.0338548	0.72837	yes	down	0.23	0.23	0.22	0	0	0	0.226667	0
ENSMUSG00000041997	Tlk1	tousled-like kinase 1 [Source:MGI Symbol;Acc:MGI:2441683]	0.938	-0.092001	0.0339678	0.728314	yes	down	31.52	25.77	25.65	25.77	23.63	25.26	27.6467	24.8867
ENSMUSG00000061451	Tmem151a	transmembrane protein 151A [Source:MGI Symbol;Acc:MGI:2147713]	0.057	-4.13174	0.0340315	0.72906	yes	down	0	0.52	0.06	0	0	0	0.193333	0
ENSMUSG00000097633	Gm16617	predicted gene, 16617 [Source:MGI Symbol;Acc:MGI:4439541]	0.057	-4.13137	0.0340443	0.728716	yes	down	0.58	0.15	0.14	0	0	0	0.29	0
ENSMUSG00000055319	Sec23ip	Sec23 interacting protein [Source:MGI Symbol;Acc:MGI:2450915]	0.93	-0.104338	0.0341636	0.729412	yes	down	16.12	15.82	17.4	15.71	14.63	14.87	16.4467	15.07
ENSMUSG00000010830	Kdelr3	KDEL (Lys-Asp-Glu-Leu) endoplasmic reticulum protein retention receptor 3 [Source:MGI Symbol;Acc:MGI:2145953]	0.057	-4.12709	0.0342216	0.729415	yes	down	0.1	0.05	0.14	0	0	0	0.0966667	0
ENSMUSG00000104061	Gm37953	predicted gene, 37953 [Source:MGI Symbol;Acc:MGI:5611181]	0.057	-4.12709	0.0342216	0.729415	yes	down	0.07	0.04	0.1	0	0	0	0.07	0
ENSMUSG00000074461	Gm10699	predicted gene 10699 [Source:MGI Symbol;Acc:MGI:3642530]	0.057	-4.12673	0.0342345	0.728457	yes	down	0.18	0	0	0	0	0	0.06	0
ENSMUSG00000008730	Hipk1	homeodomain interacting protein kinase 1 [Source:MGI Symbol;Acc:MGI:1314873]	0.953	-0.0690324	0.0342426	0.728017	yes	down	69.16	62.65	67.06	62.7	59.99	61.68	66.29	61.4567
ENSMUSG00000017774	Myo1c	myosin IC [Source:MGI Symbol;Acc:MGI:106612]	0.946	-0.0798198	0.0342634	0.727232	yes	down	45.95	43.17	38.97	38.61	38.36	39.68	42.6967	38.8833
ENSMUSG00000000248	Clec2g	C-type lectin domain family 2, member g [Source:MGI Symbol;Acc:MGI:1918059]	0.057	-4.12496	0.0343104	0.727618	yes	down	0.03	0.13	0.26	0	0	0	0.14	0
ENSMUSG00000030987	Stim1	stromal interaction molecule 1 [Source:MGI Symbol;Acc:MGI:107476]	0.896	-0.158209	0.0344801	0.728765	yes	down	14.26	13.28	10.56	12.81	10.42	14.56	12.7	12.5967
ENSMUSG00000021893	Capn7	calpain 7 [Source:MGI Symbol;Acc:MGI:1338030]	0.892	-0.164773	0.0346294	0.730084	yes	down	8.02	9.01	8.54	6.65	6.6	7.55	8.52333	6.93333
ENSMUSG00000006204	Cdcp3	CUB domain containing protein 3 [Source:MGI Symbol;Acc:MGI:1918645]	0.058	-4.11604	0.0346802	0.730543	yes	down	0.01	0	0.03	0	0	0	0.0133333	0
ENSMUSG00000019210	Atp6v1e1	ATPase, H+ transporting, lysosomal V1 subunit E1 [Source:MGI Symbol;Acc:MGI:894326]	0.931	-0.103412	0.0348673	0.73143	yes	down	71.15	66.51	67.05	62.61	60.25	62.02	68.2367	61.6267
ENSMUSG00000036022	Fam122b	family with sequence similarity 122, member B [Source:MGI Symbol;Acc:MGI:1926005]	0.71	-0.494638	0.0348784	0.731054	yes	down	1.16	0.67	0.85	0.58	0.75	0.42	0.893333	0.583333
ENSMUSG00000031385	Plxnb3	plexin B3 [Source:MGI Symbol;Acc:MGI:2154240]	0.239	-2.06333	0.0350741	0.73272	yes	down	0.17	0.07	0.05	0.01	0	0.03	0.0966667	0.0133333
ENSMUSG00000034117	Ptgdr2	prostaglandin D2 receptor 2 [Source:MGI Symbol;Acc:MGI:1330275]	0.247	-2.01815	0.0351169	0.733007	yes	down	0.1	0.21	0.1	0.05	0.04	0	0.136667	0.03
ENSMUSG00000022037	Clu	clusterin [Source:MGI Symbol;Acc:MGI:88423]	0.937	-0.093817	0.0351844	0.733201	yes	down	65.67	66.68	65.04	57.56	61.49	60.45	65.7967	59.8333
ENSMUSG00000039801	Cplane1	ciliogenesis and planar polarity effector 1 [Source:MGI Symbol;Acc:MGI:1920942]	0.92	-0.120895	0.0351937	0.73279	yes	down	5.37	4.89	5.43	5.11	4.9	4.06	5.23	4.69
ENSMUSG00000113778	Gm40847	predicted gene, 40847 [Source:MGI Symbol;Acc:MGI:5623732]	0.123	-3.02028	0.035258	0.733525	yes	down	18.38	5.6	0.11	0	0	2.05	8.03	0.683333
ENSMUSG00000110277	Gm45871	predicted gene 45871 [Source:MGI Symbol;Acc:MGI:5804986]	0.815	-0.295887	0.035366	0.733954	yes	down	5.11	4.06	5.83	4.7	3.78	5.15	5	4.54333
ENSMUSG00000037337	Map4k1	mitogen-activated protein kinase kinase kinase kinase 1 [Source:MGI Symbol;Acc:MGI:1346882]	0.928	-0.108139	0.0355877	0.736735	yes	down	28.82	25.28	27.82	25.04	22.7	24.88	27.3067	24.2067
ENSMUSG00000027942	4933434E20Rik	RIKEN cDNA 4933434E20 gene [Source:MGI Symbol;Acc:MGI:1914027]	0.895	-0.16043	0.0356999	0.737846	yes	down	20.66	22.51	25.07	24.23	15.88	20.96	22.7467	20.3567
ENSMUSG00000108596	Gm49368	predicted gene, 49368 [Source:MGI Symbol;Acc:MGI:6121583]	0.901	-0.15024	0.0357669	0.738626	yes	down	7.79	7.91	9.29	6.03	10.6	8.8	8.33	8.47667
ENSMUSG00000044456	Rin3	Ras and Rab interactor 3 [Source:MGI Symbol;Acc:MGI:2385708]	0.872	-0.197365	0.0358684	0.740116	yes	down	6.09	5.83	5.31	4.91	4.75	5.06	5.74333	4.90667
ENSMUSG00000035868	Zfp983	zinc finger protein 983 [Source:MGI Symbol;Acc:MGI:1920479]	0.717	-0.479715	0.0358685	0.739514	yes	down	1.61	1.5	1.91	1	1.72	1.01	1.67333	1.24333
ENSMUSG00000022749	Tbc1d23	TBC1 domain family, member 23 [Source:MGI Symbol;Acc:MGI:1914831]	0.925	-0.112714	0.0359297	0.739565	yes	down	19.94	19.71	18.83	17	16.79	15.99	19.4933	16.5933
ENSMUSG00000100153	Ppp1ccb	protein phosphatase 1 catalytic subunit gamma B [Source:MGI Symbol;Acc:MGI:3647492]	0.89	-0.167355	0.0361892	0.740675	yes	down	45.69	36.52	30.96	27.98	40.16	29.7	37.7233	32.6133
ENSMUSG00000053835	H2-T24	histocompatibility 2, T region locus 24 [Source:MGI Symbol;Acc:MGI:95958]	0.873	-0.195248	0.0362207	0.740118	yes	down	7.37	6.12	6.48	5.31	6.55	5.03	6.65667	5.63
ENSMUSG00000020537	Drg2	developmentally regulated GTP binding protein 2 [Source:MGI Symbol;Acc:MGI:1342307]	0.934	-0.0987455	0.0362859	0.740849	yes	down	54.99	55.04	53.23	50.1	49.68	47.28	54.42	49.02
ENSMUSG00000039473	Ubn1	ubinuclein 1 [Source:MGI Symbol;Acc:MGI:1891307]	0.935	-0.0976883	0.0362869	0.740271	yes	down	17.1	17.64	18.08	15.22	14.98	18.46	17.6067	16.22
ENSMUSG00000053081	1700069B07Rik	RIKEN cDNA 1700069B07 gene [Source:MGI Symbol;Acc:MGI:1923863]	0.13	-2.93984	0.0363718	0.740804	yes	down	0	0	1.07	0	0.09	0	0.356667	0.03
ENSMUSG00000087235	Gm4750	predicted gene 4750 [Source:MGI Symbol;Acc:MGI:3647391]	0.354	-1.4975	0.0363804	0.740381	yes	down	0.21	0.23	0.31	0.05	0.09	0.11	0.25	0.0833333
ENSMUSG00000000631	Myo18a	myosin XVIIIA [Source:MGI Symbol;Acc:MGI:2667185]	0.911	-0.135256	0.0364521	0.741242	yes	down	8.09	7.02	6.62	6.53	7.01	6.58	7.24333	6.70667
ENSMUSG00000027540	Ptpn1	protein tyrosine phosphatase, non-receptor type 1 [Source:MGI Symbol;Acc:MGI:97805]	0.931	-0.103697	0.0366217	0.743491	yes	down	43.16	46.88	35.96	41.61	42.87	33	42	39.16
ENSMUSG00000029401	Rilpl2	Rab interacting lysosomal protein-like 2 [Source:MGI Symbol;Acc:MGI:1933112]	0.95	-0.0736501	0.0366774	0.742232	yes	down	224.1	213.6	208.96	191.94	202.17	204.69	215.553	199.6
ENSMUSG00000020034	Tcp11l2	t-complex 11 (mouse) like 2 [Source:MGI Symbol;Acc:MGI:2444679]	0.886	-0.17383	0.0367968	0.743454	yes	down	10.64	9.11	11.16	9.67	8.6	8.96	10.3033	9.07667
ENSMUSG00000020523	Fam114a2	family with sequence similarity 114, member A2 [Source:MGI Symbol;Acc:MGI:1917629]	0.882	-0.180913	0.0368372	0.743676	yes	down	9.8	10.09	10.85	9.3	8.8	8.71	10.2467	8.93667
ENSMUSG00000045569	Mc2r	melanocortin 2 receptor [Source:MGI Symbol;Acc:MGI:96928]	0.663	-0.592424	0.0368713	0.743768	yes	down	7.96	10.46	10.29	3.85	9.39	4.26	9.57	5.83333
ENSMUSG00000020528	Prpsap2	phosphoribosyl pyrophosphate synthetase-associated protein 2 [Source:MGI Symbol;Acc:MGI:2384838]	0.879	-0.186471	0.0369986	0.745143	yes	down	15.64	14.06	16.53	13.16	13.2	12.23	15.41	12.8633
ENSMUSG00000047264	Zfp358	zinc finger protein 358 [Source:MGI Symbol;Acc:MGI:2153740]	0.578	-0.790328	0.0370341	0.745264	yes	down	0.86	0.82	0.54	0.61	0.33	0.37	0.74	0.436667
ENSMUSG00000032252	Glce	glucuronyl C5-epimerase [Source:MGI Symbol;Acc:MGI:2136405]	0.892	-0.164906	0.0370573	0.744541	yes	down	7.59	6.14	7.95	6.27	6.49	6.11	7.22667	6.29
ENSMUSG00000074582	Arfgef2	ADP-ribosylation factor guanine nucleotide-exchange factor 2 (brefeldin A-inhibited) [Source:MGI Symbol;Acc:MGI:2139354]	0.938	-0.0918768	0.0370627	0.744057	yes	down	11.11	10.95	10.73	9.57	10.72	10	10.93	10.0967
ENSMUSG00000099375	Gm28187	predicted gene 28187 [Source:MGI Symbol;Acc:MGI:5578893]	0.946	-0.0796621	0.0371517	0.74525	yes	down	13.63	10.79	12.67	14.25	12.22	12.13	12.3633	12.8667
ENSMUSG00000003199	Mpnd	MPN domain containing [Source:MGI Symbol;Acc:MGI:1915297]	0.911	-0.134943	0.0371643	0.744319	yes	down	28.58	26.75	29.03	27.53	24.35	23.03	28.12	24.97
ENSMUSG00000033161	Atp1a1	ATPase, Na+/K+ transporting, alpha 1 polypeptide [Source:MGI Symbol;Acc:MGI:88105]	0.959	-0.060526	0.0372389	0.744631	yes	down	384.9	375.39	396.77	373.02	354.76	365.42	385.687	364.4
ENSMUSG00000025224	Gbf1	golgi-specific brefeldin A-resistance factor 1 [Source:MGI Symbol;Acc:MGI:1861607]	0.931	-0.102737	0.0372401	0.744064	yes	down	23.67	21.63	15.45	16.67	21.14	18.96	20.25	18.9233
ENSMUSG00000027293	Ehd4	EH-domain containing 4 [Source:MGI Symbol;Acc:MGI:1919619]	0.944	-0.0833175	0.037247	0.743613	yes	down	39.3	41.34	39.03	36.96	36.74	37.38	39.89	37.0267
ENSMUSG00000038181	Chpf2	chondroitin polymerizing factor 2 [Source:MGI Symbol;Acc:MGI:1917522]	0.934	-0.0978402	0.0373314	0.744708	yes	down	23.9	24.41	24	20.16	21.33	21.69	24.1033	21.06
ENSMUSG00000034902	Pip5k1c	phosphatidylinositol-4-phosphate 5-kinase, type 1 gamma [Source:MGI Symbol;Acc:MGI:1298224]	0.946	-0.0797916	0.0374336	0.744978	yes	down	45.46	43.69	43.14	40.68	41.81	41.3	44.0967	41.2633
ENSMUSG00000104344	Gm38077	predicted gene, 38077 [Source:MGI Symbol;Acc:MGI:5611305]	0.604	-0.728482	0.037615	0.746232	yes	down	0.27	0.23	0.95	0.2	0.16	0.52	0.483333	0.293333
ENSMUSG00000024530	Prelid3a	PRELI domain containing 3A [Source:MGI Symbol;Acc:MGI:2442865]	0.791	-0.337749	0.037731	0.747946	yes	down	3.67	3.95	3.93	3.82	2.55	2.73	3.85	3.03333
ENSMUSG00000030523	Trpm1	transient receptor potential cation channel, subfamily M, member 1 [Source:MGI Symbol;Acc:MGI:1330305]	0.4	-1.32299	0.0378543	0.747452	yes	down	0.13	0.91	0.09	0.01	0.09	0.03	0.376667	0.0433333
ENSMUSG00000118506	1700094D03Rik	RIKEN cDNA 1700094D03 gene [Source:MGI Symbol;Acc:MGI:1920795]	0.32	-1.64358	0.0381792	0.747429	yes	down	0.62	0	0	0	0.97	0	0.206667	0.323333
ENSMUSG00000039217	Il18	interleukin 18 [Source:MGI Symbol;Acc:MGI:107936]	0.742	-0.429794	0.038184	0.746943	yes	down	5.34	5.41	5.47	4.44	3.77	3.4	5.40667	3.87
ENSMUSG00000029723	Tsc22d4	TSC22 domain family, member 4 [Source:MGI Symbol;Acc:MGI:1926079]	0.932	-0.101518	0.0383345	0.748145	yes	down	46.26	42.21	39.14	40.91	35.12	40.56	42.5367	38.8633
ENSMUSG00000049439	Cyp20a1	cytochrome P450, family 20, subfamily a, polypeptide 1 [Source:MGI Symbol;Acc:MGI:1925201]	0.915	-0.127995	0.0383989	0.748824	yes	down	24.62	22.95	24.18	20.25	23.01	21.33	23.9167	21.53
ENSMUSG00000031360	Ctps2	cytidine 5'-triphosphate synthase 2 [Source:MGI Symbol;Acc:MGI:1933185]	0.923	-0.11569	0.0386494	0.751383	yes	down	27.21	26.29	42.66	24.33	21.99	23.88	32.0533	23.4
ENSMUSG00000000290	Itgb2	integrin beta 2 [Source:MGI Symbol;Acc:MGI:96611]	0.945	-0.0815176	0.0386802	0.751403	yes	down	67.49	66.56	60.81	53.47	61.6	56.49	64.9533	57.1867
ENSMUSG00000022148	Fyb	FYN binding protein [Source:MGI Symbol;Acc:MGI:1346327]	0.952	-0.0712176	0.038704	0.751287	yes	down	115.98	98.45	116.73	104.11	97.98	83.24	110.387	95.11
ENSMUSG00000052397	Ezr	ezrin [Source:MGI Symbol;Acc:MGI:98931]	0.952	-0.0716864	0.0387153	0.750927	yes	down	90.6	98.71	96.56	89.56	86.52	89.24	95.29	88.44
ENSMUSG00000025372	Baiap2	brain-specific angiogenesis inhibitor 1-associated protein 2 [Source:MGI Symbol;Acc:MGI:2137336]	0.462	-1.11377	0.0388015	0.752022	yes	down	0.82	0.85	0.39	0.1	0.24	0.13	0.686667	0.156667
ENSMUSG00000001783	Rtcb	RNA 2',3'-cyclic phosphate and 5'-OH ligase [Source:MGI Symbol;Acc:MGI:106379]	0.947	-0.0779717	0.0388029	0.751472	yes	down	103.26	101.4	101.4	94.54	93.71	97.17	102.02	95.14
ENSMUSG00000097750	Gm4673	predicted gene 4673 [Source:MGI Symbol;Acc:MGI:3782854]	0.727	-0.460362	0.0388919	0.752039	yes	down	1.2	0.69	0.92	0.69	0.88	0.42	0.936667	0.663333
ENSMUSG00000006705	Pknox1	Pbx/knotted 1 homeobox [Source:MGI Symbol;Acc:MGI:1201409]	0.861	-0.215808	0.0389917	0.753391	yes	down	6.5	5.55	5.48	4.9	4.11	5.22	5.84333	4.74333
ENSMUSG00000105446	Gm42605	predicted gene 42605 [Source:MGI Symbol;Acc:MGI:5662742]	0.825	-0.278352	0.0391441	0.754025	yes	down	139.54	14.87	90.37	60.36	102.65	17.63	81.5933	60.2133
ENSMUSG00000022965	Ifngr2	interferon gamma receptor 2 [Source:MGI Symbol;Acc:MGI:107654]	0.922	-0.117023	0.0393573	0.756398	yes	down	14.65	15.33	13.74	14.57	14.09	13.41	14.5733	14.0233
ENSMUSG00000032478	Nme6	NME/NM23 nucleoside diphosphate kinase 6 [Source:MGI Symbol;Acc:MGI:1861676]	0.864	-0.211711	0.0393655	0.755404	yes	down	30.34	26.09	25.89	20.62	20.37	24.46	27.44	21.8167
ENSMUSG00000096992	Gm26788	predicted gene, 26788 [Source:MGI Symbol;Acc:MGI:5477282]	0.61	-0.712539	0.039396	0.755414	yes	down	0.63	0.4	0.44	0.44	0.15	0.29	0.49	0.293333
ENSMUSG00000029338	Antxr2	anthrax toxin receptor 2 [Source:MGI Symbol;Acc:MGI:1919164]	0.936	-0.0947884	0.0394986	0.756806	yes	down	20.28	19.63	18.85	17.38	17.39	17.74	19.5867	17.5033
ENSMUSG00000021720	Rnf180	ring finger protein 180 [Source:MGI Symbol;Acc:MGI:1919066]	0.718	-0.478451	0.0394996	0.75625	yes	down	1.36	1.29	1.25	0.82	0.71	1.01	1.3	0.846667
ENSMUSG00000025194	Abcc2	ATP-binding cassette, sub-family C (CFTR/MRP), member 2 [Source:MGI Symbol;Acc:MGI:1352447]	0.602	-0.733054	0.0395295	0.755676	yes	down	0.37	0.11	0.18	0.11	0.17	0.18	0.22	0.153333
ENSMUSG00000039671	Zmynd8	zinc finger, MYND-type containing 8 [Source:MGI Symbol;Acc:MGI:1918025]	0.941	-0.0871847	0.0398685	0.759278	yes	down	333.48	291.76	301.3	226.49	303.47	287.29	308.847	272.417
ENSMUSG00000034274	Thoc5	THO complex 5 [Source:MGI Symbol;Acc:MGI:1351333]	0.929	-0.106166	0.0401531	0.759536	yes	down	30.83	30.61	33.97	27.81	29.81	29.79	31.8033	29.1367
ENSMUSG00000039461	Tcta	T cell leukemia translocation altered gene [Source:MGI Symbol;Acc:MGI:1918829]	0.796	-0.328726	0.0401748	0.759376	yes	down	4.21	4.17	3.59	3.24	3.29	3.25	3.99	3.26
ENSMUSG00000029174	Tbc1d1	TBC1 domain family, member 1 [Source:MGI Symbol;Acc:MGI:1889508]	0.932	-0.102118	0.0402574	0.759798	yes	down	23.62	23.95	23.26	21.36	22.1	22.67	23.61	22.0433
ENSMUSG00000062743	Zfp677	zinc finger protein 677 [Source:MGI Symbol;Acc:MGI:3053207]	0.765	-0.386593	0.0402694	0.759456	yes	down	1.68	1.29	1.9	1.26	1.16	1.25	1.62333	1.22333
ENSMUSG00000003575	Crtc1	CREB regulated transcription coactivator 1 [Source:MGI Symbol;Acc:MGI:2142523]	0.881	-0.183198	0.0403469	0.759215	yes	down	4.28	3.76	4.22	3.85	3.49	3.68	4.08667	3.67333
ENSMUSG00000000386	Mx1	MX dynamin-like GTPase 1 [Source:MGI Symbol;Acc:MGI:97243]	0.465	-1.1045	0.0403561	0.75882	yes	down	0.91	0.7	0.63	0.5	0.11	0.11	0.746667	0.24
ENSMUSG00000101309	Gm29397	predicted gene 29397 [Source:MGI Symbol;Acc:MGI:5580103]	0.061	-4.03292	0.0403615	0.758357	yes	down	0	0	4.62	0	0	0	1.54	0
ENSMUSG00000047798	Cd300lf	CD300 molecule like family member F [Source:MGI Symbol;Acc:MGI:2442359]	0.917	-0.124736	0.0403665	0.757887	yes	down	21.4	22.35	20.51	19.58	19.77	18.39	21.42	19.2467
ENSMUSG00000113030	Gm48778	predicted gene, 48778 [Source:MGI Symbol;Acc:MGI:6098473]	0.504	-0.987828	0.040374	0.757464	yes	down	1.43	5.96	2.11	1.52	1.17	1.86	3.16667	1.51667
ENSMUSG00000031198	Fundc2	FUN14 domain containing 2 [Source:MGI Symbol;Acc:MGI:1914641]	0.902	-0.148292	0.0404642	0.758028	yes	down	17.89	13.7	13.66	14.15	12.71	13.96	15.0833	13.6067
ENSMUSG00000105179	Gm42866	predicted gene 42866 [Source:MGI Symbol;Acc:MGI:5663003]	0.061	-4.04376	0.0405542	0.759149	yes	down	0.04	0.07	0	0	0	0	0.0366667	0
ENSMUSG00000022641	Bbx	bobby sox HMG box containing [Source:MGI Symbol;Acc:MGI:1917758]	0.935	-0.0973483	0.0409249	0.764387	yes	down	10.08	9.18	9.86	9.16	9.35	8.42	9.70667	8.97667
ENSMUSG00000092278	Gm8752	predicted pseudogene 8752 [Source:MGI Symbol;Acc:MGI:3647539]	0.541	-0.887184	0.0409285	0.763887	yes	down	0.68	0.74	0.73	0.43	0.12	0.61	0.716667	0.386667
ENSMUSG00000036617	Etl4	enhancer trap locus 4 [Source:MGI Symbol;Acc:MGI:95454]	0.771	-0.375583	0.0411115	0.764474	yes	down	0.9	1.22	0.92	0.79	1	0.57	1.01333	0.786667
ENSMUSG00000035139	Secisbp2	SECIS binding protein 2 [Source:MGI Symbol;Acc:MGI:1922670]	0.932	-0.101006	0.0412619	0.765577	yes	down	23.98	22.45	22.9	21.75	18.95	21.04	23.11	20.58
ENSMUSG00000027001	Dusp19	dual specificity phosphatase 19 [Source:MGI Symbol;Acc:MGI:1915332]	0.734	-0.445568	0.0417425	0.772222	yes	down	2.96	2.24	2.57	1.79	1.74	1.99	2.59	1.84
ENSMUSG00000093577	Gm20632	predicted gene 20632 [Source:MGI Symbol;Acc:MGI:5313079]	0.806	-0.311207	0.0418947	0.77277	yes	down	3.22	3.01	3.25	2.24	2.33	2.93	3.16	2.5
ENSMUSG00000116930	Gm49711	predicted gene, 49711 [Source:MGI Symbol;Acc:MGI:6215179]	0.569	-0.813578	0.0420424	0.773794	yes	down	1.36	1.11	1.68	0.75	0.41	1.11	1.38333	0.756667
ENSMUSG00000026880	Stom	stomatin [Source:MGI Symbol;Acc:MGI:95403]	0.947	-0.078436	0.0420523	0.773413	yes	down	66.84	60.01	67.53	62.65	59.3	60.54	64.7933	60.83
ENSMUSG00000043794	D830025C05Rik	RIKEN cDNA D830025C05 gene [Source:MGI Symbol;Acc:MGI:3698180]	0.266	-1.9124	0.0422669	0.773411	yes	down	0.11	0.27	0.21	0.19	0.02	0.11	0.196667	0.106667
ENSMUSG00000028965	Tnfrsf9	tumor necrosis factor receptor superfamily, member 9 [Source:MGI Symbol;Acc:MGI:1101059]	0.847	-0.239496	0.0422888	0.77325	yes	down	7.02	8.79	11.45	6.77	5.44	8.73	9.08667	6.98
ENSMUSG00000038072	Galnt11	polypeptide N-acetylgalactosaminyltransferase 11 [Source:MGI Symbol;Acc:MGI:2444392]	0.926	-0.1116	0.0423829	0.773289	yes	down	14.39	10.9	12.14	11.46	10.96	10.71	12.4767	11.0433
ENSMUSG00000018927	Ccl6	chemokine (C-C motif) ligand 6 [Source:MGI Symbol;Acc:MGI:98263]	0.703	-0.508817	0.0424232	0.772906	yes	down	2.76	2.5	2.5	1	2.99	1.89	2.58667	1.96
ENSMUSG00000020864	Ankrd40	ankyrin repeat domain 40 [Source:MGI Symbol;Acc:MGI:1918702]	0.931	-0.102742	0.0425955	0.774925	yes	down	38.13	40.08	38.09	33.57	29.45	34.42	38.7667	32.48
ENSMUSG00000040631	Dok4	docking protein 4 [Source:MGI Symbol;Acc:MGI:2148865]	0.651	-0.619331	0.0426342	0.774511	yes	down	0.89	0.49	1.43	0.68	0.34	0.53	0.936667	0.516667
ENSMUSG00000115782	Gm49116	predicted gene, 49116 [Source:MGI Symbol;Acc:MGI:6118517]	0.228	-2.12974	0.0426606	0.774433	yes	down	0.96	0.35	0.46	0.24	0.12	0	0.59	0.12
ENSMUSG00000041642	Kif21b	kinesin family member 21B [Source:MGI Symbol;Acc:MGI:109234]	0.941	-0.0879633	0.0428572	0.775767	yes	down	11.77	11.48	10.52	10.05	10.27	10.95	11.2567	10.4233
ENSMUSG00000026088	Mitd1	MIT, microtubule interacting and transport, domain containing 1 [Source:MGI Symbol;Acc:MGI:1916278]	0.8	-0.321761	0.0429097	0.776161	yes	down	6.08	6.89	7.68	5.17	5.03	5.4	6.88333	5.2
ENSMUSG00000036591	Arhgap21	Rho GTPase activating protein 21 [Source:MGI Symbol;Acc:MGI:1918685]	0.939	-0.0906596	0.0429202	0.775795	yes	down	18.35	23.24	17.6	17	19.72	17.36	19.73	18.0267
ENSMUSG00000091993	B930036N10Rik	RIKEN cDNA B930036N10 gene [Source:MGI Symbol;Acc:MGI:3702496]	0.603	-0.729899	0.0430779	0.77753	yes	down	0.21	0.48	0.5	0	0.15	0.59	0.396667	0.246667
ENSMUSG00000030826	Bcat2	branched chain aminotransferase 2, mitochondrial [Source:MGI Symbol;Acc:MGI:1276534]	0.925	-0.113204	0.0431013	0.777397	yes	down	34.85	33.69	37.69	30.97	34.09	33.35	35.41	32.8033
ENSMUSG00000029167	Ppargc1a	peroxisome proliferative activated receptor, gamma, coactivator 1 alpha [Source:MGI Symbol;Acc:MGI:1342774]	0.409	-1.28851	0.0431316	0.776831	yes	down	0.21	0.09	0.38	0.05	0.13	0.04	0.226667	0.0733333
ENSMUSG00000032172	Olfm2	olfactomedin 2 [Source:MGI Symbol;Acc:MGI:3045350]	0.587	-0.76942	0.0431514	0.776633	yes	down	1.02	0.64	1.11	0.49	0.35	0.72	0.923333	0.52
ENSMUSG00000074847	Gm10775	predicted gene 10775 [Source:MGI Symbol;Acc:MGI:3642324]	0.476	-1.07011	0.0431934	0.776281	yes	down	0.74	0.83	0.89	0.5	0.25	0.4	0.82	0.383333
ENSMUSG00000023009	Nckap5l	NCK-associated protein 5-like [Source:MGI Symbol;Acc:MGI:3609653]	0.869	-0.202536	0.043231	0.77585	yes	down	7.45	6.19	5.83	5.04	5.98	5.13	6.49	5.38333
ENSMUSG00000038976	Ppp1r9b	protein phosphatase 1, regulatory subunit 9B [Source:MGI Symbol;Acc:MGI:2387581]	0.926	-0.110659	0.043255	0.775729	yes	down	13.83	14.57	14.38	12.28	13.51	12.57	14.26	12.7867
ENSMUSG00000102742	Pcdhga11	protocadherin gamma subfamily A, 11 [Source:MGI Symbol;Acc:MGI:1935228]	0.159	-2.6571	0.0432865	0.775743	yes	down	0	0.1	0.04	0.02	0	0	0.0466667	0.00666667
ENSMUSG00000028141	Oaz3	ornithine decarboxylase antizyme 3 [Source:MGI Symbol;Acc:MGI:1858170]	0.348	-1.52111	0.0434876	0.77824	yes	down	0.38	0.36	0.48	0.24	0.19	0.31	0.406667	0.246667
ENSMUSG00000055041	Commd5	COMM domain containing 5 [Source:MGI Symbol;Acc:MGI:1913648]	0.881	-0.1829	0.0435963	0.777976	yes	down	31.08	32.12	29.93	25.67	27.51	26.25	31.0433	26.4767
ENSMUSG00000000184	Ccnd2	cyclin D2 [Source:MGI Symbol;Acc:MGI:88314]	0.913	-0.131627	0.0436638	0.77808	yes	down	6.56	6.02	6.85	5.8	6.2	5.64	6.47667	5.88
ENSMUSG00000006638	Abhd1	abhydrolase domain containing 1 [Source:MGI Symbol;Acc:MGI:1931013]	0.775	-0.367448	0.0437306	0.777622	yes	down	4.15	4.07	5.09	3.91	3	3.24	4.43667	3.38333
ENSMUSG00000058046	4933430I17Rik	RIKEN cDNA 4933430I17 gene [Source:MGI Symbol;Acc:MGI:3045314]	0.295	-1.75916	0.0438117	0.77742	yes	down	0.26	0.35	0.11	0	0.18	0	0.24	0.06
ENSMUSG00000025757	Hspa4l	heat shock protein 4 like [Source:MGI Symbol;Acc:MGI:107422]	0.937	-0.0936372	0.0438224	0.777061	yes	down	17.14	14.84	16.48	18.48	16.07	12.48	16.1533	15.6767
ENSMUSG00000006019	Dhx34	DEAH (Asp-Glu-Ala-His) box polypeptide 34 [Source:MGI Symbol;Acc:MGI:1918973]	0.886	-0.175083	0.0439244	0.776685	yes	down	10.92	10.4	10.25	9.23	9.07	8.37	10.5233	8.89
ENSMUSG00000075376	Rc3h2	ring finger and CCCH-type zinc finger domains 2 [Source:MGI Symbol;Acc:MGI:2442789]	0.933	-0.100093	0.0439768	0.777067	yes	down	7.96	7.13	7.67	7.81	6.67	7.08	7.58667	7.18667
ENSMUSG00000039621	Prex1	phosphatidylinositol-3,4,5-trisphosphate-dependent Rac exchange factor 1 [Source:MGI Symbol;Acc:MGI:3040696]	0.942	-0.0855709	0.0439957	0.776857	yes	down	21.79	23.87	21.11	19.52	20.69	20.69	22.2567	20.3
ENSMUSG00000048865	Arhgap30	Rho GTPase activating protein 30 [Source:MGI Symbol;Acc:MGI:2684948]	0.948	-0.0770368	0.044056	0.777377	yes	down	39.51	35.59	36.88	35.87	34.58	33.74	37.3267	34.73
ENSMUSG00000060096	Amd-ps3	S-adenosylmethionine decarboxylase, pseudogene 3 [Source:MGI Symbol;Acc:MGI:3704487]	0.438	-1.19164	0.04431	0.779677	yes	down	0.19	0.42	0.67	0.37	0	0.21	0.426667	0.193333
ENSMUSG00000090272	Mndal	myeloid nuclear differentiation antigen like [Source:MGI Symbol;Acc:MGI:3780953]	0.888	-0.171037	0.0443355	0.779582	yes	down	20.69	15.89	19.48	16.91	19.05	14.64	18.6867	16.8667
ENSMUSG00000010358	Ifi35	interferon-induced protein 35 [Source:MGI Symbol;Acc:MGI:1917360]	0.898	-0.155103	0.0443586	0.778901	yes	down	28.26	30.39	25.21	23.46	24.83	26.06	27.9533	24.7833
ENSMUSG00000043391	2510009E07Rik	RIKEN cDNA 2510009E07 gene [Source:MGI Symbol;Acc:MGI:1919440]	0.941	-0.0877204	0.0443658	0.778486	yes	down	41	41.27	47.69	44.29	36.75	43.01	43.32	41.35
ENSMUSG00000090674	Gm17082	predicted gene 17082 [Source:MGI Symbol;Acc:MGI:4937909]	0.74	-0.434984	0.0445786	0.780589	yes	down	10.63	3.87	3.42	4.78	1.92	5.53	5.97333	4.07667
ENSMUSG00000070425	Xntrpc	Xndc1-transient receptor potential cation channel, subfamily C, member 2 readthrough [Source:MGI Symbol;Acc:MGI:5546370]	0.851	-0.232088	0.0446375	0.779996	yes	down	4.75	4	3.58	2.76	3.62	3.82	4.11	3.4
ENSMUSG00000080741	Gm11398	predicted gene 11398 [Source:MGI Symbol;Acc:MGI:3805547]	0.142	-2.81332	0.044981	0.783826	yes	down	6.31	1.09	2.62	0	0.45	0.49	3.34	0.313333
ENSMUSG00000021700	Rab3c	RAB3C, member RAS oncogene family [Source:MGI Symbol;Acc:MGI:1914545]	0.063	-3.98953	0.0449919	0.783475	yes	down	0	0.04	0	0	0	0	0.0133333	0
ENSMUSG00000020413	Hus1	HUS1 checkpoint clamp component [Source:MGI Symbol;Acc:MGI:1277962]	0.922	-0.117629	0.0450709	0.783767	yes	down	13.14	11.41	12.83	11.02	10.57	13	12.46	11.53
ENSMUSG00000002455	Prpf6	pre-mRNA splicing factor 6 [Source:MGI Symbol;Acc:MGI:1922946]	0.938	-0.0926255	0.0451007	0.782666	yes	down	30.61	32.29	28.85	27.62	26.81	29.31	30.5833	27.9133
ENSMUSG00000118252	Gm5521	predicted gene 5521 [Source:MGI Symbol;Acc:MGI:3645827]	0.18	-2.47367	0.0451368	0.782754	yes	down	0.12	0.25	0.12	0	0	0.08	0.163333	0.0266667
ENSMUSG00000001227	Sema6b	sema domain, transmembrane domain (TM), and cytoplasmic domain, (semaphorin) 6B [Source:MGI Symbol;Acc:MGI:1202889]	0.919	-0.121971	0.0451559	0.782546	yes	down	13.25	14.23	13.36	12.58	11.87	12.11	13.6133	12.1867
ENSMUSG00000021477	Ctsl	cathepsin L [Source:MGI Symbol;Acc:MGI:88564]	0.964	-0.0536261	0.0452284	0.782728	yes	down	2003.47	2002.22	2025.72	1878.92	1830.35	1950.37	2010.47	1886.55
ENSMUSG00000020690	Efcab3	EF-hand calcium binding domain 3 [Source:MGI Symbol;Acc:MGI:1918144]	0.217	-2.20141	0.045353	0.782735	yes	down	0.53	0.12	0.32	0	0.03	0.14	0.323333	0.0566667
ENSMUSG00000036850	Mrpl41	mitochondrial ribosomal protein L41 [Source:MGI Symbol;Acc:MGI:1333816]	0.846	-0.240891	0.0454461	0.78327	yes	down	23.06	23.94	26.86	20.49	19.3	19.88	24.62	19.89
ENSMUSG00000057406	Nsd2	nuclear receptor binding SET domain protein 2 [Source:MGI Symbol;Acc:MGI:1276574]	0.949	-0.075898	0.045492	0.78299	yes	down	42.25	43.14	52.27	34.46	41.03	39.69	45.8867	38.3933
ENSMUSG00000000579	Dynlt1c	dynein light chain Tctex-type 1C [Source:MGI Symbol;Acc:MGI:3807476]	0.909	-0.137771	0.0456009	0.78326	yes	down	10.68	16.28	12.09	10.79	9.88	11.11	13.0167	10.5933
ENSMUSG00000027800	Tm4sf1	transmembrane 4 superfamily member 1 [Source:MGI Symbol;Acc:MGI:104678]	0.938	-0.0924423	0.0456368	0.783344	yes	down	90.83	86.84	107.02	75.71	89.59	96.99	94.8967	87.43
ENSMUSG00000021175	Cdca7l	cell division cycle associated 7 like [Source:MGI Symbol;Acc:MGI:2384982]	0.918	-0.123673	0.0456982	0.783865	yes	down	20.48	15.96	14.09	12.96	15.48	14.55	16.8433	14.33
ENSMUSG00000058064	Gm10036	predicted gene 10036 [Source:MGI Symbol;Acc:MGI:3642334]	0.111	-3.17048	0.0457525	0.784262	yes	down	0.48	0.96	0.44	0	0	0.13	0.626667	0.0433333
ENSMUSG00000061702	Tmem91	transmembrane protein 91 [Source:MGI Symbol;Acc:MGI:2443589]	0.691	-0.533402	0.0458371	0.785179	yes	down	1.31	1.47	1.13	1.13	1.15	0.5	1.30333	0.926667
ENSMUSG00000103270	Gm37915	predicted gene, 37915 [Source:MGI Symbol;Acc:MGI:5611143]	0.271	-1.88498	0.0459018	0.785753	yes	down	0	0.11	0.22	0	0	0.08	0.11	0.0266667
ENSMUSG00000038366	Lasp1	LIM and SH3 protein 1 [Source:MGI Symbol;Acc:MGI:109656]	0.954	-0.0673616	0.0459037	0.785253	yes	down	107.12	103.03	103.38	100.82	95.61	98.03	104.51	98.1533
ENSMUSG00000030671	Pde3b	phosphodiesterase 3B, cGMP-inhibited [Source:MGI Symbol;Acc:MGI:1333863]	0.732	-0.450597	0.0459641	0.784158	yes	down	0.46	0.48	0.53	0.4	0.32	0.63	0.49	0.45
ENSMUSG00000052812	Atad2b	ATPase family, AAA domain containing 2B [Source:MGI Symbol;Acc:MGI:2444798]	0.923	-0.115987	0.0460817	0.785102	yes	down	6.93	6.38	7.69	6.98	5.63	6.6	7	6.40333
ENSMUSG00000026604	Ptpn14	protein tyrosine phosphatase, non-receptor type 14 [Source:MGI Symbol;Acc:MGI:102467]	0.713	-0.488553	0.0461445	0.785641	yes	down	0.28	1	0.22	0.2	0.17	0.16	0.5	0.176667
ENSMUSG00000035561	Aldh1b1	aldehyde dehydrogenase 1 family, member B1 [Source:MGI Symbol;Acc:MGI:1919785]	0.811	-0.302758	0.0463637	0.787246	yes	down	3.35	3.25	3.59	2.51	2.92	2.66	3.39667	2.69667
ENSMUSG00000053907	Mat2a	methionine adenosyltransferase II, alpha [Source:MGI Symbol;Acc:MGI:2443731]	0.954	-0.0685978	0.0464187	0.78765	yes	down	123.59	127.09	124.92	117.57	122.08	125.72	125.2	121.79
ENSMUSG00000028992	Nmnat1	nicotinamide nucleotide adenylyltransferase 1 [Source:MGI Symbol;Acc:MGI:1913704]	0.74	-0.434521	0.046507	0.788087	yes	down	1.79	2.89	2.72	2.33	1.67	1.91	2.46667	1.97
ENSMUSG00000035711	Dok3	docking protein 3 [Source:MGI Symbol;Acc:MGI:1351490]	0.895	-0.159582	0.0468379	0.792097	yes	down	18.23	17.38	20.06	16.55	15.48	17.83	18.5567	16.62
ENSMUSG00000115775	Gm41318	predicted gene, 41318 [Source:MGI Symbol;Acc:MGI:5624203]	0.064	-3.95545	0.0468548	0.791852	yes	down	0.56	0.18	0	0	0	0	0.246667	0
ENSMUSG00000058932	Gm2174	predicted gene 2174 [Source:MGI Symbol;Acc:MGI:3780344]	0.064	-3.95461	0.0468993	0.792074	yes	down	0.83	0.8	0.78	0	0	0	0.803333	0
ENSMUSG00000087022	9130024F11Rik	RIKEN cDNA 9130024F11 gene [Source:MGI Symbol;Acc:MGI:1926150]	0.624	-0.680995	0.0469974	0.793199	yes	down	1.98	2.3	2.46	0.31	1.42	1.08	2.24667	0.936667
ENSMUSG00000020087	Tysnd1	trypsin domain containing 1 [Source:MGI Symbol;Acc:MGI:1919017]	0.892	-0.165008	0.047041	0.792873	yes	down	9.81	10.24	8.61	8.67	8.37	8.69	9.55333	8.57667
ENSMUSG00000031609	Sap30	sin3 associated polypeptide [Source:MGI Symbol;Acc:MGI:1929129]	0.935	-0.0974945	0.0472348	0.793488	yes	down	67.39	79.35	81.38	75.62	68.8	63.72	76.04	69.38
ENSMUSG00000025473	Adam8	a disintegrin and metallopeptidase domain 8 [Source:MGI Symbol;Acc:MGI:107825]	0.955	-0.0662239	0.0472956	0.793452	yes	down	137.63	137.63	142.92	135.33	124.24	137.34	139.393	132.303
ENSMUSG00000023984	Gm20517	predicted gene 20517 [Source:MGI Symbol;Acc:MGI:5141982]	0.902	-0.149227	0.0473099	0.792637	yes	down	5.22	6.94	6.15	5.82	5.53	5.27	6.10333	5.54
ENSMUSG00000087373	Gm15892	predicted gene 15892 [Source:MGI Symbol;Acc:MGI:3801833]	0.428	-1.22497	0.0473606	0.792434	yes	down	1.13	1.44	1.83	0.65	0.42	1.18	1.46667	0.75
ENSMUSG00000092381	Gm20512	predicted gene 20512 [Source:MGI Symbol;Acc:MGI:5141977]	0.065	-3.95342	0.0474079	0.792174	yes	down	0.36	0.54	0	0	0	0	0.3	0
ENSMUSG00000079492	Gm11127	predicted gene 11127 [Source:MGI Symbol;Acc:MGI:3779381]	0.704	-0.50574	0.0475092	0.79334	yes	down	1.73	2.15	2.98	1.98	1.2	1.61	2.28667	1.59667
ENSMUSG00000033931	Rbm34	RNA binding motif protein 34 [Source:MGI Symbol;Acc:MGI:1098653]	0.938	-0.0930676	0.0476233	0.793145	yes	down	41.75	40.27	41.57	37.91	39.03	37.74	41.1967	38.2267
ENSMUSG00000010277	2610507B11Rik	RIKEN cDNA 2610507B11 gene [Source:MGI Symbol;Acc:MGI:1919753]	0.955	-0.0669594	0.0478362	0.795114	yes	down	75.94	65.95	67.92	66.35	68.21	65.16	69.9367	66.5733
ENSMUSG00000093456	Gm20662	predicted gene 20662 [Source:MGI Symbol;Acc:MGI:5313109]	0.902	-0.149096	0.0478622	0.794499	yes	down	6.94	7.33	7.75	6.56	7.24	5.81	7.34	6.53667
ENSMUSG00000047959	Kcna3	potassium voltage-gated channel, shaker-related subfamily, member 3 [Source:MGI Symbol;Acc:MGI:96660]	0.834	-0.262119	0.0478909	0.793932	yes	down	5.64	5.99	5.57	5.28	3.88	5.01	5.73333	4.72333
ENSMUSG00000027803	Wwtr1	WW domain containing transcription regulator 1 [Source:MGI Symbol;Acc:MGI:1917649]	0.845	-0.243569	0.0479235	0.793949	yes	down	2.38	2.69	2.45	2.11	2.1	2.05	2.50667	2.08667
ENSMUSG00000006736	Tspan31	tetraspanin 31 [Source:MGI Symbol;Acc:MGI:1914375]	0.925	-0.11286	0.0479735	0.794255	yes	down	54.01	43.27	49.1	42.45	45.01	46.5	48.7933	44.6533
ENSMUSG00000075289	Carns1	carnosine synthase 1 [Source:MGI Symbol;Acc:MGI:2147595]	0.633	-0.659974	0.0480737	0.79435	yes	down	0.52	0.7	1.02	0.58	0.78	0.31	0.746667	0.556667
ENSMUSG00000028552	Eps15	epidermal growth factor receptor pathway substrate 15 [Source:MGI Symbol;Acc:MGI:104583]	0.918	-0.123444	0.0481888	0.79521	yes	down	12.82	10.48	11.22	9.96	14.02	9.87	11.5067	11.2833
ENSMUSG00000029648	Flt1	FMS-like tyrosine kinase 1 [Source:MGI Symbol;Acc:MGI:95558]	0.742	-0.43106	0.0482079	0.795005	yes	down	0.65	0.45	0.43	0.37	0.39	0.35	0.51	0.37
ENSMUSG00000117507	Gm50045	predicted gene, 50045 [Source:MGI Symbol;Acc:MGI:6275354]	0.065	-3.93881	0.0482421	0.795049	yes	down	0.16	0.34	0.31	0	0	0	0.27	0
ENSMUSG00000023075	Akirin1	akirin 1 [Source:MGI Symbol;Acc:MGI:1915300]	0.942	-0.0857707	0.0486607	0.798815	yes	down	37.97	37.3	39.95	35.84	34.29	34.75	38.4067	34.96
ENSMUSG00000114934	Gm48342	predicted gene, 48342 [Source:MGI Symbol;Acc:MGI:6097804]	0.554	-0.851603	0.048677	0.798563	yes	down	0.75	0.68	0.44	0.36	0.16	0.51	0.623333	0.343333
ENSMUSG00000028412	Slc44a1	solute carrier family 44, member 1 [Source:MGI Symbol;Acc:MGI:2140592]	0.946	-0.0806872	0.0487154	0.798154	yes	down	32.18	29.89	31.97	29.97	29.64	27.75	31.3467	29.12
ENSMUSG00000097402	Gm17399	predicted gene, 17399 [Source:MGI Symbol;Acc:MGI:4937033]	0.224	-2.15588	0.0487509	0.798217	yes	down	0.25	0.26	0.36	0.13	0	0.06	0.29	0.0633333
ENSMUSG00000032495	Lrrc2	leucine rich repeat containing 2 [Source:MGI Symbol;Acc:MGI:1921499]	0.675	-0.567669	0.0487589	0.797829	yes	down	3.4	1.99	3.23	1.49	1.95	2	2.87333	1.81333
ENSMUSG00000020740	Gga3	golgi associated, gamma adaptin ear containing, ARF binding protein 3 [Source:MGI Symbol;Acc:MGI:2384159]	0.923	-0.11516	0.0487599	0.797329	yes	down	14.51	11.91	13.55	11.39	15.7	11.25	13.3233	12.78
ENSMUSG00000057123	Gja5	gap junction protein, alpha 5 [Source:MGI Symbol;Acc:MGI:95716]	0.365	-1.45409	0.0491069	0.79989	yes	down	0.1	0.09	0.21	0.06	0.03	0.06	0.133333	0.05
ENSMUSG00000039474	Wfs1	wolframin ER transmembrane glycoprotein [Source:MGI Symbol;Acc:MGI:1328355]	0.723	-0.46729	0.0492382	0.801512	yes	down	0.86	0.75	0.82	0.54	0.62	0.67	0.81	0.61
ENSMUSG00000031349	Nsdhl	NAD(P) dependent steroid dehydrogenase-like [Source:MGI Symbol;Acc:MGI:1099438]	0.907	-0.140621	0.0492821	0.801192	yes	down	17.7	17.8	17.21	15.35	14.93	17.19	17.57	15.8233
ENSMUSG00000111890	Gm48836	predicted gene, 48836 [Source:MGI Symbol;Acc:MGI:6098565]	0.065	-3.93405	0.0494247	0.802992	yes	down	0	8.75	0	0	0	0	2.91667	0
ENSMUSG00000070705	Eid2b	EP300 interacting inhibitor of differentiation 2B [Source:MGI Symbol;Acc:MGI:1924095]	0.805	-0.313367	0.0494953	0.803105	yes	down	3.75	4.46	4.22	3.17	2.91	3.75	4.14333	3.27667
ENSMUSG00000020605	Hs1bp3	HCLS1 binding protein 3 [Source:MGI Symbol;Acc:MGI:1913224]	0.824	-0.279815	0.0498968	0.808058	yes	down	3.4	5.54	3.84	2.56	2.07	2.83	4.26	2.48667
ENSMUSG00000024410	Rmc1	regulator of MON1-CCZ1 [Source:MGI Symbol;Acc:MGI:1916528]	0.908	-0.13891	0.0499051	0.807674	yes	down	21.68	19.44	22.52	22.92	24.88	18.97	21.2133	22.2567
ENSMUSG00000024830	Rps6kb2	ribosomal protein S6 kinase, polypeptide 2 [Source:MGI Symbol;Acc:MGI:1927343]	0.902	-0.149044	0.0499082	0.807206	yes	down	26.64	20.59	22.51	20.18	20.27	16.42	23.2467	18.9567
ENSMUSG00000047227	Gm527	predicted gene 527 [Source:MGI Symbol;Acc:MGI:2685373]	0.68	-0.557173	0.0499433	0.807257	yes	down	2.14	1.69	2.37	3.33	2.2	1.59	2.06667	2.37333
